# Supplementary material for: Reproducible protocols for metagenomic analysis of human faecal phageomes
Source: Microbiome. 2018 Apr 10;6:68. doi: 10.1186/s40168-018-0446-z (PMC5892011; doi:10.1186/s40168-018-0446-z)
Supplement: Supplementary file 1 — Table S1. Comparison of methods used in published metagenomic studies of viral communities associated with various sites in the human body. (XLSX 14 kb) [file 40168_2018_446_MOESM1_ESM.xlsx]

## Sheet: Table S1
	Author	Title	Journal	Sample Origin	Filter	Viral nucleic acid extraction method	Reverse Treanscriptase/RNA	Amplification	Library preparation	Seqencing platform
1	De Vlaminck, et al., 2013	Temporal response of the human virome to immunosuppression and antiviral therapy	Cell	Plasma	Unstated	QIAamp Circulating Nucleic Acid Kit	No	No	NEB Next DNA Library Prep Master Mix Set / Microfluidics-based automated library preparation platform	Illumina HiSeq (1 × 50 bp)
2	Foulongne, et al., 2012	Human skin microbiota: high diversity of DNA viruses identified on the human skin by high throughput sequencing	PloS one	Skin	Unstated	EasyMag apparatus ((BioMerieux)	No	REPLI-g Midi Kit – QIAGEN (phi29)	Unstated	Illumina HiSeq2000
3	Hannigan et al., 2015	The human skin double-stranded DNA virome: topographical and temporal diversity, genetic enrichment, and dynamic associations with the host microbiome	MBio	Skin	Both 0.45 μm and 0.2μm mentioned	Stated as Optimisation of paper by Thurber et al., 2009 https://www.nature.com/nprot/journal/v4/n4/full/nprot.2009.10.html	No	Unstated (unlikely as they refer to dsDNA viruses only)	Illumina Nextera XT	Illumina MiSeq and HiSeq2500
4	Kang, et al., 2017	Microbiota Transfer Therapy alters gut ecosystem and improves gastrointestinal and autism symptoms: an open-label study	Microbiome	Faeces	0.2µm	CsCl- Chloroform-DNaseI-DNeasy Blood & Tissue Kit	No	No	Illumina Nextera XT	Illumina MiSeq v3 (2 × 300bp)
5	Lim, et al., 2015	Early life dynamics of the human gut virome and bacterial microbiome in infants	Nature medicine	Faeces	0.45 μm	COBAS Ampliprep instrument (Roche)	Yes -Reverse transcription	GenomiPhi V2 kit	Nextera DNA library construction	Illumina MiSeq v2 (2 × 250 bp)
6	Lim, et al., 2013	Metagenomics and metatranscriptomics: windows on CF-associated viral and microbial communities	Journal of Cystic Fibrosis	Sputum	0.45 μm	CsCl- chloroform-DNaseI-CTAB/phenol:chloroform	No	Phi29 DNA polymerase	GS-FLX Titanium chemistry system	454 GS FLX Titanium
7	Ly et al., 2016	Transmission of viruses via our microbiomes	Microbiome	Faeces	0.45 and 0.2μm	CsCl-Amicon YM-100 column purified-DNaseI-Lysis-Qiagen UltraSens Virus kit	No	GenomiPhi	Ion Plus Fragment Library Kit	Ion Torrent Personal Genome Machine
8	Manrique et al., 2016	Healthy human gut phageome	Proceedings of the National Academy of Sciences	Faeces	0.45 μm	CsCl-dialysis-DNase-PureLink Viral DNA/RNA extraction kit (invitrogen)	No	No	Not Stated	Illumina MiSeq
9	Minot et al., 2013	Rapid evolution of the human gut virome	Proceedings of the National Academy of Sciences	Faeces	0.22 μm	Filtration- ultrafiltration-chloroform-DNase-QIAamp DNA Stool kit	No	GenomiPhi	Illumina TruSeq DNA Sample Preparation Kit v2	Illumina HiSeq2000 (2x100 bp)
10	Minot et al., 2011	The human gut virome: inter-individual variation and dynamic response to diet	Genome research	Faeces	0.22 μm	CsCl-chloroform-DNase-DNeasy Blood and Tissue Kit (Qiagen).	No	Genomiphi V2 kit	454 GS Titanium Rapid Library Preparation Kit with MID adaptors	454 pyrosequencing
11	Monaco et al., 2016	Altered virome and bacterial microbiome in human immunodeficiency virus-associated acquired immunodeficiency syndrome	Cell host & microbe	Faeces	0.45 and 0.2μm	Lysozyme-chloroform-DNase-Lysis(SDS&Proteinase K)-CTAB-phenol:chloroform-DNeasy Blood and Tissue kit column (Qiagen)	No	GenomiPhi V2 kit	NEBNext Ultra DNA kit	Illumina MiSeq (2 × 250bp)
12	Naidu et al., 2014	Characterization of bacteriophage communities and CRISPR profiles from dental plaque	BMC microbiology	Dental plaque	0.2μm	Centrifugation-Filtration	No	GenomiPhi V2 kit amplification kit	Ion Plus Fragment Library Kit	Ion Torrent Personal Genome Machine - 314 chips
13	Norman et al., 2015	Disease-specific alterations in the enteric virome in inflammatory bowel disease	Cell	Faeces		Lysozyme-chloroform-DNase	No	Amplified-method unstated	DNA was randomly fragmented by ultrasonication before Illumina library preparation	Illumina MiSeq
						Method based on (Reyes et al., 2010 ; Thurber et al., 2009)
14	Pride et al., 2012	Evidence of a robust resident bacteriophage population revealed through analysis of the human salivary virome	The ISME journal	Saliva	0.45 and 0.2 µm	CsCl- Amicon YM-100 protein purification columns-DNaseI-lysis- e Qiagen UltraSens virus kit	No	Qiagen RepliG MDA	454 fragmented bar-coded libraries	454 FLX Titanium
15	Pride et al., 2012	Comparisons of clustered regularly interspaced short palindromic repeats and viromes in human saliva reveal bacterial adaptations to salivary viruses	Environmental microbiology	Saliva	0.45 and 0.2 µm	CsCl- Amicon YM-100 protein purification columns -DNaseI-lysis- Qiagen UltraSens virus kit	No	Qiagen RepliG MDA	454 fragmented bar-coded libraries	454 FLX Titanium
16	Reyes et al., 2015	Gut DNA viromes of Malawian twins discordant for severe acute malnutrition	Proceedings of the National Academy of Sciences	Faecal	0.45 and 0.2 µm	Lysozyme-chloroform-DNaseI- SDS&Proteinase K-Lysis CTAB-Phenol:chloroform-Qiagen MinElute purification column	No	GenomiPhi V2	454 fragmented bar-coded libraries	454 FLX Titanium
17	Reyes et al., 2010	Viruses in the faecal microbiota of monozygotic twins and their mothers	Nature	Faecal	0.45 and 0.2 µm	CsCl	No	GenomiPhi V2 kit	454 fragmented bar-coded libraries	454 FLX Titanium
						-chloroform-DNaseI-Tris/EDTA/formamide-EtOH-SDS/Ptroteinase K—CTAB-chloroform-phenol:chloroform-EtOH
18	Santiago-Rodriguez et al., 2015	The human urine virome in association with urinary tract infections	Frontiers in microbiology	Urine	0.45 and 0.2 µm	CsCl- Amicon YM-100 protein purification columns -DNaseI-lysis- Qiagen UltraSens virus kit	No	GenomiPhi V2 kit	Ion Plus Fragment Library Kit	Ion Torrent Personal Genome Machine - 314 chips
19	Wagner et al., 2013	Bacteriophages in gut samples from pediatric Crohn’s disease patients: metagenomic analysis using 454 pyrosequencing	Inflammatory Bowel Diseases	Biopsy specimens	0.45 and 0.2 µm	Filtration-DNase &RNase-EDTA-QIAamp DNA mini kit and QIAamp blood and body fluids DNA mini kit	Yes - Klenow fragment	Klenow fragment	454 fragmented bar-coded libraries	GS-FLX Titanium
20	Willner et al., 2009	Metagenomic analysis of respiratory tract DNA viral communities in cystic fibrosis and non-cystic fibrosis individuals	PloS one	Sputum	0.45 µm	Filtration-CsCl-Chloroform-DNase- CTAB/phenol:choloroform-	No	Phi29 polymerase	454 fragmented bar-coded libraries	GS-FLX Titanium
21	Willner et al., 2011	Metagenomic detection of phage-encoded platelet-binding factors in the human oral cavity	Proceedings of the National Academy of Sciences	Oropharyngeal samples and saliva	0.2 µm	Filtration-CTAB/formamide	No	phi29 polymerase	454 fragmented bar-coded libraries	454 pyrosequencing
22	Wylie et al., 2012	Sequence analysis of the human virome in febrile and afebrile children	PloS one	Nasopharyngeal and plasma samples	Unstated	Protocol given with reference to Wang et al 2002 & 2003 http://classes.uleth.ca/200701/biol4500a/4.pdf https://pdfs.semanticscholar.org/9369/843b993d7933ba98e56bce6c0aca9f1ece1c.pdf	Yes-reverse transcription	Not indicated	Not indicated	454 GS FLX Titanium/ Illumina GAIIX/ Illumina HiSeq 2000
23	Young et al., 2015	Viral metagenomics reveal blooms of anelloviruses in the respiratory tract of lung transplant recipients	American Journal of Transplantation	Bronchoalveolar lavage/oropharyngeal wash samples	0.22 µm	Filtration- Amicon 100kDa MWCO filter-DNase&RNase- All Prep nucleic acid isolation kit	No	GenomiPhi V2 Amplification Kit	Nextera XT DNA Sample Preparation Kit	Illumina MiSeq (2X250bp)
