# Supplementary material for: Reproducible protocols for metagenomic analysis of human faecal phageomes
Source: Microbiome. 2018 Apr 10;6:68. doi: 10.1186/s40168-018-0446-z (PMC5892011; doi:10.1186/s40168-018-0446-z)
Supplement: Supplementary file 2 — Table S2. Description of faecal samples used in the study and summary of nucleic acid extraction and sequencing results. (XLSX 161 kb) [file 40168_2018_446_MOESM2_ESM.xlsx]

## Sheet: Table S2
Sample ID	Experiment short name	Subject ID	Gender	Age	Faecal viral DNA yield, ng/ul	Number of raw reads	Number of reads after quality filtering	% of reads as rRNA	% of reads as cpn60	% of reads aligned to assembly db
APF1_T0	Freeze Thaw	F1	F		12.6	503207	453484	0.09	0.00088206	72.77
APF1_T1	Freeze Thaw	F1	F		15.2	286444	258558	0.12	0.000773521	69.11
APF1_T3	Freeze Thaw	F1	F		9.7	684436	624213	0.17	0.00096121	61.75
APF1_T5	Freeze Thaw	F1	F		7.5	695328	624243	0.17	0.000480582	56.7
APF2_T0	Freeze Thaw	F2	F		4	149466	128159	0.05	0.00156056	71.6
APF2_T1	Freeze Thaw	F2	F		3.9	106732	95164	0.1	0.00420327	63.25
APF2_T3	Freeze Thaw	F2	F		3.5	79986	69943	0.11	0.00571894	54.22
APF2_T5	Freeze Thaw	F2	F		3.8	76048	66281	0.13	0.00452618	43.17
APM2_T0	Freeze Thaw	M2	M		5.5	504007	452606	0.08	0.00287226	56.06
APM2_T1	Freeze Thaw	M2	M		4.9	285396	259843	0.12	0.00307878	47.34
APM2_T3	Freeze Thaw	M2	M		5.4	85032	78055	0.12	0.00512459	42.3
APM2_T5	Freeze Thaw	M2	M		3.5	272879	247731	0.14	0.00121099	38.85
BPF1_T17	Freeze Thaw	F1	F		8.5	847231	770930	0.12	0.00038914	69.29
BPF2_T17	Freeze Thaw	F2	F		4.3	124472	109853	0.1	0.00637215	61.51
BPM2_T17	Freeze Thaw	M2	M		4.8	454590	409955	0.12	0.00365894	45
AVERAGE					6.47333	343684	309935	0.116	0.00278755	56.8613
STDEV					3.57501	256132	232992	0.0311219	0.00205062	11.4144
MEDIAN					4.9	285396	258558	0.12	0.00287226	56.7
IQR					4.05	388005	350536	0.025	0.00344309	20.01
T6_925_RT	Storage	APC055/925	F	45	77.2	6976752	6049180	0.08	0.000330623	34.15
T3_921_4deg	Storage	APC055/921	M	23	4.36	6599879	6826006	0.03	0.000336947	60.43
T24_924_RT	Storage	APC055/924	F	43	NA	6750100	6351527	0.01	3.14885e-05	70.18
T6_922_RT	Storage	APC055/922	M	29	64.2	7463308	6943788	0.02	0	70.48
T0_922	Storage	APC055/922	M	29	15.1	7449675	7254759	0.05	0.000716771	68.26
T24_925_RT	Storage	APC055/925	F	45	33.2	7849447	9048848	0.07	0.000232074	41.88
T24_921_RT	Storage	APC055/921	M	23	8.58	9819369	6385654	0.01	0.000109621	56.22
T24_922_4deg	Storage	APC055/922	M	29	73.2	6927193	6365826	0.04	0.000204215	71.27
T6_922_4deg	Storage	APC055/922	M	29	15	6924028	8095852	0.01	0.000135872	65.11
T6_924_RT	Storage	APC055/924	F	43	15.9	6048469	5715140	0.01	6.99895e-05	67.03
T0_921	Storage	APC055/921	M	23	86	6492785	7167901	0.03	0.000153462	31.67
T24_922_4deg	Storage	APC055/922	M	29	10.7	7695848	7082518	0.04	0.000310624	66.09
T0_925	Storage	APC055/925	F	45	16.7	7770351	5907851	0.04	0.000541652	61.69
T24_925_4deg	Storage	APC055/925	F	45	9.04	6503448	2547720	0.33	0.00325781	60.09
T24_921_RT	Storage	APC055/921	M	23	34	7249129	6504849	0.07	0.00169105	40.31
T6_924_4deg	Storage	APC055/924	F	43	8.42	6303699	5916156	0.01	5.07086e-05	67.16
T24_924_4deg	Storage	APC055/924	F	43	76.2	5532430	5172182	0.01	3.86684e-05	69.95
T3_921_RT	Storage	APC055/921	M	23	12.1	6049166	5485286	0.05	0.000710993	61.28
T6_925_4deg	Storage	APC055/925	F	45	NA	6397157	5722693	0.05	0.000594126	56.03
T0_924	Storage	APC055/924	F	43	NA	6898661	6403512	0.02	0.000624657	53.17
AVERAGE					32.9353	6.98504e+06	6.34736e+06	0.049	0.000507068	58.6225
STDEV					29.5284	911398	1.27375e+06	0.0698042	0.000756215	12.3584
MEDIAN					15.9	6.91134e+06	6375740	0.035	0.000271349	61.485
IQR					53.5	984205	1116909	0.04	0.000502046	12.12
O1_1_507	Operator	APC055/507	M	19	16.9	3414659	3008555	0.38	0.00611589	33.53
O1_2_507	Operator	APC055/507	M	19	8.17	1296782	1077651	0.3	0.00426854	34.48
O2_1_507	Operator	APC055/507	M	19	2.55	2294095	2064468	0.16	0.000581264	19.06
O2_2_507	Operator	APC055/507	M	19	17.7	5389258	4849356	0.15	0.00391805	54.73
O3_1_507	Operator	APC055/507	M	19	35.3	4417141	3988212	0.47	0.000927734	54.24
O3_2_507	Operator	APC055/507	M	19	1.21	2669586	2426775	0.02	0.000370863	44.41
O1_1_518	Operator	APC055/518	M	31	4.45	4173522	3703956	0.12	0.000242983	14.17
O2_1_518	Operator	APC055/518	M	31	5.77	4342995	3792211	0.06	0.00292705	5.52
O2_2_518	Operator	APC055/518	M	31	11.6	3750309	3361573	0.06	0.00300455	19.35
O3_1_518	Operator	APC055/518	M	31	30.5	4427060	3948115	0.07	0.0021276	27.31
O3_2_518	Operator	APC055/518	M	31	6.5	3120228	2772662	0.05	0.00252465	11.86
O1_1_529	Operator	APC055/529	F	36	4.19	4042134	3497949	0.01	0.000142941	58.35
O2_1_529	Operator	APC055/529	F	36	11	3019976	2604380	0.03	0.000921525	56.63
O2_2_529	Operator	APC055/529	F	36	23.8	2632710	2357161	0.03	0.00110302	48.2
O3_1_529	Operator	APC055/529	F	36	4.96	4059079	3607897	0.01	0.000138585	59.23
O3_2_529	Operator	APC055/529	F	36	4.89	3614395	3274133	0.01	0.000274882	53.44
O1_1_935	Operator	APC055/935	F	47	7.98	4303060	3766238	0.04	0.000584137	49.71
O1_2_935	Operator	APC055/935	F	47	9.21	2665928	2172436	0.06	0.00179522	59.23
O2_1_935	Operator	APC055/935	F	47	2.84	2976239	2645025	0.08	0.000869557	43.15
O2_2_935	Operator	APC055/935	F	47	20.8	4507238	4057744	0.06	0.0021194	11.97
O3_1_935	Operator	APC055/935	F	47	18.5	3091497	2746375	0.07	0.00182058	49.61
O3_2_935	Operator	APC055/935	F	47	5.99	3776668	3296219	0.03	0.000515742	20.99
O1_1_939	Operator	APC055/939	M	33	4.61	4566694	4035537	0.02	0.000322138	50.36
O1_2_939	Operator	APC055/939	M	33	4.45	4526627	4127236	0.03	0.000121146	46.1
O2_1_939	Operator	APC055/939	M	33	7.2	3393974	2964998	0.05	0.00145025	34.18
O2_2_939	Operator	APC055/939	M	33	5.01	3099777	2676218	0.08	0.00156938	26.23
O3_1_939	Operator	APC055/939	M	33	2.95	3852034	3478978	0.07	0.000546137	45.3
O3_2_939	Operator	APC055/939	M	33	1.6	4079393	3709904	0.03	0.000754737	46.49
O1_1_943	Operator	APC055/943	M	25	2.6	4477827	3970372	0.03	0.000302239	47.05
O1_2_943	Operator	APC055/943	M	25	7.13	3651033	3266891	0.02	0.000153051	40.87
O2_1_943	Operator	APC055/943	M	25	8.38	4302958	3867431	0.02	0.0014997	13.23
O2_2_943	Operator	APC055/943	M	25	10.6	8011269	7220036	0.03	0.0018421	5.89
O3_1_943	Operator	APC055/943	M	25	11.7	3309270	2927833	0.03	0.002425	7.77
O3_2_943	Operator	APC055/943	M	25	2.96	2686499	2319875	0.04	0.00219839	17.03
AVERAGE					9.52941	3.763e+06	3.34072e+06	0.08	0.00148468	35.5785
STDEV					8.21726	1.11825e+06	1.02557e+06	0.10436	0.0013764	17.7527
MEDIAN					6.815	3.76349e+06	3328896	0.045	0.00101538	42.01
IQR					7	1.23944e+06	1.15487e+06	0.04	0.00171847	30.5525
Spk_925_10_0	Spiking	APC055/925	F	45	35.6	3337770	3178434	0.02		21.69
Spk_924_10_5	Spiking	APC055/924	F	43	NA	1656916	1581757	0.01		81.98
Spk_925_10_5	Spiking	APC055/925	F	45	NA	313817	290431	0.02		29.81
Spk_925_10_6	Spiking	APC055/925	F	45	6.46	984100	918405	0.02		55.85
Spk_924_10_0	Spiking	APC055/924	F	43	NA	3201186	3170798	0.02		45.89
Spk_925_10_7	Spiking	APC055/925	F	45	TOO HIGH	642825	621060	0.02		28.87
Spk_922_10_6	Spiking	APC055/922	M	29	51	971369	910460	0.01		46.32
Spk_922_10_0	Spiking	APC055/922	M	29	12.7	775261	760165	0.01		52.82
Spk_924_10_6	Spiking	APC055/924	F	43	4.54	3290137	3133207	0.01		85.31
Spk_924_10_7	Spiking	APC055/924	F	43	7.93	910813	857668	0.01		88.75
Spk_922_10_7	Spiking	APC055/922	M	29	4.28	1968600	1939754	0.02		90.47
Spk_922_10_5	Spiking	APC055/922	M	29	NA	1158863	1099040	0.01		65.93
AVERAGE					17.5014	1.60097e+06	1.53843e+06	0.015		57.8075
STDEV					18.3897	1.09851e+06	1.06603e+06	0.00522233		24.6048
MEDIAN					7.93	1.07148e+06	1.00872e+06	0.015		54.335
IQR					18.65	1.39982e+06	1404825	0.01		40.9425
Overall:
81	Samples
AVERAGE					15.1166	3.60506e+06	3.25484e+06	0.0693827	0.00148454	48.5028
STDEV					19.0053	2.52071e+06	2.33388e+06	0.0826188	0.00161259	19.8746
SUM						292009719	263641845
MEDIAN					8.17	3414659	3170798	0.04	0.000773521	50.36
IQR					10.66	4548330	3930951	0.06	0.00181697	27.21
MIN					1.21	76048	66281	0.01	0	5.52
MAX					86	9819369	9048848	0.47	0.00637215	90.47
