# Supplementary material for: Reproducible protocols for metagenomic analysis of human faecal phageomes
Source: Microbiome. 2018 Apr 10;6:68. doi: 10.1186/s40168-018-0446-z (PMC5892011; doi:10.1186/s40168-018-0446-z)
Supplement: Supplementary file 5 — Table S3. DESeq2 test results for differential abundance of putative phage contigs in six faecal samples processed three different operators (O1, O2 and O3). (XLSX 730 kb) [file 40168_2018_446_MOESM5_ESM.xlsx]

## Sheet: O1_vs_O2_virome
	baseMean	log2 FoldChange	Log fold change standard error	Test statistic	Unadjusted P-Value	FDR adjusted P-Value
NG-9510_943_K_9_2_NODE_26_length_5005_cov_1423.16	2619	-8.30237	1.40349	-5.91552	3.30833e-09	3.97236e-06		Increased in O1 relative to O2
NG-9510_529_K_3_9_NODE_2_length_55110_cov_435.81	6368.94	-7.84795	1.3374	-5.86808	4.40883e-09	3.97236e-06		Increased in O2 relative to O1
NG-9510_507_S_3_9_NODE_44_length_6480_cov_59.3461	3084.79	-7.90313	1.42477	-5.54697	2.90667e-08	1.74594e-05
NG-9510_507_S_21_9_NODE_1_length_87363_cov_1548.44	1324.49	-7.93291	1.55144	-5.11327	3.16636e-07	0.000142645
NG-9510_935_J_6_2_NODE_355_length_2570_cov_35.2505	15.4601	5.92727	1.20956	4.90036	9.56589e-07	0.000344755
NG-10601_12_NODE_136_length_4022_cov_13.5805	68.988	5.76912	1.19315	4.83519	1.33021e-06	0.000399506
NG-9510_935_J_9_2_NODE_4_length_65407_cov_1323.27	364.17	-5.7341	1.20225	-4.76949	1.84691e-06	0.000475448
NG-9510_935_K_11_2_NODE_63_length_9884_cov_1489.77	2942.13	6.76808	1.49963	4.51317	6.38662e-06	0.00143859
NG-9510_935_K_11_2_NODE_18_length_26440_cov_256.415	56.8625	-6.01009	1.41233	-4.25544	2.08639e-05	0.00375968
NG-9510_935_J_6_2_NODE_713_length_1578_cov_48.3467	19.8309	5.75056	1.34685	4.26965	1.9578e-05	0.00375968
NG-9510_935_J_6_2_NODE_266_length_3208_cov_52.5712	25.2471	5.49471	1.29838	4.23196	2.31662e-05	0.00379504
NG-9510_529_S_3_9_NODE_59_length_5472_cov_822.474	1196.55	-7.10125	1.69929	-4.17895	2.92852e-05	0.00439767
NG-10601_2_NODE_139_length_2468_cov_84.4036	8.30663	-5.86831	1.46256	-4.01236	6.01145e-05	0.00722176
NG-9510_935_J_6_2_NODE_1009_length_1261_cov_41.4469	7.84192	5.41511	1.34856	4.01547	5.93262e-05	0.00722176
NG-9510_935_J_9_2_NODE_1203_length_1433_cov_25.1168	9.21531	5.8485	1.45675	4.01476	5.95075e-05	0.00722176
NG-9510_935_S_4_2_NODE_317_length_2719_cov_26.2928	7.00771	5.16402	1.30787	3.94842	7.86689e-05	0.00864293
NG-9510_935_J_9_2_NODE_635_length_1931_cov_20.0101	6.23954	5.87973	1.49238	3.93984	8.15371e-05	0.00864293
NG-9510_935_J_9_2_NODE_2_length_139253_cov_417.668	777.833	-5.78566	1.4818	-3.90447	9.44307e-05	0.00945356
NG-9510_935_J_9_2_NODE_329_length_2769_cov_61.1518	5.06926	5.11453	1.32612	3.85677	0.000114896	0.010897
NG-9510_935_J_9_2_NODE_232_length_3369_cov_34.9584	28.752	4.95087	1.29018	3.83734	0.000124376	0.0112063
NG-9510_935_K_11_2_NODE_192_length_3331_cov_41.2073	12.3209	5.43487	1.42999	3.80064	0.00014432	0.0118211
NG-9510_935_J_6_2_NODE_284_length_3005_cov_63.2871	17.6718	6.02565	1.58073	3.81195	0.000137877	0.0118211
NG-9510_935_S_4_2_NODE_302_length_2791_cov_28.4039	10.0253	5.09491	1.3691	3.72135	0.000198161	0.0155254
NG-9510_935_S11_2_NODE_585_length_4672_cov_14.3572	49.4375	4.54682	1.23279	3.68824	0.000225808	0.0169544
NG-9510_935_J_9_2_NODE_257_length_3168_cov_64.4912	25.4008	5.17054	1.40841	3.67119	0.000241427	0.0174021
NG-9510_939S_12_2_NODE_4_length_49752_cov_33.3349	29.0833	-5.86469	1.6267	-3.60528	0.000311816	0.0212824
NG-9510_935_J_6_2_NODE_104_length_6554_cov_76.5633	19.2964	5.21249	1.45566	3.58083	0.000342502	0.0212824
NG-9510_935_J_6_2_NODE_1325_length_1062_cov_19.0894	5.12509	5.65392	1.57223	3.59611	0.000323016	0.0212824
NG-9510_935_K_11_2_NODE_5_length_41989_cov_107.648	1340.08	5.88026	1.63904	3.58763	0.000333702	0.0212824
NG-9510_935_S_4_2_NODE_50_length_13160_cov_18.2985	27.5983	4.249	1.20097	3.53798	0.000403207	0.0234381
NG-9510_935_J_6_2_NODE_237_length_3656_cov_31.4035	9.30906	4.94237	1.39533	3.54207	0.000396993	0.0234381
NG-9510_518_S_21_9_NODE_165_length_10140_cov_11.8469	6.23236	-4.63256	1.34049	-3.45587	0.000548528	0.030889
NG-9510_935_J_9_2_NODE_1214_length_1428_cov_16.0568	4.01444	5.10095	1.50014	3.40032	0.000673059	0.0367531
NG-9510_939_J_26_1_NODE_1_length_147610_cov_203.884	206.117	-5.96843	1.76316	-3.38507	0.000711609	0.0377153
NG-9510_935_J_9_2_NODE_1_length_144056_cov_101.669	40.9057	-5.36892	1.60499	-3.34514	0.00082242	0.0421496
NG-9510_935_K_11_2_NODE_56_length_10766_cov_110.537	10.7296	-5.15949	1.54541	-3.33859	0.000842055	0.0421496
NG-9510_943_S_9_2_NODE_1_length_95085_cov_85.7675	127.126	-4.57958	1.39313	-3.28725	0.00101171	0.0492731
NG-8227_APF2_T0_NODE_5_length_45278_cov_5.22413	168.311	3.76797	1.15396	3.26527	0.00109361	0.0518603
NG-9510_939_S_11_2_NODE_77_length_7465_cov_25.356	7.46611	-4.88087	1.52139	-3.20817	0.00133584	0.0617227
NG-9510_935_J_6_2_NODE_95_length_7244_cov_8.64821	3.35184	3.94089	1.23209	3.19854	0.00138125	0.0622255
NG-9510_529_K_3_9_NODE_53_length_13242_cov_19.2308	12.7451	-5.48277	1.72373	-3.18076	0.00146891	0.0645605
NG-9510_939_J_26_1_NODE_23_length_15776_cov_385.313	55.7403	-5.56887	1.76483	-3.15547	0.00160242	0.0687516
NG-9510_935_S_4_2_NODE_1333_length_1452_cov_12.5326	4.49853	5.03498	1.60519	3.13669	0.00170866	0.0716047
NG-9510_529_K_3_9_NODE_103_length_9211_cov_25.5329	8.70722	-4.90673	1.58166	-3.10226	0.00192048	0.0786523
NG-9510_935_K_11_2_NODE_90_length_6678_cov_2970.8	46.0522	-4.35878	1.41297	-3.08484	0.00203663	0.0797826
NG-9510_529_J_8_9_NODE_49_length_5165_cov_4.75538	138.219	4.32571	1.39946	3.09098	0.00199496	0.0797826
NG-9510_939_K_9_2_NODE_2140_length_1894_cov_24.1697	22.0667	-2.06259	0.674237	-3.05915	0.00221966	0.0833296
NG-9510_935_J_6_2_NODE_28_length_22571_cov_15.0424	9.83365	4.90799	1.60383	3.06016	0.0022122	0.0833296
NG-9510_935_K_11_2_NODE_115_length_5163_cov_51.4667	17.2532	4.62867	1.51734	3.05052	0.00228449	0.0840132
NG-9510_935_K_11_2_NODE_970_length_1283_cov_27.3363	3.13327	4.85812	1.59947	3.03734	0.00238677	0.0860192
NG-9510_935_J_9_2_NODE_40_length_16672_cov_897.477	14.887	-5.06456	1.68166	-3.01164	0.00259843	0.091327
NG-9510_935_S_4_2_NODE_306_length_2768_cov_57.8054	7.74488	4.32209	1.43718	3.00734	0.00263541	0.091327
NG-10601_12_NODE_206_length_3008_cov_5.75516	4.29743	4.41834	1.47263	3.00031	0.00269705	0.0916996
NG-9510_518_S_3_9_NODE_500_length_6072_cov_14.9904	1237.79	-5.48132	1.83476	-2.98749	0.00281275	0.0938624
NG-9510_529_J_24_9_NODE_91_length_7775_cov_31.1307	119.447	-2.74984	0.925047	-2.97265	0.00295239	0.096731
NG-9510_518_S_3_9_NODE_467_length_6480_cov_52.6468	342.737	-5.47769	1.85105	-2.95924	0.00308397	0.0974967
NG-9510_935_J_6_2_NODE_1429_length_1013_cov_12.4144	4.51679	3.05692	1.03298	2.95931	0.00308325	0.0974967
NG-9510_939_K_9_2_NODE_160_length_13438_cov_18.8996	4.08613	4.67003	1.58216	2.95167	0.00316057	0.0981956
NG-9510_943_J_26_1_NODE_45_length_6220_cov_1118.73	169.279	-4.50851	1.53601	-2.93522	0.00333315	0.0987502
NG-10601_5_NODE_1_length_91683_cov_86.7402	29.1069	-4.39263	1.49372	-2.94074	0.00327431	0.0987502
NG-9510_935_J_6_2_NODE_1307_length_1069_cov_28.2022	3.08386	4.84132	1.6499	2.93432	0.00334282	0.0987502
NG-9510_935_J_6_2_NODE_9_length_37884_cov_22.8308	32.614	4.32723	1.48755	2.90896	0.00362628	0.105396
NG-9510_935_J_9_2_NODE_19_length_34049_cov_52.9085	29.7107	-4.35391	1.52313	-2.85853	0.00425614	0.121739
NG-10053_21_NODE_74_length_8943_cov_11.5763	10.5469	3.80519	1.36184	2.79415	0.00520365	0.146515
NG-9510_518_J_8_9_NODE_1_length_29646_cov_28.551	19.7292	-4.76558	1.72075	-2.76948	0.00561453	0.153294
NG-9510_935_J_6_2_NODE_32_length_21114_cov_13.1657	13.161	3.46711	1.2516	2.77015	0.00560311	0.153294
NG-9510_939_J_26_1_NODE_479_length_1668_cov_146.149	11.8182	5.23497	1.89477	2.76285	0.00572995	0.15411
NG-10053_5_NODE_1_length_93691_cov_18.5691	8.62161	-4.8336	1.76697	-2.73553	0.00622796	0.16075
NG-9510_529_K_3_9_NODE_231_length_5344_cov_649.1	47.4594	-4.64129	1.69309	-2.74132	0.00611937	0.16075
NG-9510_935_J_6_2_NODE_20_length_25167_cov_58.5534	56.1544	4.31853	1.57918	2.73466	0.00624444	0.16075
NG-9510_529_K_3_9_NODE_3_length_50292_cov_174.261	300.013	-5.07073	1.86358	-2.72096	0.00650922	0.162911
NG-9510_529_K_3_9_NODE_50_length_13513_cov_14.2536	11.8719	-3.66957	1.34641	-2.72545	0.00642139	0.162911
NG-9510_935_S_4_2_NODE_74_length_7808_cov_23.9442	222.598	4.58695	1.69261	2.71	0.00672839	0.16609
NG-9510_935_K_11_2_NODE_13_length_34361_cov_12.8599	35.3201	3.70752	1.37932	2.68793	0.00718967	0.175078
NG-8227_APM2_T0_NODE_13_length_45319_cov_6.46779	134.153	3.68019	1.37185	2.68264	0.00730442	0.175501
NG-10053_16_NODE_17_length_26377_cov_11.1999	44.8756	3.4636	1.30779	2.64843	0.00808669	0.19174
NG-9510_507_J_8_9_NODE_117_length_4665_cov_363.902	309.964	-4.92467	1.88752	-2.60906	0.00907903	0.205345
NG-9510_529_S_3_9_NODE_19_length_16370_cov_105.542	186.68	-4.91481	1.88784	-2.60341	0.00923027	0.205345
NG-9510_943_S_9_2_NODE_4_length_47301_cov_39.864	37.4937	-3.25277	1.24819	-2.60599	0.00916086	0.205345
NG-9510_518_K11_9_NODE_1302_length_2349_cov_394.088	5.92028	-2.65842	1.01626	-2.6159	0.00889923	0.205345
NG-9510_935_J_6_2_NODE_53_length_14524_cov_19.8466	10.3459	4.04627	1.55304	2.60538	0.0091772	0.205345
NG-9510_529_S_3_9_NODE_7_length_39872_cov_164.761	94.0853	-4.89125	1.8886	-2.58988	0.00960089	0.210985
NG-9510_935_J_6_2_NODE_325_length_2741_cov_30.8239	12.5746	4.38521	1.70766	2.56796	0.0102298	0.222097
NG-9510_529_J_24_9_NODE_675_length_2364_cov_73.9043	35.05	-4.81865	1.89097	-2.54825	0.0108265	0.232255
NG-9510_935_J_6_2_NODE_26_length_23037_cov_562.926	8.53952	-4.64995	1.83268	-2.53724	0.0111731	0.234262
NG-9510_935_K_12_2_NODE_1213_length_4425_cov_5.37735	3.58459	-3.70876	1.46186	-2.53702	0.0111801	0.234262
NG-10053_2_NODE_532_length_3773_cov_6.37789	6.5749	-4.01066	1.58944	-2.52332	0.0116251	0.240787
NG-10601_2_NODE_7_length_13571_cov_11.026	4.10781	3.02046	1.2073	2.50183	0.0123554	0.250162
NG-10601_9_NODE_53_length_15236_cov_15.5963	17.6766	3.85922	1.54152	2.50353	0.0122963	0.250162
NG-9510_939_K_9_2_NODE_5287_length_1072_cov_15.3314	11.2647	-1.8874	0.756491	-2.49495	0.0125976	0.252232
NG-9510_935_J_9_2_NODE_22_length_31157_cov_102.816	13.3494	-4.64575	1.89573	-2.45064	0.0142603	0.258764
NG-10053_15_NODE_63_length_11739_cov_6.21542	12.3197	-4.59902	1.89599	-2.42565	0.0152808	0.258764
NG-9510_529_K_3_9_NODE_5_length_43142_cov_18.6529	40.0865	-4.57329	1.86828	-2.44786	0.0143707	0.258764
NG-9510_529_J_24_9_NODE_2_length_64343_cov_161.506	40.6063	-4.57146	1.8742	-2.43916	0.0147216	0.258764
NG-9510_939_J_29_1_NODE_3_length_57736_cov_37.7408	11.676	-4.56697	1.89618	-2.40851	0.0160177	0.258764
NG-9510_939S_12_2_NODE_48_length_16472_cov_96.0506	46.2382	-4.54638	1.87562	-2.42393	0.0153534	0.258764
NG-9510_943_J_26_1_NODE_20_length_16158_cov_413.583	36.7434	-4.53088	1.85822	-2.4383	0.0147567	0.258764
NG-9510_935_K_12_2_NODE_18_length_31255_cov_14.1479	5.67689	-4.42878	1.81909	-2.43462	0.0149075	0.258764
NG-9510_935_J_9_2_NODE_29_length_25216_cov_42.9998	42.2737	-4.3965	1.82318	-2.41145	0.0158894	0.258764
NG-9510_529_J_24_9_NODE_241_length_4770_cov_14.3423	5.18869	-4.16271	1.70569	-2.44048	0.0146678	0.258764
NG-9510_529_S_3_9_NODE_464_length_1661_cov_389.748	76.4768	-4.15375	1.69026	-2.45746	0.0139925	0.258764
NG-9510_507K_11_9_NODE_19_length_6426_cov_5.69377	6.78011	-4.05043	1.64502	-2.46224	0.0138073	0.258764
NG-9510_507_K_3_9_NODE_130_length_23344_cov_15.7021	3.5775	-3.32899	1.37047	-2.42909	0.0151367	0.258764
NG-9510_943_J_29_1_NODE_45_length_4601_cov_9.69776	3.07681	-3.30233	1.36952	-2.4113	0.0158956	0.258764
NG-9510_935_S11_2_NODE_3342_length_1893_cov_11.1986	5.78209	-2.49581	1.03233	-2.41764	0.0156217	0.258764
NG-9510_518_K_3_9_NODE_1332_length_2606_cov_58.4222	3.03234	-2.32109	0.963228	-2.4097	0.0159655	0.258764
NG-9510_507_J_24_9_NODE_7968_length_1137_cov_16.5471	4.00739	-2.18949	0.909625	-2.40703	0.016083	0.258764
NG-9510_935_J_6_2_NODE_99_length_6988_cov_10.4777	4.04659	3.31974	1.35593	2.44831	0.0143528	0.258764
NG-10053_8_NODE_34_length_14670_cov_13.1841	21.4774	3.70918	1.49883	2.47471	0.0133344	0.258764
NG-10053_22_NODE_14_length_28976_cov_13.5748	5.9702	4.41451	1.80041	2.45195	0.0142085	0.258764
NG-9510_529_J_24_9_NODE_649_length_2423_cov_120.712	5.21479	4.61079	1.89663	2.43104	0.0150555	0.258764
NG-9510_939_K_12_2_NODE_1670_length_2469_cov_48.6048	5.36309	4.63562	1.89657	2.44421	0.014517	0.258764
NG-9510_939_S_11_2_NODE_24_length_28825_cov_51.1531	49.8784	-4.53312	1.88927	-2.3994	0.0164219	0.259581
NG-9510_507_S_3_9_NODE_150_length_2305_cov_63.5804	5.01187	-3.03277	1.26331	-2.40066	0.0163656	0.259581
NG-9510_529_J_24_9_NODE_42_length_10732_cov_13.9398	6.83723	-3.97642	1.66412	-2.3895	0.0168713	0.262087
NG-9510_943_J_26_1_NODE_128_length_2180_cov_6.48141	19.3065	3.35282	1.40216	2.39118	0.0167942	0.262087
NG-9510_935_S_4_2_NODE_25_length_22721_cov_21.1414	8.02585	-3.90729	1.646	-2.37381	0.0176058	0.26981
NG-9510_518_J_8_9_NODE_4_length_18246_cov_16.9882	4.46472	-3.33125	1.40411	-2.37251	0.0176679	0.26981
NG-9510_939_J_26_1_NODE_38_length_12554_cov_63.2796	10.2001	-4.47753	1.89655	-2.36088	0.0182316	0.271638
NG-9510_939S_12_2_NODE_69_length_13083_cov_93.2223	13.858	-4.46997	1.89449	-2.35946	0.0183016	0.271638
NG-9510_507K_11_9_NODE_455_length_1026_cov_2804.52	15.7089	-4.38459	1.85972	-2.35766	0.0183906	0.271638
NG-9510_939_K_9_2_NODE_1402_length_2531_cov_22.3958	11.3528	-2.93206	1.24236	-2.36007	0.0182715	0.271638
NG-9510_935_J_6_2_NODE_132_length_5608_cov_160.914	109.681	-3.16922	1.34839	-2.35038	0.018754	0.274754
NG-9510_529_K_3_9_NODE_149_length_7200_cov_20.7111	8.12304	-4.39616	1.88521	-2.33192	0.0197049	0.277408
NG-9510_939_K_9_2_NODE_2687_length_1645_cov_11.6792	4.57482	-3.45885	1.48194	-2.33401	0.0195953	0.277408
NG-9510_943_S_9_2_NODE_20_length_8124_cov_7.5194	7.94692	-2.83595	1.21421	-2.33563	0.0195104	0.277408
NG-9510_935_K_12_2_NODE_5008_length_1970_cov_17.9598	8.16853	-2.15312	0.92299	-2.33277	0.0196601	0.277408
NG-9510_935_S11_2_NODE_3573_length_1829_cov_12.7103	8.7729	-1.29489	0.555096	-2.33273	0.0196625	0.277408
NG-9510_529_J_24_9_NODE_19_length_15701_cov_108.702	42.9305	-4.39695	1.88938	-2.3272	0.0199547	0.278747
NG-9510_518_S_3_9_NODE_492_length_6134_cov_130.575	9.01456	-4.39175	1.89688	-2.31525	0.0205991	0.279883
NG-10601_5_NODE_4_length_66409_cov_64.8239	8.85507	-4.37915	1.89692	-2.30856	0.0209679	0.279883
NG-9510_939S_12_2_NODE_15_length_35310_cov_13.516	6.8026	-4.33726	1.87264	-2.31612	0.020552	0.279883
NG-9510_935_J_9_2_NODE_20_length_33872_cov_143.18	7.99287	-3.31366	1.43509	-2.30902	0.0209423	0.279883
NG-9510_943_S_9_2_NODE_26_length_6812_cov_7.00252	5.67397	-2.61672	1.13323	-2.30909	0.0209387	0.279883
NG-10053_17_NODE_13_length_37685_cov_15.4045	82.6725	3.35871	1.44676	2.32153	0.0202581	0.279883
NG-9510_529_J_24_9_NODE_26_length_13136_cov_12.1658	8.07764	-3.99319	1.73685	-2.2991	0.021499	0.282782
NG-9510_939_S_11_2_NODE_193_length_3278_cov_55.3705	62.0501	2.65838	1.15516	2.3013	0.0213745	0.282782
NG-9510_943_K_12_2_NODE_204_length_1502_cov_20.4589	7.54569	-2.55433	1.11412	-2.29268	0.0218665	0.285533
NG-9510_935_S_4_2_NODE_3_length_64593_cov_278.165	102.199	-4.25081	1.86743	-2.27629	0.0228287	0.295952
NG-9510_935_K_12_2_NODE_1175_length_4487_cov_145.578	10.5812	-3.1897	1.41392	-2.25594	0.0240746	0.301039
NG-9510_943_J_29_1_NODE_60_length_3200_cov_7.08076	3.39271	-2.96382	1.31068	-2.26128	0.023742	0.301039
NG-9510_943_J_29_1_NODE_24_length_13397_cov_20.5673	15.1163	-2.48398	1.10224	-2.25357	0.0242235	0.301039
NG-9510_935_S11_2_NODE_2815_length_2071_cov_10.8621	8.36837	-2.29237	1.01614	-2.25596	0.0240731	0.301039
NG-10053_2_NODE_1194_length_2644_cov_19.1827	12.3471	-1.36727	0.603355	-2.26612	0.0234441	0.301039
NG-10053_19_NODE_18_length_12960_cov_104.774	4.82179	3.032	1.34522	2.2539	0.0242024	0.301039
NG-10053_19_NODE_7_length_21160_cov_145.729	15.104	2.50629	1.1142	2.24941	0.0244862	0.30222
NG-9510_939_J_26_1_NODE_6_length_42083_cov_43.5532	7.3979	-4.2414	1.89727	-2.23553	0.0253828	0.306978
NG-9510_943_S_9_2_NODE_12_length_17054_cov_16.1447	19.0325	-2.79557	1.24936	-2.2376	0.0252474	0.306978
NG-9510_939_J_26_1_NODE_185_length_3308_cov_5.73471	7.5609	3.45353	1.54376	2.23709	0.0252803	0.306978
NG-9510_943_K_12_2_NODE_37_length_6083_cov_7.41838	3.78305	-2.83006	1.27193	-2.22502	0.0260802	0.31331
NG-9510_529_J_24_9_NODE_94_length_7540_cov_17.1685	7.30894	-4.18189	1.89714	-2.20431	0.0275023	0.314626
NG-9510_939_J_26_1_NODE_3_length_48561_cov_103.99	6.75148	-4.17131	1.89746	-2.19836	0.0279232	0.314626
NG-9510_518_J_8_9_NODE_2_length_27809_cov_39.8213	21.921	-4.16525	1.89085	-2.20285	0.0276054	0.314626
NG-9510_529_K_3_9_NODE_506_length_2820_cov_773.684	102.429	-4.13607	1.87572	-2.20506	0.0274499	0.314626
NG-9510_939_S_11_2_NODE_581_length_1587_cov_1302.22	13.8858	-4.07741	1.85658	-2.1962	0.0280779	0.314626
NG-9510_943_K_12_2_NODE_39_length_5881_cov_11.7575	4.64366	-3.99808	1.82058	-2.19605	0.0280882	0.314626
NG-9510_529_S_3_9_NODE_1089_length_1034_cov_911.902	126.887	-3.39417	1.54363	-2.19883	0.0278902	0.314626
NG-9510_518_J_8_9_NODE_6_length_17529_cov_18.6389	4.77922	-3.32658	1.50905	-2.20442	0.0274946	0.314626
NG-9510_943_K_12_2_NODE_12_length_16057_cov_18.7908	15.1485	-2.39256	1.09084	-2.19331	0.0282849	0.314626
NG-9510_943_J_26_1_NODE_150_length_1919_cov_8.14056	19.9976	2.61123	1.19048	2.19342	0.028277	0.314626
NG-9510_935_J_6_2_NODE_76_length_9962_cov_12.9581	5.52356	3.20151	1.44676	2.21288	0.0269057	0.314626
NG-9510_939S_12_2_NODE_40_length_18945_cov_15.583	4.10577	4.20671	1.89649	2.21815	0.0265443	0.314626
NG-9510_939_J_26_1_NODE_156_length_3619_cov_6.94978	9.30567	3.04507	1.39391	2.18455	0.0289218	0.319737
NG-9510_939_K_9_2_NODE_2719_length_1633_cov_15.9651	11.5451	-2.23144	1.02368	-2.17983	0.0292703	0.321617
NG-9510_939_J_26_1_NODE_102_length_5189_cov_48.7727	6.2099	-4.10748	1.89764	-2.16452	0.0304243	0.322842
NG-9510_507_K_3_9_NODE_184_length_19908_cov_18.8266	3.26438	-3.68208	1.70368	-2.16125	0.030676	0.322842
NG-9510_943_K_12_2_NODE_30_length_6736_cov_9.73163	4.42218	-2.79911	1.29758	-2.15717	0.0309921	0.322842
NG-9510_943_J_29_1_NODE_18_length_16015_cov_16.1021	13.5262	-2.73766	1.26559	-2.16314	0.0305306	0.322842
NG-9510_935_K_12_2_NODE_13293_length_1098_cov_11.3912	4.66779	-2.31291	1.07622	-2.14911	0.0316255	0.322842
NG-8227_APM2_T0_NODE_129_length_9283_cov_4.59915	3.19035	-2.18866	1.01745	-2.15113	0.0314656	0.322842
NG-9510_939_K_12_2_NODE_1273_length_2991_cov_10.9295	17.5618	-2.15893	0.999165	-2.16074	0.0307157	0.322842
NG-9510_943_S_11_2_NODE_269_length_2326_cov_11.7922	8.81909	-1.90523	0.883507	-2.15644	0.031049	0.322842
NG-10053_3_NODE_2096_length_1420_cov_14.559	6.53329	-1.71206	0.79659	-2.14924	0.0316156	0.322842
NG-10053_25_NODE_2_length_11854_cov_249.742	9.27169	2.59269	1.207	2.14804	0.0317109	0.322842
NG-9510_935_J_6_2_NODE_184_length_4411_cov_5.79752	8.15138	2.63293	1.22489	2.14952	0.0315932	0.322842
NG-9510_935_J_6_2_NODE_72_length_10370_cov_16.0656	6.96005	3.14897	1.45984	2.15707	0.031	0.322842
NG-9510_943_J_26_1_NODE_215_length_1406_cov_4.80385	4.09195	3.44184	1.58551	2.17082	0.0299449	0.322842
NG-9510_529_J_24_9_NODE_191_length_5349_cov_11.1876	4.96103	-3.55409	1.65849	-2.14297	0.0321156	0.325125
NG-9510_935_J_6_2_NODE_47_length_15960_cov_21.7212	3.19978	-3.76493	1.76025	-2.13886	0.032447	0.326645
NG-9510_939_J_29_1_NODE_6_length_41617_cov_27.9326	5.77901	-4.04864	1.89776	-2.13338	0.0328938	0.329303
NG-9510_939S_12_2_NODE_154_length_5404_cov_7.24341	8.60448	3.17972	1.49395	2.1284	0.0333039	0.331567
NG-10053_16_NODE_38_length_11136_cov_7.65897	16.8027	3.14308	1.4785	2.12585	0.0335154	0.331839
NG-9510_518_J_24_9_NODE_336_length_2768_cov_11.4025	6.199	-1.74517	0.827408	-2.1092	0.0349274	0.342061
NG-9510_518_S_3_9_NODE_1956_length_1880_cov_28.9271	12.2909	-1.4922	0.707445	-2.10928	0.03492	0.342061
NG-10053_12_NODE_17_length_40436_cov_17.7084	13.0657	2.36041	1.12675	2.09488	0.0361815	0.352427
NG-9510_939_K_9_2_NODE_3002_length_1537_cov_10.4811	5.43042	-2.57971	1.23372	-2.09101	0.0365274	0.353884
NG-9510_943_K_9_2_NODE_160_length_2203_cov_10.5866	21.4033	-1.49523	0.717406	-2.08422	0.0371403	0.357898
NG-9510_935_J_6_2_NODE_453_length_2144_cov_14.5697	6.55793	3.3086	1.59245	2.07768	0.0377391	0.361587
NG-10601_10_NODE_102_length_5036_cov_14.0201	5.19551	3.93158	1.89413	2.07567	0.0379245	0.361587
NG-9510_935_K_12_2_NODE_7782_length_1523_cov_34.1274	6.08438	-2.81036	1.35707	-2.07089	0.0383687	0.363897
NG-9510_939S_12_2_NODE_37_length_20149_cov_16.1955	4.90079	-3.91257	1.89803	-2.06138	0.0392669	0.366128
NG-9510_529_K_3_9_NODE_350_length_3782_cov_33.8954	5.43691	-3.89997	1.89758	-2.05524	0.0398563	0.366128
NG-9510_939_J_26_1_NODE_39_length_12387_cov_31.1955	4.09641	-3.84192	1.88232	-2.04106	0.0412453	0.366128
NG-9510_518_K_3_9_NODE_1448_length_2438_cov_35.2002	3.01554	-1.88822	0.91573	-2.06198	0.0392098	0.366128
NG-9510_507_J_24_9_NODE_4231_length_1856_cov_10.9572	3.76799	-1.84876	0.900377	-2.05332	0.0400415	0.366128
NG-9510_939_K_9_2_NODE_1434_length_2482_cov_13.5546	23.4189	-1.74518	0.852286	-2.04764	0.0405949	0.366128
NG-9510_529_K_3_9_NODE_667_length_2219_cov_10.7828	19.7079	-1.73245	0.847937	-2.04314	0.0410386	0.366128
NG-10053_24_NODE_117_length_2656_cov_17.8877	23.4318	0.984882	0.481157	2.0469	0.0406678	0.366128
NG-10053_23_NODE_52_length_40334_cov_306.87	14.3615	2.08054	1.01355	2.05272	0.0400996	0.366128
NG-9510_939S_12_2_NODE_110_length_7722_cov_8.97704	20.1226	2.77394	1.35899	2.04118	0.0412332	0.366128
NG-9510_935_K_12_2_NODE_94_length_15745_cov_10.3438	3.81907	2.87134	1.40128	2.04908	0.040454	0.366128
NG-10053_1_NODE_3079_length_1020_cov_18.3192	4.1085	3.69893	1.79719	2.05818	0.039573	0.366128
NG-9510_935_J_9_2_NODE_10_length_42709_cov_30.1028	140.031	3.7946	1.85798	2.04233	0.0411189	0.366128
NG-9510_529_K_3_9_NODE_154_length_7084_cov_11.4507	5.44165	-3.8552	1.89742	-2.03182	0.0421721	0.37252
NG-9510_529_J_24_9_NODE_975_length_1751_cov_14.895	3.11882	-3.39649	1.68363	-2.01736	0.0436581	0.383765
NG-9510_935_K_12_2_NODE_10392_length_1282_cov_11.6528	4.42088	-2.26059	1.1239	-2.01139	0.0442841	0.387378
NG-9510_518_J_24_9_NODE_844_length_1823_cov_12.3467	3.356	-2.14423	1.06811	-2.00751	0.0446957	0.38909
NG-9510_935_K_11_2_NODE_422_length_1957_cov_22.0105	3.82215	2.96219	1.47956	2.00208	0.0452761	0.392247
NG-9510_518_K_3_9_NODE_1088_length_2989_cov_78.5406	5.75067	-1.81195	0.907428	-1.9968	0.0458469	0.394917
NG-9510_935_J_6_2_NODE_57_length_13242_cov_8.55297	3.9025	3.61545	1.81209	1.99519	0.0460225	0.394917
NG-9510_943_J_29_1_NODE_100_length_1747_cov_4.45508	26.7179	2.44782	1.22995	1.99017	0.0465718	0.397737
NG-9510_529_K_3_9_NODE_355_length_3751_cov_38.3228	3.83669	-3.69393	1.89836	-1.94585	0.0516724	0.401777
NG-9510_935_J_9_2_NODE_30_length_24148_cov_49.827	3.79575	-3.69321	1.89836	-1.94547	0.0517183	0.401777
NG-8227_APM2_T5_NODE_24_length_18640_cov_34.3757	5.64539	-3.68609	1.89658	-1.94355	0.0519501	0.401777
NG-9510_529_K_3_9_NODE_55_length_13054_cov_19.3563	6.99393	-3.26128	1.66688	-1.95652	0.0504041	0.401777
NG-9510_943_J_29_1_NODE_50_length_4110_cov_160.599	38.1696	-3.13104	1.5873	-1.97256	0.0485456	0.401777
NG-9510_935_S11_2_NODE_8182_length_1175_cov_33.875	6.45154	-2.9676	1.51975	-1.95269	0.0508561	0.401777
NG-9510_935_K_12_2_NODE_345_length_8431_cov_26.3308	28.1999	-2.86453	1.45337	-1.97096	0.0487289	0.401777
NG-9510_935_K_12_2_NODE_1649_length_3722_cov_13.9378	5.29911	-2.58704	1.31495	-1.9674	0.0491376	0.401777
NG-8227_APM2_T0_NODE_60_length_19758_cov_4.35421	21.0462	-2.43841	1.23943	-1.96736	0.0491416	0.401777
NG-9510_507_K_3_9_NODE_7435_length_1361_cov_34.1133	3.2445	-2.39259	1.21638	-1.96698	0.0491859	0.401777
NG-9510_935_K_12_2_NODE_4138_length_2208_cov_12.5026	5.26399	-1.93125	0.981061	-1.96853	0.0490072	0.401777
NG-9510_518_K_3_9_NODE_16_length_42385_cov_63.7348	41.8576	-1.74607	0.894524	-1.95196	0.0509431	0.401777
NG-9510_518_J_8_9_NODE_17_length_8826_cov_8.27066	10.3933	2.39957	1.23389	1.94473	0.051808	0.401777
NG-10053_12_NODE_123_length_4545_cov_13.4396	13.502	2.5362	1.30156	1.94858	0.0513453	0.401777
NG-9510_507_J_24_9_NODE_1509_length_4135_cov_5.77402	3.09673	2.57915	1.31419	1.96254	0.0497	0.401777
NG-9510_935_J_9_2_NODE_258_length_3167_cov_4.60733	3.32809	2.64783	1.35782	1.95006	0.0511684	0.401777
NG-8227_APM2_T0_NODE_5_length_63371_cov_22.7891	31.932	2.80592	1.41833	1.97833	0.0478921	0.401777
NG-9510_939_J_26_1_NODE_131_length_4231_cov_6.9272	7.32989	2.81889	1.43916	1.95871	0.0501466	0.401777
NG-9510_943_K_9_2_NODE_29_length_4950_cov_17.8192	3.61093	2.97695	1.5169	1.96253	0.0497011	0.401777
NG-9510_935_J_6_2_NODE_185_length_4410_cov_20.0464	3.44015	3.04829	1.54142	1.97759	0.0479747	0.401777
NG-9510_935_K_12_2_NODE_21_length_29416_cov_280.604	2709.46	3.08368	1.58372	1.94711	0.0515216	0.401777
NG-9510_935_J_6_2_NODE_107_length_6434_cov_13.309	3.02288	3.59576	1.81469	1.98147	0.0475381	0.401777
NG-9510_529_S_3_9_NODE_58_length_5632_cov_7.42084	8.58852	-2.06768	1.06707	-1.93772	0.0526569	0.405503
NG-9510_935_K_12_2_NODE_640_length_6252_cov_2335.06	130.285	-2.83336	1.46824	-1.92977	0.0536356	0.411283
NG-9510_935_K_12_2_NODE_5548_length_1859_cov_12.1197	3.05097	-2.65373	1.37842	-1.92519	0.0542053	0.41389
NG-9510_935_K_11_2_NODE_1146_length_1190_cov_13.8458	3.08121	2.79521	1.45399	1.92245	0.0545497	0.414762
NG-9510_935_K_12_2_NODE_14204_length_1051_cov_133.651	5.68044	-1.28591	0.670309	-1.91839	0.0550621	0.416899
NG-9510_529_K_27_9_NODE_20_length_12256_cov_9.67871	5.88591	-3.18644	1.66755	-1.91086	0.056023	0.419285
NG-9510_935_K_12_2_NODE_1342_length_4186_cov_4.63084	3.37142	-2.32768	1.21912	-1.90932	0.0562213	0.419285
NG-9510_939_K_9_2_NODE_1973_length_1989_cov_10.5388	8.81348	-1.69538	0.886218	-1.91305	0.0557411	0.419285
NG-9510_939_K_12_2_NODE_24_length_17918_cov_1451.29	20.784	1.87029	0.980829	1.90685	0.0565406	0.419285
NG-9510_939S_12_2_NODE_304_length_2165_cov_7.78673	5.80383	2.90727	1.52445	1.90709	0.0565084	0.419285
NG-9510_943_S_9_2_NODE_21_length_7605_cov_10.7763	3.86764	-2.45977	1.29627	-1.89757	0.0577528	0.426519
NG-10053_22_NODE_33_length_15860_cov_15.0528	4.27845	-3.24438	1.71735	-1.88918	0.0588675	0.431216
NG-9510_935_K_12_2_NODE_3342_length_2512_cov_12.2865	9.07441	-1.65707	0.876583	-1.89037	0.0587082	0.431216
NG-10053_17_NODE_160_length_4828_cov_5.46847	5.11658	2.70031	1.43565	1.88089	0.0599868	0.437637
NG-9510_529_K_3_9_NODE_515_length_2783_cov_17.0022	44.0179	-3.03326	1.61976	-1.87266	0.0611149	0.444069
NG-8227_APF2_T0_NODE_1_length_99577_cov_27.5436	7.94162	-3.45825	1.85321	-1.86608	0.0620298	0.448906
NG-9510_935_K_12_2_NODE_4714_length_2042_cov_11.7866	4.51672	-1.81139	0.974083	-1.85958	0.0629445	0.453704
NG-9510_935_K_12_2_NODE_14979_length_1013_cov_12.3904	3.82193	-1.51696	0.817141	-1.85643	0.0633924	0.455112
NG-9510_935_S11_2_NODE_2087_length_2411_cov_10.789	16.5723	-2.36477	1.27848	-1.84967	0.0643614	0.460235
NG-8227_APM2_T0_NODE_143_length_8349_cov_4.48167	7.23349	-2.44182	1.32333	-1.8452	0.0650086	0.461203
NG-9510_935_S_4_2_NODE_282_length_2872_cov_10.1473	16.3864	-1.70265	0.922052	-1.84659	0.0648067	0.461203
NG-9510_935_K_12_2_NODE_2455_length_2999_cov_14.4507	15.5621	-1.75546	0.953148	-1.84175	0.0655118	0.46295
NG-9510_943_J_29_1_NODE_5_length_42249_cov_25.7929	67.3355	-1.6714	0.911041	-1.8346	0.0665644	0.468551
NG-9510_529_J_24_9_NODE_1358_length_1250_cov_28.6661	2.99269	-3.477	1.89873	-1.83123	0.0670668	0.469015
NG-9510_935_K_11_2_NODE_1402_length_1091_cov_10.0367	6.07087	-2.8167	1.53862	-1.83066	0.0671508	0.469015
NG-9510_939_K_9_2_NODE_1560_length_2333_cov_24.6365	13.2835	-2.52413	1.38103	-1.82772	0.0675913	0.470268
NG-9510_507_K_3_9_NODE_3811_length_2345_cov_54.3166	8.24499	-1.81822	0.996667	-1.8243	0.0681063	0.472029
NG-9510_935_J_9_2_NODE_88_length_6363_cov_471.424	144.896	-2.72312	1.50055	-1.81474	0.0695638	0.478956
NG-8227_APM2_T0_NODE_178_length_6584_cov_4.33619	4.55448	-2.52333	1.3971	-1.80612	0.0709001	0.478956
NG-8227_APM2_T0_NODE_161_length_7332_cov_3.76075	6.48924	-2.42214	1.33949	-1.80825	0.0705669	0.478956
NG-9510_518_K11_9_NODE_2369_length_1550_cov_603.712	5.05384	-1.99995	1.10733	-1.8061	0.0709033	0.478956
NG-9510_939_K_12_2_NODE_3327_length_1560_cov_11.4551	5.33332	-1.68337	0.931536	-1.80709	0.0707482	0.478956
NG-10053_22_NODE_78_length_8571_cov_18.1278	4.69793	2.54831	1.41127	1.80569	0.0709663	0.478956
NG-9510_935_J_9_2_NODE_48_length_14102_cov_25.7787	37.6022	3.41466	1.88778	1.80882	0.0704785	0.478956
NG-9510_529_J_24_9_NODE_218_length_5042_cov_6.79186	7.40853	-3.41267	1.89337	-1.80243	0.0714772	0.479694
NG-9510_518_K11_9_NODE_1267_length_2383_cov_432.394	6.60737	-1.62673	0.902937	-1.8016	0.071608	0.479694
NG-9510_939_K_12_2_NODE_619_length_4603_cov_7.33377	3.50454	-3.04871	1.69526	-1.79838	0.0721174	0.481317
NG-9510_943_K_12_2_NODE_94_length_2621_cov_29.9899	12.0173	1.69842	0.948544	1.79056	0.073364	0.486072
NG-9510_935_J_6_2_NODE_157_length_4966_cov_5.19304	6.08627	2.63965	1.47423	1.79053	0.0733694	0.486072
NG-9510_943_S_9_2_NODE_381_length_1970_cov_11.5013	9.04802	-1.55871	0.872018	-1.78747	0.0738609	0.487536
NG-9510_939_K_9_2_NODE_2965_length_1549_cov_11.4311	3.91248	-2.64779	1.48632	-1.78144	0.0748406	0.4922
NG-9510_507_J_24_9_NODE_5166_length_1579_cov_12.6988	14.6511	-1.32009	0.742053	-1.77896	0.0752456	0.493064
NG-9510_518_K11_9_NODE_2456_length_1506_cov_300.808	3.42612	-2.38165	1.34056	-1.77661	0.0756325	0.493803
NG-9510_507_J_8_9_NODE_1534_length_1930_cov_12.6411	4.0953	1.42278	0.803921	1.7698	0.0767609	0.497565
NG-9510_935_J_6_2_NODE_112_length_6179_cov_13.5353	8.14737	2.20034	1.24319	1.76991	0.0767417	0.497565
NG-9510_935_J_9_2_NODE_21_length_32422_cov_21.4951	13.9256	2.59119	1.47445	1.7574	0.0788502	0.509276
NG-8227_BPF2_T17_NODE_11_length_27424_cov_4.25927	13.8185	-2.64282	1.50796	-1.75258	0.079675	0.510396
NG-8227_APM2_T0_NODE_157_length_7509_cov_4.01073	3.75565	-2.48256	1.4155	-1.75384	0.0794585	0.510396
NG-9510_935_J_9_2_NODE_45_length_15408_cov_115.991	17.1951	2.01409	1.14997	1.75142	0.0798732	0.510396
NG-9510_939_J_26_1_NODE_113_length_4845_cov_6.34238	15.173	2.31253	1.32265	1.74841	0.0803929	0.511901
NG-9510_935_K_12_2_NODE_5096_length_1949_cov_22.9567	4.01992	-1.95754	1.12159	-1.74532	0.0809298	0.511931
NG-9510_939_S_11_2_NODE_562_length_1622_cov_128.414	20.8348	-1.25158	0.717863	-1.74348	0.0812499	0.511931
NG-9510_507_J_24_9_NODE_5542_length_1497_cov_14.0298	7.1026	-1.06316	0.609299	-1.74489	0.0810044	0.511931
NG-10053_24_NODE_248_length_1961_cov_50.6999	7.15802	-1.88586	1.0845	-1.73892	0.082048	0.514517
NG-9510_939_J_26_1_NODE_15_length_24072_cov_33.5209	44.3996	2.00989	1.15652	1.73788	0.0822313	0.514517
NG-9510_507_K_3_9_NODE_412_length_12426_cov_6.37345	5.95413	2.29139	1.3217	1.73367	0.0829774	0.515605
NG-9510_943_J_29_1_NODE_59_length_3326_cov_5.22042	18.9935	2.35468	1.35774	1.73426	0.0828724	0.515605
NG-10053_8_NODE_124_length_5504_cov_8.19765	10.5419	2.66044	1.53728	1.73062	0.0835202	0.517194
NG-9510_939_K_12_2_NODE_2603_length_1839_cov_10.4058	5.29251	-1.72522	1.00098	-1.72353	0.084793	0.520884
NG-9510_518_S_3_9_NODE_1384_length_2467_cov_78.6497	5.84637	-1.60873	0.933804	-1.72277	0.0849308	0.520884
NG-10053_6_NODE_9_length_25692_cov_9.17529	11.6155	2.30287	1.33695	1.72248	0.0849833	0.520884
NG-9510_939S_12_2_NODE_359_length_1812_cov_32.2965	17.6249	-1.1887	0.691468	-1.71909	0.0855976	0.522871
NG-9510_518_K_3_9_NODE_1_length_73241_cov_46.8499	96.0937	-1.94256	1.13304	-1.71447	0.0864423	0.524384
NG-9510_935_K_12_2_NODE_6373_length_1716_cov_11.3396	7.00398	-1.06285	0.619423	-1.71588	0.0861849	0.524384
NG-9510_939S_12_2_NODE_85_length_11177_cov_7.975	58.5439	2.691	1.57096	1.71297	0.0867184	0.524384
NG-9510_507_J_24_9_NODE_3415_length_2192_cov_40.2003	3.15131	-1.53634	0.90058	-1.70594	0.0880189	0.530469
NG-10053_2_NODE_934_length_2935_cov_18.2809	12.4869	-1.6275	0.955132	-1.70395	0.0883896	0.530927
NG-9510_935_S_4_2_NODE_2236_length_1149_cov_4740.14	1722.51	-3.10573	1.83444	-1.69301	0.0904529	0.53916
NG-9510_935_K_12_2_NODE_13426_length_1091_cov_11.722	4.22398	-1.61047	0.95185	-1.69194	0.0906579	0.53916
NG-9510_507_K_3_9_NODE_3379_length_2578_cov_13.5382	18.3135	-1.17064	0.691426	-1.69308	0.0904404	0.53916
NG-10053_3_NODE_51_length_9700_cov_8.83142	9.89744	2.3711	1.40913	1.68267	0.0924384	0.547941
NG-9510_939_K_12_2_NODE_2784_length_1768_cov_10.4898	5.60455	-1.82603	1.09148	-1.67298	0.0943316	0.555521
NG-9510_935_K_12_2_NODE_5441_length_1882_cov_13.0345	14.2923	-1.50675	0.901489	-1.6714	0.0946421	0.555521
NG-9510_935_K_11_2_NODE_165_length_3718_cov_54.5973	3.79829	2.21851	1.32622	1.67281	0.0943651	0.555521
NG-9510_935_S11_2_NODE_2549_length_2183_cov_10.1527	13.1313	-1.18332	0.708872	-1.66929	0.095059	0.556157
NG-9510_943_S_9_2_NODE_2_length_80217_cov_43.8287	143.776	-2.33899	1.40343	-1.66663	0.0955887	0.557446
NG-9510_518_K_3_9_NODE_1273_length_2679_cov_14.4771	15.4539	-0.998698	0.600628	-1.66276	0.0963612	0.558337
NG-9510_935_K_12_2_NODE_3478_length_2455_cov_11.5317	26.4517	-0.988724	0.594267	-1.66377	0.0961586	0.558337
NG-9510_507_J_24_9_NODE_2741_length_2602_cov_10.4362	3.3676	2.18982	1.31912	1.66006	0.0969025	0.559674
NG-9510_935_K_12_2_NODE_7188_length_1597_cov_30.9611	3.58455	-2.19663	1.32457	-1.65837	0.0972428	0.559845
NG-9510_939_J_26_1_NODE_1022_length_1045_cov_296.197	168.679	1.81282	1.09722	1.65219	0.098496	0.565254
NG-9510_939_K_9_2_NODE_1775_length_2138_cov_22.3433	10.7656	-2.24765	1.36762	-1.64347	0.100285	0.56796
NG-9510_935_S11_2_NODE_1626_length_2729_cov_15.2984	15.014	-1.50696	0.91437	-1.64809	0.0993347	0.56796
NG-9510_939_K_12_2_NODE_2290_length_2009_cov_14.8941	9.93478	-0.983333	0.599336	-1.64071	0.100859	0.56796
NG-9510_507_J_24_9_NODE_4853_length_1659_cov_10.9782	7.18886	-0.932792	0.568364	-1.64119	0.100758	0.56796
NG-9510_935_J_6_2_NODE_328_length_2718_cov_58.353	3.06569	2.26999	1.38023	1.64464	0.100044	0.56796
NG-9510_935_J_6_2_NODE_65_length_11417_cov_10.1863	3.30103	2.65443	1.61705	1.64152	0.100689	0.56796
NG-9510_935_K_12_2_NODE_4729_length_2039_cov_71.8901	10.636	-1.08067	0.659666	-1.63821	0.101378	0.568334
NG-9510_935_S11_2_NODE_2949_length_2024_cov_20.26	73.7498	1.11838	0.683208	1.63695	0.101641	0.568334
NG-10601_9_NODE_288_length_1788_cov_5.13214	7.99226	2.07715	1.26977	1.63585	0.101871	0.568334
NG-9510_518_K_3_9_NODE_1101_length_2962_cov_32.4186	3.27208	-1.56173	0.96011	-1.62661	0.103819	0.577415
NG-9510_507_S_21_9_NODE_713_length_1612_cov_14.5761	11.51	1.12059	0.691699	1.62006	0.10522	0.582791
NG-9510_935_J_6_2_NODE_33_length_20786_cov_31.9532	4.54524	1.54141	0.952036	1.61907	0.105433	0.582791
NG-9510_935_J_9_2_NODE_158_length_4526_cov_5.05659	5.26666	2.73777	1.69262	1.61747	0.105777	0.582903
NG-9510_518_K11_9_NODE_1488_length_2135_cov_86.599	6.32451	-1.65719	1.02581	-1.6155	0.106203	0.583466
NG-9510_935_S11_2_NODE_1818_length_2588_cov_10.4532	5.94051	-2.11161	1.30961	-1.61239	0.106876	0.585384
NG-9510_529_J_8_9_NODE_31_length_8654_cov_7.74183	3.34507	-2.96776	1.85055	-1.60372	0.108776	0.58558
NG-9510_529_S_3_9_NODE_106_length_3819_cov_13.2715	4.56391	-2.64902	1.65675	-1.59893	0.109837	0.58558
NG-9510_935_K_12_2_NODE_35_length_23933_cov_10.8976	6.36158	-2.17622	1.35969	-1.60052	0.109483	0.58558
NG-9510_518_K11_9_NODE_1812_length_1875_cov_50.7137	3.58375	-1.51716	0.947234	-1.60168	0.109227	0.58558
NG-9510_939_K_9_2_NODE_1263_length_2753_cov_19.5137	20.8969	-1.43315	0.895805	-1.59985	0.109632	0.58558
NG-9510_935_K_12_2_NODE_3381_length_2496_cov_110.209	53.1594	-1.39028	0.865539	-1.60626	0.108217	0.58558
NG-8227_APM2_T0_NODE_11_length_48330_cov_24.7023	86.9192	2.46616	1.53471	1.60693	0.10807	0.58558
NG-9510_939_J_29_1_NODE_112_length_4018_cov_5.21877	8.82972	2.48954	1.55465	1.60135	0.1093	0.58558
NG-9510_507_J_24_9_NODE_1900_length_3464_cov_6.04869	3.0181	2.52417	1.56836	1.60943	0.107522	0.58558
NG-10053_12_NODE_7_length_57576_cov_80.9702	14.5316	-2.77051	1.73445	-1.59734	0.11019	0.585732
NG-9510_507_K_3_9_NODE_4919_length_1933_cov_10.639	9.48616	-0.917539	0.575553	-1.59419	0.110894	0.58774
NG-9510_507_K_3_9_NODE_6499_length_1532_cov_11.4428	4.11297	-1.17334	0.737323	-1.59135	0.111532	0.589384
NG-9510_518_S_21_9_NODE_740_length_2477_cov_13.7151	6.62296	-1.5704	0.988661	-1.58841	0.112194	0.591153
NG-9510_507_K_3_9_NODE_7741_length_1316_cov_11.5535	5.82013	-1.03251	0.650626	-1.58695	0.112524	0.591161
NG-10053_28_NODE_7_length_4596_cov_3.95574	3.9023	2.098	1.32526	1.58308	0.113403	0.594045
NG-9510_935_J_9_2_NODE_1062_length_1508_cov_6.72471	4.37904	2.22369	1.40764	1.57973	0.114168	0.596323
NG-9510_935_S11_2_NODE_900_length_3760_cov_9.5525	13.1198	-1.39451	0.884464	-1.57667	0.114871	0.598258
NG-9510_935_J_9_2_NODE_111_length_5537_cov_8.73422	5.48759	2.24013	1.42258	1.5747	0.115325	0.598895
NG-9510_529_J_24_9_NODE_387_length_3474_cov_11.4697	5.32128	-2.80769	1.79124	-1.56746	0.117008	0.604151
NG-9510_507_S_21_9_NODE_1567_length_1172_cov_60.0698	9.20421	0.862842	0.550458	1.5675	0.116998	0.604151
NG-9510_935_K_12_2_NODE_5533_length_1865_cov_11.3017	8.29901	-0.972243	0.621051	-1.56548	0.117471	0.604807
NG-9510_507_K_3_9_NODE_724_length_8439_cov_9.33242	8.70789	-1.87707	1.20052	-1.56354	0.117926	0.60542
NG-9510_939_K_9_2_NODE_1170_length_2933_cov_63.9795	3.70138	1.86636	1.19551	1.56114	0.118491	0.606594
NG-9510_529_J_8_9_NODE_11_length_14873_cov_18.7077	6.96929	-2.85596	1.85871	-1.53653	0.124408	0.606686
NG-9510_935_S11_2_NODE_6158_length_1365_cov_40.426	10.4297	-2.17222	1.41345	-1.53682	0.124338	0.606686
NG-9510_935_K_12_2_NODE_1288_length_4275_cov_5.6154	5.02365	-2.13854	1.39135	-1.53702	0.124287	0.606686
NG-9510_935_K_12_2_NODE_2681_length_2850_cov_21.2011	7.52001	-2.03185	1.31415	-1.54613	0.122074	0.606686
NG-9510_939_J_29_1_NODE_10_length_26133_cov_21.3124	4.64998	-1.72237	1.12156	-1.53569	0.124615	0.606686
NG-9510_935_S11_2_NODE_6707_length_1307_cov_15.3586	4.65242	-1.71908	1.11399	-1.54318	0.122788	0.606686
NG-9510_935_K_12_2_NODE_4944_length_1984_cov_13.8782	10.0279	-1.71375	1.11542	-1.53642	0.124436	0.606686
NG-9510_935_K_11_2_NODE_767_length_1436_cov_11.3961	8.65704	-1.54293	1.00123	-1.54103	0.123309	0.606686
NG-10053_24_NODE_139_length_2456_cov_41.8592	43.7178	-1.40696	0.9033	-1.55758	0.119333	0.606686
NG-9510_935_K_12_2_NODE_3256_length_2552_cov_16.0356	8.80402	-1.33257	0.858714	-1.55182	0.120705	0.606686
NG-9510_518_S_3_9_NODE_1296_length_2598_cov_195.693	23.339	-1.20929	0.785212	-1.54009	0.123539	0.606686
NG-9510_935_S11_2_NODE_10532_length_1018_cov_14.6802	4.10983	-0.977478	0.630453	-1.55044	0.121036	0.606686
NG-10601_12_NODE_154_length_3718_cov_12.1952	3.18839	1.7626	1.13675	1.55057	0.121005	0.606686
NG-9510_935_J_6_2_NODE_247_length_3431_cov_9.48874	4.80898	1.86975	1.21429	1.53978	0.123613	0.606686
NG-10053_28_NODE_2_length_6939_cov_3.8649	6.14631	1.92737	1.25714	1.53314	0.125243	0.606686
NG-10053_20_NODE_28_length_15035_cov_17.2052	44.6377	1.93222	1.25967	1.53391	0.125052	0.606686
NG-9510_507_J_24_9_NODE_1_length_151574_cov_44.111	38278.7	1.96241	1.26294	1.55384	0.120223	0.606686
NG-10053_19_NODE_59_length_7062_cov_7.75353	3.83039	2.35458	1.51482	1.55436	0.120098	0.606686
NG-9510_935_J_6_2_NODE_240_length_3488_cov_7.30993	6.59332	2.37783	1.54083	1.54321	0.122779	0.606686
NG-9510_935_J_6_2_NODE_5_length_45700_cov_13.718	27.5841	2.75733	1.79043	1.54004	0.123551	0.606686
NG-9510_939_J_26_1_NODE_137_length_4046_cov_7.50363	10.1844	2.53263	1.65647	1.52893	0.126282	0.61008
NG-9510_507_K_3_9_NODE_2467_length_3265_cov_9.03146	9.11714	-1.73187	1.13434	-1.52676	0.12682	0.611041
NG-10053_12_NODE_85_length_6228_cov_84.5671	5.11701	2.44028	1.60181	1.52345	0.127646	0.613382
NG-8227_APF2_T1_NODE_6_length_37124_cov_19.4553	4.20627	1.80707	1.18933	1.51941	0.128659	0.61497
NG-9510_939_J_29_1_NODE_99_length_4482_cov_9.47933	4.70032	2.14416	1.40998	1.52071	0.128333	0.61497
NG-9510_518_J_24_9_NODE_580_length_2198_cov_10.37	7.51516	-0.915888	0.605219	-1.51332	0.130199	0.620686
NG-10053_10_NODE_34_length_24393_cov_19.6832	4.32186	1.84432	1.22382	1.50702	0.131805	0.626684
NG-9510_529_K_3_9_NODE_1068_length_1484_cov_10.5752	5.53419	-2.0816	1.38378	-1.50428	0.132509	0.626722
NG-9510_935_S11_2_NODE_2238_length_2336_cov_13.3468	11.22	-1.36424	0.906525	-1.50491	0.132347	0.626722
NG-10053_23_NODE_901_length_2236_cov_15.6167	4.67628	1.29852	0.864494	1.50205	0.133083	0.62779
NG-9510_507_K_3_9_NODE_4760_length_1979_cov_13.8316	3.40808	-1.66843	1.11297	-1.49907	0.133855	0.629784
NG-9510_529_K_3_9_NODE_84_length_10229_cov_31.4799	7.32327	-2.70654	1.81081	-1.49466	0.135003	0.633529
NG-9510_939_K_9_2_NODE_150_length_14189_cov_17.3501	8.77881	-2.06554	1.38603	-1.49026	0.136157	0.636051
NG-10601_12_NODE_117_length_4646_cov_7.54585	8.86435	2.17178	1.46028	1.48724	0.136952	0.636051
NG-9510_939_J_29_1_NODE_72_length_5728_cov_34.893	5.26966	2.42288	1.62893	1.48741	0.136908	0.636051
NG-9510_939_J_26_1_NODE_27_length_14498_cov_36.2018	249.302	2.44821	1.64554	1.48778	0.136808	0.636051
NG-8227_APM2_T0_NODE_34_length_30778_cov_6.60658	4.20799	-2.3565	1.59041	-1.48169	0.138422	0.63639
NG-10053_2_NODE_222_length_5402_cov_9.38994	102.506	-1.99829	1.34871	-1.48163	0.138438	0.63639
NG-9510_939_K_9_2_NODE_3508_length_1391_cov_14.2275	7.08967	-1.99103	1.34324	-1.48226	0.13827	0.63639
NG-10601_10_NODE_12_length_60096_cov_558.19	318.378	2.49854	1.68362	1.48403	0.137802	0.63639
NG-9510_518_J_8_9_NODE_705_length_1569_cov_10.6116	3.28257	-1.47103	0.994775	-1.47875	0.139207	0.636676
NG-9510_935_K_12_2_NODE_3815_length_2321_cov_21.85	5.37401	1.18603	0.801566	1.47964	0.138969	0.636676
NG-9510_529_J_8_9_NODE_142_length_2315_cov_4.00088	7.44869	1.99982	1.36097	1.46941	0.141722	0.646541
NG-9510_935_S11_2_NODE_9102_length_1104_cov_12.5586	3.77248	-1.65343	1.12724	-1.46679	0.142433	0.646556
NG-9510_935_K_12_2_NODE_4299_length_2161_cov_17.0764	9.97566	-1.33006	0.906809	-1.46675	0.142443	0.646556
NG-10053_2_NODE_248_length_5231_cov_4.84061	7.4011	-2.09438	1.43632	-1.45816	0.144796	0.649689
NG-9510_935_S11_2_NODE_1504_length_2843_cov_16.8598	10.6037	-1.33716	0.915028	-1.46133	0.143925	0.649689
NG-9510_518_K_3_9_NODE_1319_length_2623_cov_269.982	9.86392	-1.3132	0.900898	-1.45765	0.144936	0.649689
NG-9510_939_J_26_1_NODE_47_length_10528_cov_22.9981	11.0531	1.88096	1.28937	1.45883	0.144612	0.649689
NG-9510_507_K_3_9_NODE_678_length_8917_cov_15.7276	4.33116	2.22416	1.52265	1.46072	0.144093	0.649689
NG-9510_939_J_29_1_NODE_7_length_35134_cov_34.1889	8.7613	-2.25789	1.55452	-1.45247	0.146371	0.651487
NG-9510_935_S11_2_NODE_2290_length_2311_cov_28.7491	15.1987	-2.11774	1.4575	-1.453	0.146225	0.651487
NG-9510_943_K_9_2_NODE_132_length_2399_cov_13.5858	6.49568	-1.17102	0.806328	-1.45229	0.146422	0.651487
NG-9510_935_S11_2_NODE_2542_length_2184_cov_14.3401	4.48147	-1.71006	1.17943	-1.4499	0.147086	0.652668
NG-9510_939_K_9_2_NODE_2536_length_1702_cov_20.2593	29.2287	-0.878714	0.606539	-1.44873	0.147412	0.652668
NG-9510_935_K_12_2_NODE_5079_length_1952_cov_15.6278	4.75521	-1.78514	1.23972	-1.43996	0.149879	0.660345
NG-10053_23_NODE_2192_length_1437_cov_29.6643	3.41013	1.2173	0.844699	1.44111	0.149555	0.660345
NG-9510_518_K11_9_NODE_1591_length_2046_cov_22.339	9.87755	-1.03895	0.722259	-1.43847	0.1503	0.660587
NG-9510_939_K_9_2_NODE_439_length_6779_cov_11.2759	33.022	-2.43604	1.69598	-1.43636	0.150901	0.660941
NG-9510_507_K_3_9_NODE_346_length_14456_cov_16.4878	9.41664	2.26786	1.57972	1.43561	0.151114	0.660941
NG-9510_507_K_3_9_NODE_3092_length_2761_cov_15.7831	11.9098	-1.38134	0.964328	-1.43243	0.15202	0.662141
NG-9510_507_K_3_9_NODE_3370_length_2581_cov_12.2154	12.0716	-0.921167	0.643241	-1.43207	0.152123	0.662141
NG-9510_939_K_12_2_NODE_1074_length_3339_cov_8.9394	3.11291	-2.56243	1.79451	-1.42793	0.153313	0.665712
NG-9510_935_J_6_2_NODE_346_length_2630_cov_71.9946	20.467	2.11979	1.48664	1.4259	0.153897	0.666642
NG-9510_529_J_24_9_NODE_181_length_5524_cov_7.33754	4.04011	-2.63848	1.86104	-1.41774	0.156266	0.672318
NG-9510_935_K_12_2_NODE_853_length_5335_cov_7.70587	4.2601	-1.93896	1.36887	-1.41647	0.156638	0.672318
NG-9510_518_K11_9_NODE_1193_length_2471_cov_23.0588	12.1125	-0.827385	0.584731	-1.41498	0.157073	0.672318
NG-10053_23_NODE_1187_length_1982_cov_76.9133	24.2725	0.938687	0.661461	1.41911	0.155866	0.672318
NG-9510_529_S_21_9_NODE_210_length_1714_cov_2.80108	7.43607	1.67373	1.18205	1.41596	0.156788	0.672318
NG-9510_935_K_12_2_NODE_2712_length_2835_cov_12.045	13.1772	-1.02461	0.725493	-1.41229	0.157864	0.6741
NG-10601_8_NODE_66_length_10370_cov_35.353	60.4981	-1.85353	1.31388	-1.41073	0.158324	0.67447
NG-9510_935_K_11_2_NODE_747_length_1454_cov_11.8513	12.1387	1.98108	1.407	1.40802	0.159126	0.676286
NG-10601_8_NODE_135_length_4607_cov_14.5503	3.99045	-2.59061	1.84652	-1.40297	0.160627	0.676368
NG-10053_3_NODE_201_length_4251_cov_5.296	9.05777	-2.29908	1.64838	-1.39475	0.163092	0.676368
NG-9510_507_K_3_9_NODE_3336_length_2599_cov_14.8447	6.7361	-1.8214	1.30112	-1.39987	0.161551	0.676368
NG-9510_939_K_9_2_NODE_1760_length_2156_cov_18.7996	3.24461	-1.79467	1.28729	-1.39414	0.163274	0.676368
NG-9510_939_K_12_2_NODE_6220_length_1012_cov_7.79206	3.03016	-1.45425	1.04041	-1.39777	0.162184	0.676368
NG-9510_518_S_21_9_NODE_805_length_2238_cov_10.3481	4.92844	-1.24009	0.886767	-1.39844	0.161982	0.676368
NG-9510_935_S11_2_NODE_1668_length_2697_cov_20.8153	12.6793	-1.07351	0.766649	-1.40027	0.161433	0.676368
NG-9510_518_S_3_9_NODE_2033_length_1818_cov_12.6444	26.9228	-0.755954	0.539305	-1.40172	0.160999	0.676368
NG-9510_507_K_3_9_NODE_3424_length_2552_cov_14.5759	11.0413	0.832146	0.592013	1.40562	0.159836	0.676368
NG-10053_19_NODE_6_length_26760_cov_17.271	13.9297	1.9632	1.40789	1.39443	0.163188	0.676368
NG-9510_935_J_9_2_NODE_626_length_1940_cov_82.1687	19.4534	2.2856	1.6275	1.40436	0.160212	0.676368
NG-9510_507_J_24_9_NODE_2653_length_2669_cov_101.524	3.13603	-2.45131	1.78617	-1.37238	0.169945	0.677333
NG-9510_939_K_9_2_NODE_788_length_4041_cov_8.69694	9.03244	-2.35735	1.71292	-1.37622	0.168753	0.677333
NG-9510_935_S11_2_NODE_558_length_4805_cov_3.88926	3.60327	-1.74959	1.27035	-1.37725	0.168436	0.677333
NG-9510_935_K_12_2_NODE_1428_length_4040_cov_5.36336	3.41775	-1.67976	1.20725	-1.39139	0.164106	0.677333
NG-9510_507_K_3_9_NODE_1459_length_4837_cov_10.1006	5.26241	-1.61376	1.17012	-1.37914	0.167852	0.677333
NG-9510_507_K_3_9_NODE_8629_length_1194_cov_27.4135	3.86707	-1.48174	1.07907	-1.37316	0.169701	0.677333
NG-9510_939_K_12_2_NODE_5398_length_1122_cov_11.7929	3.62274	-1.32486	0.963041	-1.3757	0.168913	0.677333
NG-9510_518_K_3_9_NODE_1539_length_2317_cov_40.5429	3.63731	-1.0921	0.79324	-1.37676	0.168587	0.677333
NG-9510_935_S11_2_NODE_4561_length_1603_cov_24.7571	13.1462	-1.08111	0.787804	-1.37231	0.169968	0.677333
NG-9510_935_S11_2_NODE_3674_length_1802_cov_25.7338	11.7602	-1.03198	0.75254	-1.37133	0.170273	0.677333
NG-9510_507_J_24_9_NODE_4220_length_1860_cov_11.0565	7.12791	-0.770228	0.559018	-1.37782	0.168258	0.677333
NG-9510_507_J_24_9_NODE_9226_length_1021_cov_39.1273	13.6611	0.694642	0.505448	1.37431	0.169346	0.677333
NG-10053_13_NODE_396_length_1479_cov_36.7409	14.3564	1.78065	1.28936	1.38103	0.167269	0.677333
NG-9510_507_K_3_9_NODE_699_length_8671_cov_6.70636	4.59103	1.98164	1.43529	1.38066	0.167384	0.677333
NG-9510_943_K_12_2_NODE_8_length_24617_cov_39.315	3289.74	2.00729	1.45312	1.38137	0.167166	0.677333
NG-10053_12_NODE_663_length_1348_cov_4.7819	4.37086	2.04391	1.4754	1.38533	0.165952	0.677333
NG-9510_935_J_6_2_NODE_180_length_4461_cov_76.4256	38.1026	2.13049	1.53555	1.38744	0.165307	0.677333
NG-9510_935_J_9_2_NODE_293_length_2932_cov_3.23184	4.76048	2.33511	1.69479	1.37782	0.16826	0.677333
NG-9510_935_K_12_2_NODE_7129_length_1605_cov_27.091	7.16362	-1.49697	1.09845	-1.3628	0.172944	0.685058
NG-9510_939_K_12_2_NODE_2278_length_2015_cov_18.4842	10.5954	-1.11179	0.815867	-1.36271	0.172975	0.685058
NG-9510_507_J_24_9_NODE_3417_length_2191_cov_14.6653	9.05849	-0.837488	0.616293	-1.35891	0.174175	0.688297
NG-9510_935_J_9_2_NODE_160_length_4492_cov_32.2146	38.382	2.0768	1.53027	1.35714	0.174735	0.689
NG-9510_939_K_9_2_NODE_457_length_6472_cov_10.8375	14.8242	-2.28746	1.69464	-1.34982	0.177073	0.693665
NG-9510_507_J_24_9_NODE_3474_length_2165_cov_15.1768	11.5071	-0.7615	0.563659	-1.35099	0.176697	0.693665
NG-9510_939_S_11_2_NODE_101_length_5497_cov_2037.02	15.8124	2.31786	1.71547	1.35115	0.176647	0.693665
NG-10053_14_NODE_146_length_5950_cov_20.8407	3.71914	-1.87111	1.38967	-1.34644	0.17816	0.694903
NG-9510_939_K_12_2_NODE_1873_length_2296_cov_15.797	7.00512	-1.21857	0.905024	-1.34645	0.178156	0.694903
NG-9510_939_K_9_2_NODE_1477_length_2431_cov_13.8809	8.52442	-1.48385	1.10368	-1.34447	0.178797	0.695881
NG-9510_507_J_24_9_NODE_4574_length_1737_cov_10.6403	7.50458	-1.50674	1.1227	-1.34207	0.179572	0.697389
NG-10053_2_NODE_4094_length_1450_cov_13.2351	5.39266	-1.08627	0.811058	-1.33932	0.180466	0.699353
NG-9510_935_S11_2_NODE_6095_length_1374_cov_4.68613	6.40954	2.0109	1.50473	1.33639	0.181422	0.701549
NG-9510_507_J_24_9_NODE_1775_length_3651_cov_4.47303	8.70464	-1.40871	1.05785	-1.33168	0.182966	0.703715
NG-9510_507_S_3_9_NODE_36_length_8463_cov_9.79175	26.8607	1.38733	1.04203	1.33137	0.183069	0.703715
NG-9510_935_J_6_2_NODE_1277_length_1084_cov_12.7483	3.01789	2.33015	1.75053	1.33111	0.183153	0.703715
NG-9510_935_J_9_2_NODE_106_length_5620_cov_5.58742	10.1235	2.08697	1.57229	1.32734	0.184395	0.706979
NG-10053_1_NODE_691_length_2039_cov_29.936	134.108	-2.16428	1.63301	-1.32534	0.18506	0.708021
NG-9510_935_K_11_2_NODE_1_length_78244_cov_153.842	20081.7	1.73783	1.31576	1.32078	0.186574	0.710797
NG-9510_507_K_3_9_NODE_2257_length_3512_cov_13.6494	3.00788	2.08254	1.57653	1.32097	0.186513	0.710797
NG-9510_935_J_9_2_NODE_18_length_35309_cov_48.3126	10.2945	-2.01618	1.53176	-1.31625	0.18809	0.71506
NG-10053_24_NODE_452_length_1477_cov_67.7152	7.03432	-1.96733	1.49864	-1.31274	0.18927	0.717128
NG-9510_507_S_21_9_NODE_453_length_1893_cov_133.794	6.21455	-1.57499	1.20253	-1.30973	0.190288	0.717128
NG-9510_935_K_12_2_NODE_6199_length_1740_cov_51.7407	15.5914	-1.42735	1.0899	-1.30961	0.190327	0.717128
NG-9510_935_K_12_2_NODE_3880_length_2296_cov_14.938	9.62352	-1.23152	0.940997	-1.30874	0.190624	0.717128
NG-9510_507_K_3_9_NODE_4252_length_2150_cov_13.7041	11.2354	-0.742483	0.566983	-1.30953	0.190354	0.717128
NG-9510_507_K_3_9_NODE_5032_length_1900_cov_24.4575	16.072	-1.14814	0.878969	-1.30623	0.191473	0.718822
NG-9510_939_K_9_2_NODE_1363_length_2593_cov_30.8932	14.286	-1.77298	1.36109	-1.30261	0.192707	0.721461
NG-9510_935_S11_2_NODE_4207_length_1672_cov_12.2016	6.46338	-1.4233	1.09331	-1.30182	0.192977	0.721461
NG-9510_518_K_3_9_NODE_34_length_33160_cov_11.0686	3.24719	-2.14261	1.65454	-1.29498	0.195326	0.722127
NG-10053_24_NODE_360_length_1669_cov_59.3513	6.5504	-2.09234	1.61181	-1.29813	0.194244	0.722127
NG-9510_518_S_21_9_NODE_729_length_2502_cov_12.1283	3.93545	-1.22432	0.943907	-1.29708	0.194604	0.722127
NG-9510_935_K_12_2_NODE_7153_length_1602_cov_13.9683	12.6766	-1.12199	0.864175	-1.29834	0.194171	0.722127
NG-9510_507_J_24_9_NODE_6721_length_1296_cov_13.8864	3.90885	-1.01857	0.786962	-1.29431	0.195559	0.722127
NG-9510_507_K_3_9_NODE_1788_length_4187_cov_29.5506	5.0661	2.07164	1.59895	1.29563	0.195104	0.722127
NG-9510_939_K_12_2_NODE_1627_length_2516_cov_77.6351	3.96596	-1.79787	1.39495	-1.28884	0.197454	0.722506
NG-10053_23_NODE_2560_length_1323_cov_54.4779	13.9413	1.18612	0.92052	1.28853	0.197562	0.722506
NG-9510_507_K_3_9_NODE_690_length_8728_cov_6.86175	6.07155	1.71139	1.32848	1.28823	0.197667	0.722506
NG-10053_12_NODE_58_length_11677_cov_18.2045	8.56318	1.81727	1.40895	1.28981	0.197117	0.722506
NG-9510_935_S11_2_NODE_3750_length_1784_cov_387.43	102.891	2.42897	1.88	1.29201	0.196355	0.722506
NG-9510_943_S_11_2_NODE_1170_length_1304_cov_3.86389	5.3767	-1.32005	1.02892	-1.28295	0.199509	0.723769
NG-9510_935_S_4_2_NODE_722_length_1843_cov_10.1124	6.10447	-0.958078	0.745279	-1.28553	0.198607	0.723769
NG-9510_935_S11_2_NODE_8988_length_1112_cov_4.21287	11.862	1.50339	1.17139	1.28342	0.199344	0.723769
NG-9510_935_J_6_2_NODE_114_length_6117_cov_10.9847	13.8319	2.05881	1.60513	1.28264	0.199619	0.723769
NG-9510_935_K_12_2_NODE_3143_length_2606_cov_469.776	25.8354	2.3354	1.82297	1.2811	0.200159	0.724271
NG-9510_507_K_3_9_NODE_4549_length_2050_cov_11.1449	4.22174	-1.01618	0.795667	-1.27714	0.201554	0.725228
NG-10053_2_NODE_271_length_5079_cov_4.55852	3.00643	2.06723	1.61742	1.2781	0.201213	0.725228
NG-10601_11_NODE_29_length_28486_cov_993.071	189.832	2.24372	1.75714	1.27692	0.201631	0.725228
NG-9510_518_K_3_9_NODE_1843_length_1991_cov_71.0181	3.80492	-1.31996	1.03566	-1.27452	0.20248	0.725386
NG-10601_8_NODE_8_length_40948_cov_29.1517	23.9958	1.79821	1.40965	1.27564	0.202083	0.725386
NG-9510_935_K_12_2_NODE_6206_length_1739_cov_10.2393	3.36007	-1.51185	1.19051	-1.26991	0.204116	0.726928
NG-10053_2_NODE_5301_length_1256_cov_19.5887	5.24318	-0.915654	0.721688	-1.26877	0.204524	0.726928
NG-9510_935_K_11_2_NODE_222_length_2960_cov_5.39828	11.0251	1.81213	1.42459	1.27203	0.203361	0.726928
NG-9510_507_K_3_9_NODE_2057_length_3782_cov_17.8334	3.45314	1.92058	1.51298	1.2694	0.204299	0.726928
NG-9510_518_K_3_9_NODE_1152_length_2848_cov_105.069	4.70344	-1.45011	1.14515	-1.2663	0.205406	0.728625
NG-9510_507_S_21_9_NODE_373_length_2031_cov_368.78	52.317	-0.933642	0.739019	-1.26335	0.206462	0.730933
NG-10053_28_NODE_5_length_5432_cov_3.87744	3.09118	1.72796	1.36899	1.26221	0.206872	0.730947
NG-9510_518_K11_9_NODE_512_length_4934_cov_6.45973	4.00478	-1.82058	1.44949	-1.25601	0.209112	0.73491
NG-10053_23_NODE_817_length_2343_cov_121.605	14.0755	0.693812	0.552427	1.25593	0.20914	0.73491
NG-9510_935_J_9_2_NODE_666_length_1879_cov_18.9402	28.6665	0.792456	0.631641	1.2546	0.209625	0.73491
NG-9510_507_K_3_9_NODE_888_length_7059_cov_7.4002	4.2798	1.63795	1.30548	1.25467	0.209598	0.73491
NG-9510_935_K_12_2_NODE_11205_length_1222_cov_12.2751	3.17462	-1.34545	1.07588	-1.25056	0.211097	0.737201
NG-9510_935_J_9_2_NODE_17_length_36583_cov_49.991	160.764	2.19799	1.75612	1.25162	0.210709	0.737201
NG-9510_939_K_9_2_NODE_253_length_10212_cov_23.6497	6.70394	-1.97906	1.58941	-1.24515	0.213075	0.739991
NG-9510_507_K_3_9_NODE_441_length_11940_cov_16.0995	7.7713	1.95633	1.56877	1.24705	0.212379	0.739991
NG-9510_935_J_6_2_NODE_172_length_4720_cov_29.6259	39.7432	2.22944	1.7907	1.24501	0.213127	0.739991
NG-9510_507_K_3_9_NODE_3512_length_2507_cov_13.4262	8.96603	-1.02081	0.823491	-1.23961	0.215118	0.745467
NG-9510_935_J_9_2_NODE_992_length_1566_cov_23.3005	12.2936	2.07803	1.67811	1.23832	0.215599	0.745699
NG-9510_939_J_26_1_NODE_503_length_1610_cov_10.7434	10.0997	-1.01438	0.822062	-1.23394	0.217223	0.748445
NG-9510_507_J_24_9_NODE_4100_length_1902_cov_39.7228	11.9103	-0.76588	0.62052	-1.23426	0.217108	0.748445
NG-9510_939_K_9_2_NODE_1937_length_2012_cov_11.9453	10.7511	-1.74733	1.41833	-1.23196	0.217963	0.748769
NG-9510_507_J_24_9_NODE_4611_length_1727_cov_11.1651	4.66681	-0.826378	0.671681	-1.23031	0.21858	0.748769
NG-9510_935_J_9_2_NODE_220_length_3505_cov_5.79826	5.13461	1.15798	0.942022	1.22925	0.21898	0.748769
NG-10053_16_NODE_26_length_17425_cov_25.826	16.5562	1.66863	1.35541	1.23109	0.218289	0.748769
NG-9510_939_K_9_2_NODE_2540_length_1700_cov_10.5143	5.78929	-1.40072	1.14111	-1.22751	0.219632	0.749578
NG-9510_935_K_12_2_NODE_5426_length_1885_cov_16.1885	4.37752	-0.727875	0.594138	-1.22509	0.22054	0.750672
NG-9510_935_J_9_2_NODE_125_length_5192_cov_89.5408	36.0018	1.76567	1.44202	1.22444	0.220786	0.750672
NG-9510_935_S11_2_NODE_8467_length_1151_cov_12.8221	3.44407	-1.56415	1.27864	-1.22329	0.22122	0.750731
NG-9510_518_K11_9_NODE_3060_length_1266_cov_30.7135	3.28423	-1.25625	1.02907	-1.22077	0.222175	0.751142
NG-10053_3_NODE_627_length_2422_cov_11.9223	14.3985	-0.812125	0.665124	-1.22101	0.222081	0.751142
NG-9510_939S_12_2_NODE_65_length_13872_cov_21.9373	3.08939	-1.88111	1.54482	-1.21769	0.223343	0.753677
NG-9510_935_J_9_2_NODE_244_length_3267_cov_3.82223	9.37427	1.63524	1.34757	1.21347	0.224948	0.756263
NG-9510_935_S_4_2_NODE_819_length_1753_cov_2124.93	59.8364	2.29173	1.88726	1.21431	0.224629	0.756263
NG-9510_935_S11_2_NODE_3640_length_1810_cov_21.7083	11.4075	-1.71241	1.42603	-1.20082	0.229821	0.762683
NG-9510_939_K_9_2_NODE_4634_length_1164_cov_10.7295	4.07661	-1.63486	1.35815	-1.20374	0.22869	0.762683
NG-9510_935_K_12_2_NODE_2560_length_2933_cov_13.279	5.7724	-1.4952	1.24343	-1.20248	0.229176	0.762683
NG-8227_APM2_T0_NODE_91_length_14076_cov_4.9224	5.49904	-1.41891	1.17899	-1.2035	0.228783	0.762683
NG-9510_939_K_12_2_NODE_6089_length_1030_cov_20.5056	5.02661	-1.10462	0.917804	-1.20355	0.228764	0.762683
NG-9510_935_K_12_2_NODE_3125_length_2615_cov_93.359	30.3357	-1.00556	0.836635	-1.20191	0.229398	0.762683
NG-9510_507_J_24_9_NODE_2926_length_2457_cov_10.3385	11.1597	-0.752893	0.626297	-1.20213	0.229312	0.762683
NG-9510_518_K_3_9_NODE_1269_length_2685_cov_20.9388	4.33015	-1.28189	1.07122	-1.19667	0.231436	0.765226
NG-9510_507_K_3_9_NODE_3047_length_2794_cov_12.3545	17.9395	-0.703213	0.587558	-1.19684	0.231369	0.765226
NG-9510_939_J_29_1_NODE_76_length_5343_cov_37.086	13.3954	2.25435	1.88805	1.19401	0.232476	0.767255
NG-9510_935_K_12_2_NODE_4214_length_2189_cov_10.396	9.53794	-0.801072	0.672426	-1.19132	0.233529	0.768644
NG-9510_935_K_11_2_NODE_77_length_7855_cov_5.95205	33.6516	1.68743	1.41711	1.19076	0.23375	0.768644
NG-9510_943_J_26_1_NODE_22_length_13617_cov_8.49993	36.8171	1.89645	1.59442	1.18943	0.23427	0.768953
NG-9510_939_J_29_1_NODE_111_length_4091_cov_1253.35	59.7627	1.62336	1.36657	1.18791	0.234868	0.769513
NG-9510_507_J_8_9_NODE_3754_length_1273_cov_28.0846	11.9579	1.34801	1.13611	1.18651	0.23542	0.76992
NG-9510_935_S11_2_NODE_5923_length_1394_cov_1812.07	187.084	-2.22008	1.88463	-1.17799	0.238801	0.773957
NG-9510_935_S11_2_NODE_672_length_4369_cov_26.2107	4.73258	-1.59812	1.35529	-1.17918	0.238328	0.773957
NG-9510_518_S_21_9_NODE_226_length_7966_cov_7.05751	8.27782	-1.28991	1.09422	-1.17883	0.238465	0.773957
NG-9510_935_J_6_2_NODE_108_length_6408_cov_74.2892	112.152	1.89292	1.60687	1.17802	0.238789	0.773957
NG-9510_939_J_26_1_NODE_7_length_40262_cov_16.0235	28.2615	2.2246	1.88751	1.17859	0.238561	0.773957
NG-10053_3_NODE_164_length_4698_cov_4.68167	8.46766	-1.73468	1.47624	-1.17507	0.239968	0.77495
NG-9510_935_J_6_2_NODE_709_length_1594_cov_13.1852	4.69384	1.7086	1.45308	1.17584	0.239657	0.77495
NG-9510_507_J_24_9_NODE_1717_length_3751_cov_4.81358	3.11509	1.51649	1.29474	1.17127	0.241491	0.775949
NG-10053_13_NODE_163_length_3955_cov_8.8759	4.6088	1.84708	1.57726	1.17107	0.241569	0.775949
NG-9510_939_J_29_1_NODE_239_length_2168_cov_506.373	753.83	1.90319	1.62262	1.17291	0.240831	0.775949
NG-9510_935_K_12_2_NODE_13670_length_1078_cov_16.8152	3.32264	-1.65343	1.41365	-1.16962	0.242154	0.776443
NG-10601_6_NODE_911_length_1092_cov_3875.19	9.59125	-2.12303	1.82543	-1.16303	0.244819	0.778577
NG-9510_935_J_9_2_NODE_44_length_15464_cov_15.5173	3.42624	-1.91978	1.65577	-1.15944	0.246276	0.778577
NG-9510_507_S_3_9_NODE_320_length_1417_cov_15.9802	34.8814	-0.884112	0.762509	-1.15948	0.246262	0.778577
NG-9510_518_K_3_9_NODE_2326_length_1642_cov_24.7776	11.7747	-0.864014	0.743222	-1.16252	0.245023	0.778577
NG-9510_943_S_11_2_NODE_72_length_4220_cov_4.3976	4.57409	1.48106	1.27399	1.16254	0.245018	0.778577
NG-9510_935_J_6_2_NODE_285_length_2998_cov_62.0748	35.2819	1.74934	1.50015	1.16611	0.24357	0.778577
NG-9510_935_J_6_2_NODE_324_length_2746_cov_54.2085	23.4726	1.90896	1.64584	1.15987	0.246101	0.778577
NG-9510_935_J_9_2_NODE_222_length_3498_cov_38.0575	23.8915	1.91293	1.64367	1.16381	0.244499	0.778577
NG-9510_935_S11_2_NODE_1463_length_2888_cov_22.1002	13.241	-1.66406	1.4394	-1.15607	0.247651	0.780189
NG-9510_507_J_24_9_NODE_4045_length_1921_cov_10.7138	7.00956	-0.708112	0.61234	-1.1564	0.247516	0.780189
NG-9510_935_S11_2_NODE_4719_length_1576_cov_12.2558	4.56148	-1.33321	1.1575	-1.1518	0.249402	0.784331
NG-9510_935_K_12_2_NODE_3584_length_2416_cov_21.7755	10.1085	-1.0882	0.950672	-1.14466	0.252348	0.78562
NG-9510_507_J_24_9_NODE_3254_length_2263_cov_12.9601	10.2836	-0.842837	0.735675	-1.14566	0.251934	0.78562
NG-9510_939_J_26_1_NODE_21_length_16219_cov_18.8365	5.35898	1.69448	1.48038	1.14462	0.252365	0.78562
NG-10053_17_NODE_242_length_3400_cov_10.0389	5.5741	1.79743	1.56998	1.14487	0.252262	0.78562
NG-9510_935_J_6_2_NODE_262_length_3259_cov_63.5415	51.5556	1.99884	1.74507	1.14543	0.252033	0.78562
NG-9510_935_K_11_2_NODE_111_length_5261_cov_74.1448	6.03622	2.16211	1.88917	1.14447	0.252427	0.78562
NG-9510_507_J_24_9_NODE_2794_length_2554_cov_12.5714	11.9629	-0.816235	0.714239	-1.1428	0.25312	0.786418
NG-9510_507_J_24_9_NODE_9274_length_1017_cov_16.1819	5.0174	-0.859832	0.754844	-1.13909	0.254667	0.787251
NG-9510_507_K_3_9_NODE_3298_length_2623_cov_10.4568	12.0355	-0.705517	0.619412	-1.13901	0.254699	0.787251
NG-10601_1_NODE_6082_length_1053_cov_3.07715	4.39614	1.56001	1.369	1.13953	0.254484	0.787251
NG-9510_507_K_3_9_NODE_6531_length_1525_cov_15.0871	5.83886	-0.897467	0.789475	-1.13679	0.255626	0.788764
NG-9510_518_S_3_9_NODE_1738_length_2058_cov_65.362	14.0706	-0.947207	0.834452	-1.13513	0.256323	0.789522
NG-9510_518_J_24_9_NODE_1046_length_1636_cov_27.9393	32.439	0.638369	0.56288	1.13411	0.256748	0.789522
NG-10053_24_NODE_343_length_1704_cov_58.7004	7.20593	-1.77926	1.57511	-1.12961	0.25864	0.790689
NG-9510_935_S11_2_NODE_2417_length_2247_cov_11.7769	3.33146	-1.4575	1.29113	-1.12885	0.25896	0.790689
NG-9510_939_J_26_1_NODE_30_length_14301_cov_22.1021	3.56388	-1.45091	1.28506	-1.12906	0.258873	0.790689
NG-9510_507_K_3_9_NODE_3175_length_2700_cov_19.6336	6.9422	-1.38289	1.22527	-1.12864	0.259051	0.790689
NG-9510_507_K_3_9_NODE_3285_length_2632_cov_11.3915	9.51976	-0.701692	0.622069	-1.128	0.259321	0.790689
NG-10053_24_NODE_328_length_1726_cov_57.0144	6.38827	-1.90274	1.69226	-1.12438	0.260852	0.792674
NG-9510_507_J_24_9_NODE_1396_length_4393_cov_4.52144	3.48191	1.40755	1.2512	1.12496	0.260604	0.792674
NG-10601_12_NODE_28_length_14166_cov_9.29466	7.20064	1.57313	1.40098	1.12288	0.261486	0.793263
NG-9510_935_S_4_2_NODE_1688_length_1304_cov_19.1065	5.69304	1.68265	1.50032	1.12153	0.262064	0.79368
NG-9510_529_J_24_9_NODE_145_length_6191_cov_25.9787	826.615	-1.176	1.0523	-1.11755	0.263758	0.795348
NG-9510_935_J_9_2_NODE_847_length_1680_cov_13.2658	14.0902	-0.877756	0.787178	-1.11507	0.264822	0.795348
NG-9510_935_K_11_2_NODE_230_length_2897_cov_22.2203	19.7296	1.70013	1.52431	1.11534	0.264705	0.795348
NG-8227_BPF1_T17_NODE_276_length_3194_cov_2.83211	3.12176	2.067	1.8522	1.11598	0.264433	0.795348
NG-9510_943_J_26_1_NODE_37_length_7354_cov_6.35594	14.365	2.11148	1.88792	1.11842	0.263388	0.795348
NG-9510_939_K_9_2_NODE_3565_length_1376_cov_11.7986	6.10878	-1.46529	1.31576	-1.11364	0.265432	0.795854
NG-9510_507_K_3_9_NODE_1787_length_4190_cov_8.12068	5.49794	1.40576	1.26444	1.11176	0.26624	0.795984
NG-9510_935_J_6_2_NODE_29_length_22083_cov_20.3001	12.4229	1.62117	1.45856	1.11149	0.266359	0.795984
NG-9510_943_S_11_2_NODE_39_length_6157_cov_7.28892	3.30805	-1.48854	1.34448	-1.10715	0.26823	0.796293
NG-9510_935_K_12_2_NODE_142_length_13035_cov_18.7639	24.4663	-1.36505	1.23144	-1.1085	0.267646	0.796293
NG-9510_507_K_3_9_NODE_2578_length_3165_cov_11.9704	4.2164	-1.35122	1.21871	-1.10873	0.267545	0.796293
NG-9510_939_S_11_2_NODE_2_length_97607_cov_1268.34	56726.1	1.59767	1.44288	1.10727	0.268176	0.796293
NG-10053_2_NODE_497_length_3892_cov_6.45661	4.31161	-1.72978	1.58216	-1.0933	0.274261	0.797127
NG-9510_939_K_9_2_NODE_1577_length_2312_cov_35.7758	4.83301	-1.37791	1.25664	-1.0965	0.272859	0.797127
NG-9510_507_K_3_9_NODE_7237_length_1392_cov_17.2117	4.06536	-1.19391	1.09151	-1.09381	0.274036	0.797127
NG-9510_507_J_24_9_NODE_3730_length_2047_cov_16.7902	11.3682	-0.696007	0.631028	-1.10297	0.270039	0.797127
NG-9510_507_J_24_9_NODE_2533_length_2769_cov_11.2557	15.501	-0.66898	0.609231	-1.09807	0.272173	0.797127
NG-9510_507_K_3_9_NODE_7090_length_1419_cov_25.7082	21.0285	0.611998	0.55829	1.0962	0.272991	0.797127
NG-9510_507_K_3_9_NODE_1670_length_4370_cov_5.65863	3.66708	1.17117	1.06091	1.10393	0.269624	0.797127
NG-8227_BPF2_T17_NODE_29_length_5235_cov_3.17317	3.7755	1.17237	1.06423	1.10162	0.270628	0.797127
NG-9510_507_J_24_9_NODE_12_length_56944_cov_21.5253	118.666	1.32647	1.20672	1.09924	0.271665	0.797127
NG-9510_935_S_4_2_NODE_147_length_4267_cov_10.0745	3.55382	1.54781	1.40695	1.10012	0.271281	0.797127
NG-10053_6_NODE_5_length_37942_cov_21.0184	3.73386	1.7001	1.54907	1.0975	0.272424	0.797127
NG-9510_939S_12_2_NODE_72_length_12796_cov_68.828	741.965	1.84279	1.68211	1.09552	0.273289	0.797127
NG-9510_935_J_6_2_NODE_449_length_2167_cov_41.9261	14.8347	1.94326	1.77531	1.09461	0.27369	0.797127
NG-9510_935_J_6_2_NODE_514_length_1950_cov_48.3578	20.2104	1.79019	1.64288	1.08966	0.275862	0.800488
NG-9510_939_K_12_2_NODE_2699_length_1804_cov_20.6164	9.94848	-0.925634	0.852755	-1.08546	0.277716	0.802773
NG-9510_507_K_3_9_NODE_4175_length_2179_cov_13.178	9.82616	-0.761414	0.701857	-1.08486	0.277986	0.802773
NG-9510_935_J_6_2_NODE_127_length_5736_cov_7.42123	3.73413	1.38944	1.28034	1.08521	0.277828	0.802773
NG-9510_507_K_3_9_NODE_5576_length_1742_cov_15.7949	5.66238	-0.862397	0.798532	-1.07998	0.280152	0.807734
NG-10053_3_NODE_287_length_3510_cov_4.96353	6.36602	-1.56914	1.45676	-1.07715	0.281413	0.80903
NG-9510_935_J_6_2_NODE_111_length_6265_cov_53.4892	3.19891	1.64012	1.52292	1.07696	0.2815	0.80903
NG-9510_935_J_9_2_NODE_2369_length_1095_cov_4.59038	4.26757	-1.4595	1.3743	-1.062	0.288237	0.809575
NG-9510_935_S11_2_NODE_983_length_3597_cov_5.03162	4.9204	-1.25866	1.17328	-1.07278	0.283371	0.809575
NG-9510_529_J_24_9_NODE_246_length_4746_cov_124.271	104.806	-1.16528	1.09734	-1.06191	0.288275	0.809575
NG-9510_935_S_4_2_NODE_603_length_1975_cov_25.8328	8.66083	-1.0755	1.00935	-1.06554	0.286631	0.809575
NG-9510_507_K_3_9_NODE_6406_length_1552_cov_10.6533	4.52584	-1.02689	0.957886	-1.07204	0.283702	0.809575
NG-9510_935_S11_2_NODE_5482_length_1455_cov_10.4729	3.25441	-0.880244	0.818964	-1.07483	0.282453	0.809575
NG-9510_507_J_24_9_NODE_3488_length_2156_cov_16.7787	24.1344	-0.719736	0.67862	-1.06059	0.288877	0.809575
NG-9510_935_K_12_2_NODE_4568_length_2084_cov_10.2307	12.7969	-0.535271	0.504604	-1.06078	0.288792	0.809575
NG-9510_935_J_6_2_NODE_394_length_2413_cov_17.1569	80.4676	0.694145	0.653283	1.06255	0.287987	0.809575
NG-8227_APF1_T0_NODE_103_length_4660_cov_4.46145	4.78773	1.04308	0.980049	1.06431	0.287188	0.809575
NG-9510_529_K_3_9_NODE_298_length_4322_cov_9.53433	4.45619	1.45756	1.36345	1.06902	0.285059	0.809575
NG-9510_507_J_24_9_NODE_1453_length_4251_cov_6.10724	3.98596	1.47058	1.37792	1.06725	0.285861	0.809575
NG-10601_9_NODE_121_length_5225_cov_9.34816	4.43216	1.54587	1.45424	1.063	0.28778	0.809575
NG-9510_935_S_4_2_NODE_1303_length_1471_cov_34.5911	7.32118	1.69899	1.59578	1.06468	0.287021	0.809575
NG-9510_939_J_29_1_NODE_207_length_2388_cov_1034.08	1343.45	1.76013	1.65707	1.0622	0.288146	0.809575
NG-9510_935_J_9_2_NODE_2098_length_1147_cov_22.5641	3.49369	1.80737	1.70093	1.06258	0.287973	0.809575
NG-8227_APM2_T0_NODE_54_length_21002_cov_5.27116	10.5032	-1.30878	1.24933	-1.04758	0.294833	0.81012
NG-9510_507_S_21_9_NODE_566_length_1740_cov_11.3395	6.03631	-1.22104	1.15564	-1.0566	0.290696	0.81012
NG-9510_507_S_3_9_NODE_56_length_5380_cov_10.9474	6.63565	-1.11872	1.07009	-1.04545	0.295815	0.81012
NG-9510_935_K_12_2_NODE_611_length_6362_cov_9.10243	21.3786	-0.908583	0.861984	-1.05406	0.291855	0.81012
NG-9510_518_S_3_9_NODE_1616_length_2198_cov_10.9328	3.90397	-0.803351	0.766203	-1.04848	0.294416	0.81012
NG-9510_518_K_3_9_NODE_1388_length_2509_cov_55.7258	17.4832	-0.721694	0.682304	-1.05773	0.290178	0.81012
NG-9510_935_J_9_2_NODE_787_length_1736_cov_11.6716	16.7924	-0.700678	0.670192	-1.04549	0.295798	0.81012
NG-9510_507_J_24_9_NODE_3060_length_2367_cov_16.4831	8.14094	-0.682032	0.649653	-1.04984	0.293792	0.81012
NG-9510_507_J_24_9_NODE_4125_length_1893_cov_15.6817	9.97032	-0.644661	0.610576	-1.05583	0.291048	0.81012
NG-9510_507_K_3_9_NODE_2471_length_3261_cov_10.1366	14.5608	-0.553989	0.529029	-1.04718	0.295016	0.81012
NG-9510_507_K_3_9_NODE_956_length_6709_cov_8.54764	9.75389	1.39197	1.3286	1.0477	0.294776	0.81012
NG-9510_507_K_3_9_NODE_21_length_42050_cov_30.7056	94.516	1.39355	1.3241	1.05245	0.292594	0.81012
NG-9510_935_J_9_2_NODE_224_length_3457_cov_2.25103	4.35311	1.55457	1.47351	1.05501	0.291422	0.81012
NG-9510_935_J_9_2_NODE_1002_length_1557_cov_29.1784	4.03569	1.78212	1.69965	1.04852	0.294397	0.81012
NG-9510_943_J_26_1_NODE_169_length_1694_cov_20.8591	4.09664	1.96718	1.86195	1.05652	0.290732	0.81012
NG-9510_935_J_6_2_NODE_517_length_1934_cov_51.1522	9.1125	1.74451	1.672	1.04337	0.296778	0.811525
NG-9510_507_K_3_9_NODE_4209_length_2167_cov_12.9399	11.5614	0.795073	0.764052	1.0406	0.298061	0.813797
NG-9510_507_J_24_9_NODE_1196_length_4893_cov_6.96652	5.38543	1.44237	1.3892	1.03827	0.299143	0.815516
NG-9510_935_K_12_2_NODE_4445_length_2118_cov_126.877	87.5511	-1.04702	1.01085	-1.03578	0.300305	0.816212
NG-9510_943_S_11_2_NODE_133_length_3181_cov_5.19162	6.23023	1.53817	1.48422	1.03635	0.300039	0.816212
NG-9510_939_K_12_2_NODE_2448_length_1922_cov_12.2239	8.11898	-0.895218	0.865317	-1.03455	0.300877	0.816536
NG-9510_507_K_3_9_NODE_3723_length_2394_cov_13.283	7.22843	-0.893255	0.866934	-1.03036	0.30284	0.818397
NG-9510_507_K_3_9_NODE_5335_length_1807_cov_14.6461	4.54873	-0.681487	0.660552	-1.03169	0.302216	0.818397
NG-9510_507_J_24_9_NODE_3614_length_2100_cov_16.2533	11.1264	-0.560805	0.544376	-1.03018	0.302925	0.818397
NG-9510_518_K11_9_NODE_2186_length_1647_cov_32.5477	3.12682	-1.04617	1.01908	-1.02658	0.304618	0.81938
NG-9510_507_K_3_9_NODE_6378_length_1559_cov_14.0957	3.72939	-0.941787	0.918773	-1.02505	0.30534	0.81938
NG-9510_939_K_9_2_NODE_1_length_61691_cov_330.601	43.4261	0.86613	0.845352	1.02458	0.305562	0.81938
NG-9510_939_K_12_2_NODE_12_length_24264_cov_1039.84	29.4061	0.898461	0.874326	1.0276	0.304136	0.81938
NG-9510_935_K_11_2_NODE_173_length_3565_cov_4.76838	10.7947	1.45323	1.41579	1.02645	0.304681	0.81938
NG-9510_935_S11_2_NODE_4588_length_1600_cov_23.1864	11.9628	-1.10286	1.07998	-1.02118	0.30717	0.82003
NG-9510_518_K11_9_NODE_1342_length_2304_cov_33.5127	11.8361	-0.658757	0.643953	-1.02299	0.306313	0.82003
NG-9510_529_S_3_9_NODE_14_length_24147_cov_12.4279	96.8739	1.55433	1.52165	1.02147	0.30703	0.82003
NG-9510_507_J_24_9_NODE_103_length_19890_cov_18.2024	42.8659	1.34796	1.32279	1.01903	0.308189	0.821534
NG-9510_939_J_29_1_NODE_58_length_6580_cov_1408.9	379.928	-1.67505	1.657	-1.0109	0.312066	0.823256
NG-9510_935_K_12_2_NODE_877_length_5274_cov_6.48323	7.00031	-1.30049	1.28628	-1.01105	0.311994	0.823256
NG-9510_939_K_12_2_NODE_1036_length_3415_cov_5.94762	9.86754	-1.26943	1.2549	-1.01158	0.311737	0.823256
NG-9510_507_K_3_9_NODE_7063_length_1425_cov_15.2336	3.22391	-1.13991	1.12861	-1.01001	0.31249	0.823256
NG-9510_507_J_24_9_NODE_4282_length_1837_cov_20.3244	12.1636	-0.822932	0.809638	-1.01642	0.30943	0.823256
NG-9510_518_K_3_9_NODE_1744_length_2086_cov_42.5815	45.0673	-0.793361	0.781775	-1.01482	0.310192	0.823256
NG-9510_507_K_3_9_NODE_6036_length_1633_cov_10.493	5.52285	-0.717832	0.709443	-1.01183	0.311622	0.823256
NG-9510_507_J_24_9_NODE_2962_length_2431_cov_17.5404	9.89218	-0.623162	0.616415	-1.01095	0.312042	0.823256
NG-10053_17_NODE_543_length_1712_cov_89.0676	8.81482	-1.49304	1.495	-0.998691	0.317944	0.824781
NG-9510_518_K11_9_NODE_1329_length_2322_cov_15.423	4.12378	-1.19676	1.19587	-1.00074	0.316951	0.824781
NG-9510_507_J_24_9_NODE_4084_length_1907_cov_10.4973	4.24796	-1.04304	1.0443	-0.998798	0.317892	0.824781
NG-10053_2_NODE_1937_length_2104_cov_20.8165	4.22149	-0.855254	0.85165	-1.00423	0.315267	0.824781
NG-9510_935_K_12_2_NODE_4686_length_2050_cov_38.2206	32.2146	-0.747983	0.748198	-0.999713	0.31745	0.824781
NG-9510_507_J_24_9_NODE_4516_length_1759_cov_12.1796	7.6972	-0.682457	0.680514	-1.00286	0.315931	0.824781
NG-9510_507_K_3_9_NODE_3274_length_2637_cov_12.7971	12.1761	-0.622317	0.623337	-0.998362	0.318104	0.824781
NG-9510_507_K_3_9_NODE_3631_length_2435_cov_13.2134	11.016	-0.590251	0.586215	-1.00689	0.31399	0.824781
NG-9510_935_K_12_2_NODE_711_length_5896_cov_8.84763	4.08095	1.10385	1.09945	1.004	0.315377	0.824781
NG-9510_507_S_3_9_NODE_21_length_16311_cov_46.3097	7.87098	1.25623	1.25603	1.00016	0.317235	0.824781
NG-9510_935_K_11_2_NODE_91_length_6509_cov_28.9033	57.9993	1.68618	1.6777	1.00505	0.314872	0.824781
NG-10053_5_NODE_547_length_1940_cov_4.74005	10.1249	-0.976554	0.980344	-0.996133	0.319185	0.826396
NG-9510_935_K_12_2_NODE_4360_length_2144_cov_10.9464	4.28002	-1.3444	1.35207	-0.994327	0.320064	0.826541
NG-9510_507_K_3_9_NODE_1012_length_6478_cov_7.01946	4.55945	1.46237	1.47101	0.994132	0.320159	0.826541
NG-9510_507_J_24_9_NODE_2296_length_2983_cov_12.1298	7.69313	-0.597733	0.603932	-0.989735	0.322304	0.830888
NG-9510_507_S_21_9_NODE_29_length_8205_cov_7.97816	22.4409	1.57756	1.59842	0.98695	0.323667	0.833211
NG-9510_935_K_11_2_NODE_544_length_1710_cov_3016.55	55.7381	-1.84228	1.87229	-0.98397	0.32513	0.835785
NG-9510_518_K11_9_NODE_1461_length_2162_cov_18.1822	36.2975	0.499295	0.507917	0.983024	0.325596	0.835789
NG-10053_10_NODE_89_length_9508_cov_39.1915	6.72088	-0.791539	0.808113	-0.979491	0.327338	0.839064
NG-9510_529_K_27_9_NODE_977_length_1548_cov_2.87475	14.5951	1.28142	1.31027	0.977977	0.328086	0.839787
NG-9510_507_J_24_9_NODE_5748_length_1460_cov_10.1046	4.40254	-0.668673	0.685172	-0.97592	0.329104	0.8412
NG-9510_507_J_24_9_NODE_7197_length_1232_cov_13.407	5.82403	-0.63673	0.65324	-0.974727	0.329696	0.841518
NG-9510_943_J_29_1_NODE_17_length_16413_cov_16.5822	2149.67	1.16637	1.20369	0.969	0.332545	0.847591
NG-9510_939_J_29_1_NODE_61_length_6363_cov_3045.96	1023.2	1.64205	1.6965	0.967907	0.333091	0.847782
NG-9510_507_J_24_9_NODE_3268_length_2254_cov_53.7362	11.5372	-0.547329	0.566663	-0.965881	0.334104	0.848314
NG-10053_23_NODE_205_length_6754_cov_7.35468	3.84343	0.848071	0.878279	0.965606	0.334241	0.848314
NG-9510_935_J_6_2_NODE_98_length_7048_cov_7.79665	18.6023	1.58423	1.64513	0.962982	0.335557	0.850454
NG-9510_507_J_24_9_NODE_2581_length_2730_cov_11.6127	10.3399	-0.578664	0.602002	-0.961233	0.336435	0.851483
NG-9510_518_J_8_9_NODE_9_length_13472_cov_14.2252	3.84752	-1.66202	1.73825	-0.956144	0.338999	0.85557
NG-9510_507_J_24_9_NODE_1287_length_4657_cov_5.90461	4.70348	1.39576	1.45841	0.957039	0.338548	0.85557
NG-8227_APM2_T0_NODE_104_length_12158_cov_7.80319	5.36959	-1.17917	1.24006	-0.950902	0.341654	0.8602
NG-9510_507_K_3_9_NODE_4343_length_2116_cov_11.8729	9.17359	-0.553755	0.582509	-0.950637	0.341789	0.8602
NG-9510_507_J_24_9_NODE_3755_length_2032_cov_10.9014	7.15467	-0.632648	0.670933	-0.942938	0.345713	0.865242
NG-9510_507_J_24_9_NODE_2379_length_2912_cov_10.3577	11.3044	-0.551313	0.584465	-0.943277	0.345539	0.865242
NG-9510_507_K_3_9_NODE_4072_length_2222_cov_14.4855	11.7006	-0.502124	0.532433	-0.943074	0.345643	0.865242
NG-9510_943_J_26_1_NODE_60_length_4676_cov_5.31963	3.92386	1.78426	1.88977	0.944167	0.345084	0.865242
NG-9510_935_K_12_2_NODE_3643_length_2389_cov_10.0613	3.29277	-1.00017	1.06239	-0.94144	0.346479	0.865484
NG-10053_3_NODE_367_length_3112_cov_11.6771	6.66678	1.77697	1.88864	0.940873	0.34677	0.865484
NG-9510_529_J_24_9_NODE_721_length_2228_cov_10.2849	3.73721	-1.49043	1.58731	-0.938966	0.347748	0.866725
NG-9510_939_K_12_2_NODE_2144_length_2093_cov_21.4122	3.639	-1.29617	1.38964	-0.932735	0.350957	0.867522
NG-9510_518_K_3_9_NODE_1432_length_2467_cov_12.6559	13.2907	-0.870791	0.932014	-0.934311	0.350143	0.867522
NG-9510_935_K_12_2_NODE_7644_length_1538_cov_12.9643	4.47502	-0.709258	0.758049	-0.935636	0.349461	0.867522
NG-9510_507_K_3_9_NODE_910_length_6944_cov_7.32501	7.20505	1.2156	1.30208	0.933583	0.350519	0.867522
NG-10053_12_NODE_27_length_22906_cov_12.7022	3.29661	1.24184	1.32755	0.935438	0.349562	0.867522
NG-9510_939_J_26_1_NODE_69_length_6632_cov_25.3436	9.23798	1.76559	1.88819	0.935068	0.349753	0.867522
NG-9510_507_J_24_9_NODE_4309_length_1828_cov_10.8212	6.43767	-0.585424	0.628334	-0.931709	0.351487	0.867643
NG-9510_935_S11_2_NODE_3754_length_1783_cov_12.7795	4.56651	-0.910069	0.978475	-0.930089	0.352325	0.868522
NG-9510_935_S11_2_NODE_9853_length_1056_cov_14.2927	7.43547	-1.13335	1.22158	-0.927772	0.353526	0.870291
NG-9510_507_J_24_9_NODE_2568_length_2740_cov_13.1479	11.7556	-0.629269	0.679358	-0.926269	0.354306	0.871022
NG-9510_935_S11_2_NODE_4125_length_1691_cov_18.6394	4.18064	-1.20094	1.30072	-0.923293	0.355855	0.87343
NG-9510_935_J_9_2_NODE_976_length_1574_cov_10.4233	13.0926	-0.937084	1.01578	-0.922525	0.356255	0.87343
NG-9510_935_S11_2_NODE_1446_length_2906_cov_17.4686	11.2989	-0.553922	0.601586	-0.92077	0.357171	0.874486
NG-9510_507_J_24_9_NODE_6894_length_1270_cov_11.5185	3.53901	0.689785	0.75059	0.918991	0.3581	0.875573
NG-9510_935_K_12_2_NODE_3283_length_2538_cov_24.0572	3.76249	-1.25908	1.37592	-0.915085	0.360147	0.875931
NG-9510_935_S11_2_NODE_5593_length_1438_cov_37.4967	53.4404	-1.1317	1.23388	-0.917186	0.359045	0.875931
NG-9510_507_K_3_9_NODE_607_length_9617_cov_8.42104	12.2893	1.33988	1.46435	0.915	0.360192	0.875931
NG-9510_935_J_9_2_NODE_63_length_9729_cov_6.28499	6.01223	1.73122	1.88878	0.916579	0.359363	0.875931
NG-9510_529_K_3_9_NODE_414_length_3260_cov_8.07582	4.21894	-1.35405	1.48491	-0.911873	0.361836	0.878744
NG-9510_943_S_11_2_NODE_196_length_2719_cov_17.3104	17.1247	-0.556952	0.611488	-0.910814	0.362394	0.878914
NG-9510_507_K_3_9_NODE_3284_length_2632_cov_11.8413	10.9736	-0.648989	0.71356	-0.909508	0.363082	0.8794
NG-9510_507_K_3_9_NODE_1932_length_3958_cov_6.20728	3.21984	1.24501	1.37057	0.908388	0.363673	0.879649
NG-9510_939_K_9_2_NODE_647_length_4812_cov_13.4658	3.16606	-1.42356	1.57821	-0.902009	0.367052	0.882144
NG-9510_507_J_24_9_NODE_3823_length_2003_cov_11.5724	7.07895	-0.548729	0.607252	-0.903627	0.366193	0.882144
NG-10053_23_NODE_599_length_2724_cov_12.9123	8.66894	0.804439	0.891263	0.902584	0.366747	0.882144
NG-9510_943_J_26_1_NODE_43_length_6415_cov_9.18066	3.61867	1.15627	1.27738	0.90519	0.365365	0.882144
NG-9510_507_K_3_9_NODE_519_length_10777_cov_16.2011	3.75831	1.41285	1.56666	0.901821	0.367152	0.882144
NG-9510_507_K_3_9_NODE_2247_length_3530_cov_12.8898	6.19159	-1.16527	1.2936	-0.900795	0.367698	0.882278
NG-9510_939_K_9_2_NODE_428_length_6934_cov_12.1832	3.39993	-1.4071	1.56426	-0.899531	0.36837	0.882716
NG-9510_507_J_24_9_NODE_1739_length_3711_cov_6.43435	3.85813	1.04767	1.16782	0.897117	0.369657	0.884623
NG-10053_3_NODE_148_length_4866_cov_7.84452	14.2591	-1.35388	1.51071	-0.896186	0.370153	0.884637
NG-9510_935_S11_2_NODE_2170_length_2368_cov_17.131	13.9704	-0.708959	0.794813	-0.891982	0.372403	0.887717
NG-9510_507_K_3_9_NODE_3308_length_2619_cov_40.2808	18.8935	-0.55834	0.625987	-0.891936	0.372427	0.887717
NG-9510_935_S11_2_NODE_1382_length_2980_cov_34.6017	12.3693	-1.22009	1.37499	-0.887346	0.374893	0.891235
NG-9510_518_S_3_9_NODE_1730_length_2066_cov_11.2954	14.4966	-0.754454	0.849516	-0.888099	0.374488	0.891235
NG-9510_507_K_3_9_NODE_2912_length_2900_cov_10.7947	3.30405	-1.06659	1.2034	-0.886313	0.375449	0.891382
NG-9510_507_S_3_9_NODE_6_length_31326_cov_15.2207	4.22533	-1.45108	1.64042	-0.884574	0.376387	0.892005
NG-9510_507_K_3_9_NODE_2103_length_3720_cov_6.6	5.92704	-1.22603	1.39149	-0.881092	0.378268	0.892005
NG-9510_935_K_12_2_NODE_11491_length_1203_cov_11.7343	3.53151	-0.754134	0.85665	-0.880329	0.378681	0.892005
NG-9510_507_J_24_9_NODE_3442_length_2178_cov_29.9571	12.0171	-0.748622	0.849935	-0.880799	0.378426	0.892005
NG-9510_507_J_24_9_NODE_4471_length_1772_cov_20.6867	9.58655	-0.627939	0.711608	-0.882423	0.377548	0.892005
NG-9510_507_J_24_9_NODE_4799_length_1672_cov_15.4669	6.29946	-0.575493	0.652635	-0.8818	0.377885	0.892005
NG-9510_935_K_12_2_NODE_3811_length_2322_cov_10.5779	9.10444	-1.0848	1.23538	-0.878114	0.379882	0.89335
NG-9510_507_K_3_9_NODE_770_length_7994_cov_7.82517	9.35369	1.16653	1.32945	0.877447	0.380244	0.89335
NG-9510_939_K_12_2_NODE_3699_length_1452_cov_10.2992	5.17726	-0.668959	0.763353	-0.876343	0.380844	0.893594
NG-9510_507_K_3_9_NODE_7538_length_1348_cov_12.4014	3.03149	-0.690352	0.789427	-0.874498	0.381847	0.893621
NG-9510_518_J_24_9_NODE_1184_length_1541_cov_32.0289	15.7875	-0.657699	0.751345	-0.875363	0.381376	0.893621
NG-9510_507_K_3_9_NODE_1048_length_6237_cov_24.1637	3.89487	1.34406	1.53931	0.87316	0.382576	0.894166
NG-9510_507_K_3_9_NODE_7316_length_1381_cov_11.948	4.22317	-0.751799	0.866108	-0.868019	0.385384	0.895457
NG-9510_507_J_24_9_NODE_2963_length_2431_cov_12.646	8.37046	-0.547841	0.631034	-0.868165	0.385304	0.895457
NG-9510_507_J_24_9_NODE_8305_length_1103_cov_20.9122	5.94006	0.489874	0.565122	0.866846	0.386026	0.895457
NG-9510_507_J_24_9_NODE_1541_length_4072_cov_7.45731	5.70644	1.10668	1.27423	0.868507	0.385117	0.895457
NG-10053_12_NODE_76_length_7622_cov_7.58755	4.46212	1.36178	1.56923	0.867801	0.385503	0.895457
NG-9510_935_J_6_2_NODE_1408_length_1023_cov_20.1591	4.05253	1.55337	1.79229	0.866693	0.38611	0.895457
NG-9510_507_S_3_9_NODE_3_length_54669_cov_14.245	102.746	-1.09472	1.29666	-0.844257	0.398526	0.895613
NG-9510_529_K_27_9_NODE_745_length_1890_cov_4.51008	5.67912	-1.06524	1.26142	-0.84448	0.398401	0.895613
NG-9510_507_K_3_9_NODE_1964_length_3910_cov_5.85447	3.42581	-1.05827	1.2471	-0.848583	0.396113	0.895613
NG-9510_507_J_24_9_NODE_2224_length_3054_cov_6.25108	5.37724	-1.05786	1.27173	-0.83183	0.405505	0.895613
NG-9510_507_S_3_9_NODE_67_length_4505_cov_9.8427	4.34663	-1.00337	1.18537	-0.846461	0.397295	0.895613
NG-9510_935_S11_2_NODE_613_length_4561_cov_10.7499	19.4251	-0.933247	1.11547	-0.83664	0.402795	0.895613
NG-9510_935_K_12_2_NODE_8552_length_1440_cov_10.9466	4.04434	-0.891439	1.05059	-0.848513	0.396152	0.895613
NG-9510_935_K_12_2_NODE_7298_length_1583_cov_20.0641	4.77855	-0.834667	0.985307	-0.847114	0.396932	0.895613
NG-9510_935_S11_2_NODE_5930_length_1393_cov_11.2205	6.02997	-0.723206	0.855168	-0.845689	0.397726	0.895613
NG-10053_2_NODE_6203_length_1150_cov_15.7498	10.3869	-0.599592	0.712049	-0.842065	0.399751	0.895613
NG-9510_935_K_12_2_NODE_7343_length_1577_cov_23.0828	3.674	-0.583352	0.690961	-0.844262	0.398523	0.895613
NG-9510_507_J_24_9_NODE_4968_length_1626_cov_12.0719	6.07034	-0.56567	0.671755	-0.842079	0.399744	0.895613
NG-9510_507_J_24_9_NODE_2284_length_2996_cov_11.8596	11.4517	-0.559268	0.673227	-0.830727	0.406128	0.895613
NG-9510_507_K_3_9_NODE_3513_length_2506_cov_14.9078	13.9911	-0.551723	0.663312	-0.83177	0.405539	0.895613
NG-9510_507_K_3_9_NODE_2800_length_2976_cov_11.5745	13.8767	-0.551397	0.645464	-0.854265	0.392958	0.895613
NG-9510_935_J_6_2_NODE_444_length_2193_cov_14.0921	10.7922	-0.550137	0.646214	-0.851325	0.394589	0.895613
NG-9510_507_J_24_9_NODE_3055_length_2369_cov_11.0549	8.01198	-0.544222	0.629343	-0.864747	0.387178	0.895613
NG-9510_507_K_3_9_NODE_5951_length_1651_cov_132.452	11.4688	-0.521422	0.628241	-0.829972	0.406554	0.895613
NG-9510_507_K_3_9_NODE_3547_length_2487_cov_10.8873	12.7461	-0.520093	0.608886	-0.854172	0.39301	0.895613
NG-9510_518_K_3_9_NODE_1852_length_1986_cov_14.0891	9.37677	-0.505521	0.587872	-0.859918	0.389834	0.895613
NG-9510_507_J_24_9_NODE_7127_length_1240_cov_12.7426	4.52124	-0.450826	0.541927	-0.831894	0.405469	0.895613
NG-9510_507_J_24_9_NODE_3261_length_2260_cov_19.8934	13.7013	0.462423	0.556747	0.830581	0.40621	0.895613
NG-9510_507_K_3_9_NODE_4415_length_2092_cov_11.5655	8.62485	0.488735	0.574328	0.850968	0.394787	0.895613
NG-9510_507_J_24_9_NODE_8679_length_1066_cov_17.9654	6.42439	0.502647	0.585266	0.858835	0.390431	0.895613
NG-9510_507_J_24_9_NODE_2899_length_2476_cov_21.9215	13.1398	0.558031	0.670524	0.832232	0.405278	0.895613
NG-9510_507_S_21_9_NODE_1350_length_1246_cov_84.7355	3.19487	0.629921	0.756134	0.833082	0.404799	0.895613
NG-9510_935_K_12_2_NODE_1984_length_3352_cov_4.93782	6.84947	0.869277	1.03082	0.84329	0.399066	0.895613
NG-8227_APF2_T0_NODE_20_length_13984_cov_4.91966	3.56092	1.0378	1.24471	0.833765	0.404413	0.895613
NG-9510_507_J_8_9_NODE_228_length_3780_cov_3.58148	3.81361	1.10341	1.32395	0.833419	0.404608	0.895613
NG-9510_939_K_9_2_NODE_137_length_14878_cov_15.3802	4.10613	1.11958	1.31724	0.849947	0.395354	0.895613
NG-9510_507_K_3_9_NODE_931_length_6863_cov_8.10781	5.37713	1.1424	1.36346	0.837868	0.402105	0.895613
NG-9510_507_J_24_9_NODE_735_length_6690_cov_7.76338	7.82446	1.18815	1.4264	0.832974	0.404859	0.895613
NG-9510_935_J_9_2_NODE_177_length_4140_cov_4.58849	12.2455	1.19818	1.40662	0.851815	0.394317	0.895613
NG-9510_935_K_12_2_NODE_1816_length_3531_cov_5.29459	6.07246	1.21537	1.43051	0.849608	0.395543	0.895613
NG-9510_939_J_29_1_NODE_53_length_7288_cov_7.17254	5.03716	1.22414	1.44024	0.849952	0.395352	0.895613
NG-9510_507_J_24_9_NODE_1674_length_3831_cov_4.40466	3.10289	1.27444	1.5302	0.832861	0.404923	0.895613
NG-9510_935_K_12_2_NODE_9706_length_1336_cov_29.6753	3.32243	1.38212	1.61123	0.857805	0.391	0.895613
NG-10053_17_NODE_3_length_60155_cov_337.717	3.95513	1.4054	1.65342	0.849997	0.395327	0.895613
NG-9510_507_K_3_9_NODE_421_length_12195_cov_16.9234	32.9064	1.41349	1.67199	0.845397	0.397889	0.895613
NG-9510_935_J_6_2_NODE_88_length_8095_cov_11.2825	3.08427	1.60083	1.89023	0.846895	0.397054	0.895613
NG-9510_939_J_29_1_NODE_49_length_8719_cov_8.21283	4.96933	1.61221	1.86366	0.865077	0.386996	0.895613
NG-10053_21_NODE_238_length_3280_cov_6.52806	41.5131	-0.812458	0.982019	-0.827335	0.408047	0.896993
NG-9510_507_J_24_9_NODE_2758_length_2591_cov_23.8375	20.0465	-0.554665	0.672001	-0.825393	0.409148	0.896993
NG-9510_507_J_24_9_NODE_1307_length_4611_cov_7.39245	5.07112	1.03655	1.25589	0.825351	0.409172	0.896993
NG-9510_507_J_24_9_NODE_1433_length_4298_cov_6.96512	4.86423	1.04502	1.26459	0.82637	0.408594	0.896993
NG-9510_507_K_3_9_NODE_2436_length_3313_cov_9.97882	5.85544	-0.942852	1.14962	-0.820142	0.412135	0.899245
NG-9510_507_J_24_9_NODE_2834_length_2524_cov_13.471	9.9406	-0.480099	0.58387	-0.822271	0.410923	0.899245
NG-9510_507_K_3_9_NODE_112_length_25080_cov_18.5429	176.627	0.748905	0.911858	0.821296	0.411478	0.899245
NG-9510_507_K_3_9_NODE_1629_length_4429_cov_5.8107	3.71904	1.01999	1.24383	0.820036	0.412196	0.899245
NG-9510_939_J_26_1_NODE_108_length_4964_cov_1248.29	3.77318	1.13522	1.39019	0.816593	0.414161	0.902441
NG-9510_943_J_26_1_NODE_4_length_42328_cov_30.6602	43.6821	-1.28184	1.60265	-0.799829	0.42381	0.903793
NG-9510_507_K_3_9_NODE_438_length_11951_cov_11.0517	17.7532	-1.23349	1.52584	-0.808402	0.418859	0.903793
NG-10053_19_NODE_468_length_1146_cov_91.3217	7.69262	-1.2137	1.50541	-0.806226	0.420113	0.903793
NG-9510_935_K_12_2_NODE_14289_length_1047_cov_34.4435	6.35497	-1.17445	1.4581	-0.80547	0.420548	0.903793
NG-9510_507_K_3_9_NODE_1643_length_4404_cov_8.08278	5.0406	-1.04976	1.29564	-0.810226	0.41781	0.903793
NG-9510_935_K_12_2_NODE_11663_length_1192_cov_17.6297	3.33564	-0.997146	1.22682	-0.81279	0.416338	0.903793
NG-9510_507_K_3_9_NODE_2006_length_3841_cov_5.53222	3.79573	-0.961562	1.20069	-0.800844	0.423222	0.903793
NG-9510_935_K_12_2_NODE_3714_length_2362_cov_92.4798	9.68925	-0.590723	0.730816	-0.808306	0.418914	0.903793
NG-9510_507_J_24_9_NODE_5357_length_1535_cov_13.798	4.91922	-0.561962	0.702037	-0.800473	0.423437	0.903793
NG-9510_507_K_3_9_NODE_4787_length_1973_cov_13.4411	9.60376	-0.561687	0.694197	-0.809118	0.418448	0.903793
NG-9510_507_J_24_9_NODE_5379_length_1529_cov_17.211	6.38721	-0.552792	0.688676	-0.802688	0.422155	0.903793
NG-9510_507_J_24_9_NODE_2277_length_3000_cov_16.7008	20.6753	-0.426898	0.527877	-0.808707	0.418684	0.903793
NG-9510_507_K_3_9_NODE_1813_length_4148_cov_8.77791	4.47524	1.01086	1.2509	0.808108	0.419028	0.903793
NG-9510_518_S_3_9_NODE_3560_length_1062_cov_3.30387	7.17904	1.04506	1.30167	0.802862	0.422055	0.903793
NG-9510_507_J_24_9_NODE_3287_length_2245_cov_23.0676	8.81082	1.09311	1.36658	0.799886	0.423777	0.903793
NG-8227_BPM2_T17_NODE_314_length_3391_cov_2.51049	3.92429	1.12824	1.38965	0.811891	0.416854	0.903793
NG-9510_507_J_24_9_NODE_1415_length_4362_cov_4.09914	3.41358	1.1601	1.43868	0.806363	0.420033	0.903793
NG-9510_935_J_9_2_NODE_24_length_29404_cov_8.13554	139.482	1.41548	1.76033	0.804099	0.42134	0.903793
NG-9510_507_J_24_9_NODE_1976_length_3371_cov_4.93245	4.5977	1.00152	1.2536	0.798916	0.424339	0.903852
NG-9510_529_J_24_9_NODE_351_length_3686_cov_37.355	11.048	-1.48467	1.88823	-0.786278	0.431705	0.903932
NG-8227_APM2_T1_NODE_257_length_3347_cov_2.76792	4.62667	-1.48161	1.88988	-0.783974	0.433055	0.903932
NG-9510_935_K_12_2_NODE_759_length_5646_cov_6.21356	7.25384	-1.2412	1.57453	-0.788297	0.430523	0.903932
NG-9510_935_S11_2_NODE_1360_length_3008_cov_5.11717	3.4099	-1.12781	1.44744	-0.779175	0.435877	0.903932
NG-10053_3_NODE_2_length_86190_cov_106.075	104.472	-1.03191	1.2956	-0.79647	0.425759	0.903932
NG-9510_507_K_3_9_NODE_2079_length_3751_cov_6.26732	4.13223	-0.922011	1.16618	-0.790625	0.429163	0.903932
NG-9510_935_K_12_2_NODE_1530_length_3879_cov_13.3692	11.4314	-0.828502	1.05351	-0.786417	0.431623	0.903932
NG-9510_507_K_3_9_NODE_6592_length_1513_cov_133.962	29.4046	-0.609279	0.76693	-0.794439	0.42694	0.903932
NG-9510_507_K_3_9_NODE_6111_length_1616_cov_12.3953	7.46273	-0.579081	0.738006	-0.784656	0.432655	0.903932
NG-9510_935_K_12_2_NODE_4100_length_2220_cov_98.7395	11.7338	-0.510997	0.656426	-0.778454	0.436301	0.903932
NG-9510_507_K_3_9_NODE_3836_length_2333_cov_12.2335	10.921	-0.444464	0.560434	-0.793071	0.427737	0.903932
NG-9510_507_J_24_9_NODE_3916_length_1965_cov_13.5628	12.6598	-0.434185	0.545927	-0.795317	0.426429	0.903932
NG-9510_507_K_3_9_NODE_5421_length_1786_cov_12.4477	8.44675	-0.426583	0.545907	-0.78142	0.434555	0.903932
NG-9510_507_J_24_9_NODE_5419_length_1520_cov_28.2437	8.44862	0.494918	0.635929	0.77826	0.436416	0.903932
NG-9510_939_J_26_1_NODE_881_length_1153_cov_11.6093	9.13706	0.550093	0.703082	0.782403	0.433978	0.903932
NG-9510_507_K_3_9_NODE_738_length_8329_cov_6.71271	7.23437	0.991485	1.25816	0.788041	0.430673	0.903932
NG-9510_507_K_3_9_NODE_1887_length_4025_cov_6.16096	4.35833	0.998552	1.26339	0.790375	0.429309	0.903932
NG-9510_507_S_3_9_NODE_35_length_8698_cov_10.135	12.4559	1.03237	1.31989	0.782163	0.434119	0.903932
NG-9510_507_K_3_9_NODE_1688_length_4341_cov_7.57699	3.83181	1.07781	1.38196	0.779912	0.435443	0.903932
NG-9510_507_K_3_9_NODE_437_length_11954_cov_15.6697	3.55468	1.08248	1.37492	0.787304	0.431104	0.903932
NG-9510_935_K_12_2_NODE_26_length_26693_cov_16.3736	76.5171	1.09858	1.3796	0.796303	0.425856	0.903932
NG-9510_507_J_24_9_NODE_748_length_6637_cov_8.54467	8.89654	1.12227	1.44024	0.779223	0.435848	0.903932
NG-10053_16_NODE_53_length_7040_cov_7.96034	3.43987	1.33863	1.71837	0.779012	0.435973	0.903932
NG-10601_8_NODE_536_length_1155_cov_5.53	5.94541	1.37216	1.73224	0.792132	0.428284	0.903932
NG-9510_507_J_24_9_NODE_1665_length_3853_cov_6.71274	4.99356	1.08718	1.39916	0.77702	0.437147	0.904408
NG-9510_507_J_24_9_NODE_1515_length_4124_cov_7.21971	5.15682	1.14075	1.47289	0.774498	0.438636	0.90541
NG-9510_507_K_3_9_NODE_479_length_11377_cov_17.4853	3.66866	1.18517	1.52922	0.775016	0.43833	0.90541
NG-9510_935_K_12_2_NODE_3091_length_2634_cov_83.2245	12.3377	-0.432072	0.560309	-0.771132	0.440629	0.907444
NG-10053_23_NODE_254_length_5078_cov_5.22716	3.19839	0.77727	1.00719	0.771721	0.44028	0.907444
NG-9510_507_K_3_9_NODE_1085_length_6058_cov_23.4016	16.1702	-0.889725	1.16172	-0.765871	0.443753	0.910186
NG-9510_529_J_8_9_NODE_2_length_58685_cov_419.028	3.4983	-0.847765	1.1049	-0.767277	0.442917	0.910186
NG-9510_507_J_24_9_NODE_2978_length_2420_cov_13.7679	8.412	-0.474966	0.622115	-0.763469	0.445183	0.910186
NG-10053_23_NODE_2541_length_1328_cov_25.7463	3.01223	0.761209	0.997725	0.762945	0.445496	0.910186
NG-9510_507_S_3_9_NODE_66_length_4514_cov_7.27293	5.06842	1.00441	1.31022	0.766598	0.443321	0.910186
NG-9510_507_K_3_9_NODE_598_length_9689_cov_16.918	3.12276	1.1767	1.53988	0.76415	0.444778	0.910186
NG-9510_507_J_24_9_NODE_1860_length_3521_cov_5.97952	3.12985	1.2254	1.60285	0.764513	0.444561	0.910186
NG-9510_935_S11_2_NODE_2497_length_2204_cov_11.5161	4.48534	-0.900736	1.18404	-0.760733	0.446817	0.910818
NG-9510_507_K_3_9_NODE_3031_length_2805_cov_15.0593	15.6233	-0.511046	0.671392	-0.761173	0.446554	0.910818
NG-9510_529_K_27_9_NODE_533_length_2336_cov_6.73433	34.7514	-1.35679	1.79483	-0.755942	0.449684	0.911578
NG-9510_935_K_12_2_NODE_4819_length_2015_cov_15.8791	3.01372	-1.20724	1.60623	-0.751599	0.452292	0.911578
NG-9510_507_J_8_9_NODE_51_length_6282_cov_220.593	2960.88	-1.17474	1.55444	-0.755734	0.449809	0.911578
NG-9510_507_K_3_9_NODE_1822_length_4138_cov_7.32378	4.26756	-0.963696	1.27799	-0.754072	0.450806	0.911578
NG-9510_507_K_3_9_NODE_1595_length_4510_cov_5.59708	4.52092	-0.942481	1.25034	-0.753781	0.450981	0.911578
NG-9510_935_K_12_2_NODE_7718_length_1530_cov_341.515	22.3818	-0.751993	0.992373	-0.757773	0.448587	0.911578
NG-9510_507_K_3_9_NODE_3773_length_2367_cov_11.33	8.27369	-0.488579	0.647258	-0.754844	0.450342	0.911578
NG-9510_507_K_3_9_NODE_3354_length_2591_cov_13.3399	11.7164	-0.401931	0.534264	-0.752307	0.451866	0.911578
NG-9510_507_S_21_9_NODE_731_length_1598_cov_92.3279	9.60298	0.657677	0.869544	0.756348	0.449441	0.911578
NG-9510_507_K_3_9_NODE_1555_length_4591_cov_7.83444	4.9271	1.06712	1.42125	0.750832	0.452754	0.911578
NG-9510_507_K_3_9_NODE_294_length_15859_cov_16.6314	5.31908	1.19484	1.58867	0.752097	0.451993	0.911578
NG-9510_507_J_24_9_NODE_4673_length_1707_cov_29.5896	12.7738	-0.629468	0.843226	-0.7465	0.455365	0.913206
NG-9510_518_K11_9_NODE_2303_length_1586_cov_11.4644	19.534	-0.429052	0.573606	-0.74799	0.454466	0.913206
NG-9510_507_J_24_9_NODE_599_length_7596_cov_7.47898	8.9031	0.993571	1.33313	0.745291	0.456096	0.913206
NG-9510_507_K_3_9_NODE_1724_length_4292_cov_5.71253	3.53601	1.0964	1.47104	0.745328	0.456074	0.913206
NG-9510_939_J_29_1_NODE_55_length_6929_cov_9.87242	4.4486	1.20426	1.61299	0.746603	0.455304	0.913206
NG-9510_507_K_3_9_NODE_6679_length_1496_cov_10.0458	5.03568	-0.479658	0.644792	-0.743895	0.45694	0.91388
NG-9510_939_K_9_2_NODE_1689_length_2211_cov_11.6016	7.54599	-0.875671	1.18062	-0.741707	0.458265	0.914499
NG-9510_507_K_3_9_NODE_4950_length_1923_cov_10.7527	4.78021	0.46618	0.628271	0.742004	0.458085	0.914499
NG-9510_935_K_12_2_NODE_8998_length_1396_cov_76.9493	3.90544	-1.06198	1.43897	-0.738014	0.460506	0.917955
NG-9510_507_K_3_9_NODE_4916_length_1934_cov_16.2299	6.54353	-0.581306	0.789158	-0.736615	0.461357	0.918635
NG-9510_529_K_3_9_NODE_339_length_3872_cov_9.10139	3.26813	-1.39095	1.89086	-0.735621	0.461961	0.918824
NG-9510_939_K_9_2_NODE_1684_length_2217_cov_15.2502	3.50067	-0.77145	1.05726	-0.729666	0.465594	0.920182
NG-9510_507_K_3_9_NODE_7302_length_1383_cov_14.5429	3.1142	-0.730737	0.996553	-0.733265	0.463397	0.920182
NG-9510_507_J_24_9_NODE_2489_length_2810_cov_413.559	14.7157	-0.724653	0.990802	-0.73138	0.464547	0.920182
NG-9510_507_K_3_9_NODE_4297_length_2131_cov_12.6647	6.94778	0.396565	0.544046	0.728919	0.466051	0.920182
NG-9510_939_K_9_2_NODE_208_length_11607_cov_14.6443	3.60744	1.07258	1.46717	0.731052	0.464747	0.920182
NG-9510_507_J_24_9_NODE_1662_length_3859_cov_4.40563	5.46738	1.12801	1.5481	0.728645	0.466219	0.920182
NG-9510_939_J_26_1_NODE_153_length_3667_cov_12.2539	4.17132	1.37748	1.88923	0.729124	0.465926	0.920182
NG-9510_507_K_3_9_NODE_7981_length_1280_cov_15.6898	3.58779	-0.612803	0.842889	-0.727028	0.467209	0.921128
NG-9510_943_K_12_2_NODE_140_length_1916_cov_1152.54	300.075	-1.28919	1.88707	-0.68317	0.4945	0.92152
NG-10053_3_NODE_179_length_4453_cov_3.4095	3.46858	-1.17189	1.64092	-0.714167	0.475124	0.92152
NG-10053_2_NODE_564_length_3705_cov_5.35973	7.40998	-1.1704	1.66465	-0.703092	0.481998	0.92152
NG-9510_939_K_12_2_NODE_911_length_3696_cov_10.0942	3.51622	-1.11973	1.64594	-0.680299	0.496315	0.92152
NG-9510_935_K_12_2_NODE_509_length_6976_cov_6.54631	7.30554	-1.0747	1.52562	-0.704436	0.481161	0.92152
NG-9510_939_K_9_2_NODE_382_length_7521_cov_9.86003	3.69259	-1.02457	1.5702	-0.652507	0.514074	0.92152
NG-9510_507_K_3_9_NODE_463_length_11574_cov_20.4037	35.4127	-0.995252	1.48231	-0.671421	0.501953	0.92152
NG-9510_529_J_24_9_NODE_951_length_1794_cov_189.413	5.25923	-0.994993	1.50222	-0.66235	0.507747	0.92152
NG-9510_507_K_3_9_NODE_4414_length_2092_cov_869.514	441.476	-0.974403	1.39124	-0.700387	0.483686	0.92152
NG-9510_939_K_12_2_NODE_1552_length_2601_cov_17.9116	9.65587	-0.960865	1.37581	-0.698402	0.484926	0.92152
NG-9510_935_K_12_2_NODE_1798_length_3549_cov_5.73097	4.29264	-0.950995	1.32213	-0.719292	0.471961	0.92152
NG-9510_518_J_8_9_NODE_1790_length_1027_cov_11.9774	3.58972	-0.949369	1.4325	-0.662736	0.5075	0.92152
NG-9510_507_K_3_9_NODE_2538_length_3196_cov_7.29195	6.31449	-0.941479	1.37395	-0.685234	0.493196	0.92152
NG-9510_935_K_12_2_NODE_5024_length_1964_cov_49.0817	15.1442	-0.908798	1.35268	-0.67185	0.501679	0.92152
NG-9510_935_S11_2_NODE_912_length_3735_cov_10.9973	3.10204	-0.893172	1.31155	-0.681003	0.495869	0.92152
NG-9510_943_J_29_1_NODE_28_length_7471_cov_109.009	275.896	-0.84839	1.29223	-0.656531	0.511482	0.92152
NG-9510_935_K_12_2_NODE_8188_length_1477_cov_188.64	8.02857	-0.807452	1.19024	-0.678396	0.497521	0.92152
NG-10053_2_NODE_105_length_7083_cov_6.99673	11.1243	-0.779017	1.15971	-0.671734	0.501753	0.92152
NG-9510_935_S11_2_NODE_2058_length_2428_cov_25.5487	3.94878	-0.761605	1.11537	-0.682825	0.494718	0.92152
NG-9510_507_K_3_9_NODE_2603_length_3141_cov_5.61828	3.95662	-0.755937	1.07736	-0.70166	0.482892	0.92152
NG-9510_507_K_3_9_NODE_7442_length_1360_cov_10.3724	3.89956	-0.748	1.08301	-0.690668	0.489774	0.92152
NG-9510_507_K_3_9_NODE_5204_length_1845_cov_20.7592	5.94076	-0.746245	1.13386	-0.658145	0.510445	0.92152
NG-9510_529_J_8_9_NODE_5_length_38256_cov_340.194	4.87114	-0.681287	1.02127	-0.667097	0.50471	0.92152
NG-9510_529_K_3_9_NODE_901_length_1705_cov_27.1861	7.29474	-0.679546	0.989665	-0.686642	0.492308	0.92152
NG-9510_935_K_12_2_NODE_3749_length_2345_cov_35.5105	20.4052	-0.669734	1.02096	-0.655982	0.511835	0.92152
NG-9510_935_K_12_2_NODE_8020_length_1494_cov_24.0299	6.18593	-0.633224	0.951258	-0.665671	0.505622	0.92152
NG-9510_935_K_12_2_NODE_12279_length_1156_cov_21.2334	4.38898	-0.621721	0.892772	-0.696393	0.486183	0.92152
NG-9510_507_K_3_9_NODE_3391_length_2571_cov_14.3549	8.79545	-0.60871	0.850505	-0.715705	0.474174	0.92152
NG-9510_507_K_3_9_NODE_4272_length_2141_cov_10.7593	4.42584	-0.607978	0.895418	-0.678987	0.497146	0.92152
NG-9510_935_K_12_2_NODE_725_length_5826_cov_8.68515	27.611	-0.60475	0.925611	-0.653352	0.513529	0.92152
NG-9510_507_K_3_9_NODE_5115_length_1871_cov_12.8062	9.25059	-0.600056	0.838639	-0.715512	0.474293	0.92152
NG-9510_507_J_24_9_NODE_5202_length_1572_cov_11.6005	4.24	-0.597826	0.859296	-0.695717	0.486606	0.92152
NG-9510_507_J_24_9_NODE_4960_length_1628_cov_32.8048	8.12337	-0.565695	0.788005	-0.717882	0.47283	0.92152
NG-9510_507_K_3_9_NODE_6368_length_1560_cov_12.4571	4.71369	-0.559812	0.806541	-0.694091	0.487625	0.92152
NG-9510_507_K_3_9_NODE_4561_length_2044_cov_12.7632	9.5639	-0.556759	0.847885	-0.656645	0.511409	0.92152
NG-9510_507_K_3_9_NODE_3401_length_2565_cov_14.2291	13.7518	-0.55653	0.806033	-0.690456	0.489908	0.92152
NG-9510_935_K_12_2_NODE_4642_length_2061_cov_13.1132	4.62346	-0.555266	0.793418	-0.699841	0.484027	0.92152
NG-9510_507_J_24_9_NODE_4235_length_1855_cov_11.9556	6.58088	-0.553349	0.783925	-0.70587	0.480269	0.92152
NG-9510_507_J_24_9_NODE_4582_length_1735_cov_21.1839	8.51855	-0.503528	0.705158	-0.714063	0.475188	0.92152
NG-9510_518_J_24_9_NODE_328_length_2784_cov_13.3723	43.1698	-0.484592	0.673176	-0.71986	0.471611	0.92152
NG-9510_507_K_3_9_NODE_5074_length_1883_cov_11.6247	9.64884	-0.480566	0.704141	-0.682485	0.494932	0.92152
NG-9510_935_S_4_2_NODE_427_length_2277_cov_10.1841	15.5167	-0.478811	0.734126	-0.652219	0.51426	0.92152
NG-9510_507_K_3_9_NODE_6431_length_1547_cov_10.7379	3.86691	-0.465432	0.700861	-0.664087	0.506635	0.92152
NG-9510_507_K_3_9_NODE_5006_length_1908_cov_15.0022	10.7596	-0.463335	0.650319	-0.712474	0.476171	0.92152
NG-9510_507_J_24_9_NODE_5338_length_1539_cov_14.1186	7.06776	-0.463128	0.687059	-0.674073	0.500265	0.92152
NG-9510_935_S11_2_NODE_2980_length_2014_cov_12.2154	35.5712	-0.455115	0.644692	-0.705942	0.480224	0.92152
NG-9510_507_J_24_9_NODE_6422_length_1342_cov_11.3108	11.319	-0.452688	0.640997	-0.706225	0.480048	0.92152
NG-9510_507_K_3_9_NODE_3119_length_2734_cov_75.8201	47.102	-0.446235	0.674168	-0.661905	0.508032	0.92152
NG-9510_507_J_24_9_NODE_5868_length_1436_cov_15.971	5.69301	-0.431483	0.610272	-0.707034	0.479545	0.92152
NG-9510_507_J_24_9_NODE_8126_length_1121_cov_15.4972	5.63467	-0.429061	0.642961	-0.66732	0.504568	0.92152
NG-9510_507_J_24_9_NODE_5717_length_1466_cov_12.4125	5.36647	-0.424063	0.601363	-0.70517	0.480704	0.92152
NG-9510_507_K_3_9_NODE_4870_length_1946_cov_13.4966	14.667	-0.41461	0.607292	-0.682719	0.494784	0.92152
NG-9510_507_J_24_9_NODE_4952_length_1631_cov_192.788	31.9907	-0.399909	0.577073	-0.692997	0.488312	0.92152
NG-9510_507_K_3_9_NODE_4543_length_2052_cov_11.7972	8.89994	-0.382694	0.573207	-0.667637	0.504365	0.92152
NG-9510_939_K_9_2_NODE_1786_length_2127_cov_22.166	15.0808	-0.381731	0.568852	-0.671055	0.502185	0.92152
NG-9510_507_J_24_9_NODE_3783_length_2014_cov_18.294	8.66976	-0.378569	0.555571	-0.681405	0.495615	0.92152
NG-9510_507_J_24_9_NODE_4132_length_1891_cov_11.6498	6.20904	-0.367343	0.536146	-0.685154	0.493247	0.92152
NG-9510_507_J_24_9_NODE_4361_length_1809_cov_13.7651	8.98315	-0.351042	0.535639	-0.65537	0.51223	0.92152
NG-9510_507_J_24_9_NODE_4260_length_1845_cov_18.3575	8.18624	-0.35088	0.50921	-0.689067	0.490781	0.92152
NG-10053_24_NODE_431_length_1518_cov_26.6705	18.2282	0.358632	0.539573	0.664659	0.506269	0.92152
NG-9510_507_K_3_9_NODE_5817_length_1683_cov_16.7555	8.90398	0.362743	0.555295	0.653243	0.513599	0.92152
NG-9510_507_K_3_9_NODE_5441_length_1782_cov_10.4244	7.37963	0.414574	0.596709	0.694768	0.487201	0.92152
NG-9510_507_K_3_9_NODE_3768_length_2372_cov_10.8934	5.65107	0.458633	0.664945	0.68973	0.490364	0.92152
NG-9510_507_K_3_9_NODE_3579_length_2466_cov_15.7814	11.5689	0.480335	0.673757	0.712919	0.475896	0.92152
NG-10053_19_NODE_5_length_35995_cov_26.0522	13.6919	0.508006	0.730153	0.695753	0.486584	0.92152
NG-10053_23_NODE_818_length_2343_cov_10.2365	8.2638	0.518946	0.745665	0.695951	0.48646	0.92152
NG-9510_507_J_24_9_NODE_3147_length_2318_cov_10.1494	3.50983	0.713219	1.09142	0.65348	0.513447	0.92152
NG-9510_507_K_3_9_NODE_1685_length_4346_cov_7.47565	3.83828	0.820442	1.24871	0.657032	0.51116	0.92152
NG-9510_507_K_3_9_NODE_623_length_9435_cov_6.46567	9.05772	0.82673	1.23733	0.668154	0.504035	0.92152
NG-9510_507_J_24_9_NODE_1498_length_4162_cov_6.8018	4.70054	0.831114	1.26588	0.656548	0.511471	0.92152
NG-9510_507_K_3_9_NODE_2045_length_3794_cov_6.91094	3.40728	0.831686	1.23417	0.673881	0.500387	0.92152
NG-9510_507_K_3_9_NODE_868_length_7177_cov_7.11205	6.69038	0.861155	1.29373	0.665636	0.505644	0.92152
NG-9510_939_K_9_2_NODE_405_length_7197_cov_17.2546	3.06672	0.861841	1.19555	0.720872	0.470988	0.92152
NG-9510_935_K_12_2_NODE_8452_length_1449_cov_10.4943	5.1177	0.87906	1.23018	0.714577	0.47487	0.92152
NG-9510_935_K_12_2_NODE_421_length_7643_cov_10.966	3.93595	0.885137	1.34683	0.657202	0.511051	0.92152
NG-9510_507_J_24_9_NODE_2233_length_3046_cov_7.48746	3.17494	0.885535	1.32442	0.668621	0.503737	0.92152
NG-9510_507_K_3_9_NODE_228_length_17803_cov_19.3254	6.28781	0.890303	1.36567	0.651915	0.514456	0.92152
NG-9510_943_J_29_1_NODE_178_length_1030_cov_10.6892	7.30026	0.892574	1.33947	0.666364	0.505178	0.92152
NG-9510_507_K_3_9_NODE_2271_length_3497_cov_7.97385	3.46835	0.899171	1.28316	0.700748	0.48346	0.92152
NG-9510_507_S_3_9_NODE_46_length_6382_cov_6.4593	9.82097	0.907806	1.31781	0.688878	0.4909	0.92152
NG-9510_507_J_24_9_NODE_1548_length_4061_cov_6.8652	3.27983	0.90976	1.29557	0.702206	0.48255	0.92152
NG-9510_507_K_3_9_NODE_2240_length_3537_cov_6.03619	3.22317	0.913315	1.36433	0.669422	0.503226	0.92152
NG-9510_507_K_3_9_NODE_2442_length_3307_cov_5.24969	3.03338	0.916146	1.37675	0.665443	0.505767	0.92152
NG-9510_507_K_3_9_NODE_1612_length_4473_cov_6.49796	4.38897	0.917136	1.31241	0.698821	0.484664	0.92152
NG-9510_507_J_24_9_NODE_1249_length_4742_cov_5.72776	4.85355	0.953746	1.38288	0.689683	0.490394	0.92152
NG-9510_507_K_3_9_NODE_1253_length_5439_cov_6.42459	4.35052	0.965329	1.33681	0.722114	0.470224	0.92152
NG-9510_507_J_24_9_NODE_1305_length_4621_cov_5.03942	3.79926	0.969246	1.46815	0.660181	0.509138	0.92152
NG-9510_507_K_3_9_NODE_2015_length_3829_cov_6.78961	3.0129	0.976149	1.37147	0.711753	0.476618	0.92152
NG-9510_507_K_3_9_NODE_250_length_16981_cov_9.24826	20.12	1.03101	1.44729	0.712372	0.476235	0.92152
NG-9510_507_K_3_9_NODE_693_length_8701_cov_17.7269	3.79248	1.03105	1.54493	0.667375	0.504533	0.92152
NG-9510_935_J_6_2_NODE_13_length_34653_cov_13.6752	32.2233	1.04894	1.49574	0.701283	0.483126	0.92152
NG-9510_529_J_24_9_NODE_563_length_2681_cov_5.06398	11.754	1.1261	1.62522	0.692891	0.488378	0.92152
NG-9510_507_J_24_9_NODE_2629_length_2698_cov_11.6356	10.2671	-0.603954	0.933716	-0.646829	0.517743	0.922323
NG-9510_939_K_9_2_NODE_1603_length_2282_cov_12.5038	3.31195	-0.56485	0.868949	-0.650038	0.515667	0.922323
NG-9510_507_J_24_9_NODE_4247_length_1849_cov_12.2453	6.3142	-0.377152	0.583402	-0.64647	0.517975	0.922323
NG-9510_935_J_9_2_NODE_1227_length_1420_cov_8.88718	5.12402	0.748724	1.1532	0.649258	0.516171	0.922323
NG-9510_507_K_3_9_NODE_870_length_7167_cov_7.73861	6.08119	0.876484	1.35543	0.646649	0.517859	0.922323
NG-9510_507_K_3_9_NODE_176_length_20435_cov_16.1827	6.274	0.932627	1.44049	0.647438	0.517349	0.922323
NG-10053_14_NODE_310_length_3602_cov_32.4922	56.1757	-1.0866	1.69609	-0.640652	0.521749	0.922878
NG-9510_935_K_12_2_NODE_4703_length_2044_cov_42.6239	3.02323	-0.929309	1.45739	-0.637654	0.523699	0.922878
NG-9510_935_K_12_2_NODE_12836_length_1125_cov_14.1009	5.04985	-0.724823	1.13387	-0.639247	0.522662	0.922878
NG-9510_507_K_3_9_NODE_2487_length_3245_cov_5.96332	4.0115	-0.710731	1.10244	-0.644691	0.519127	0.922878
NG-9510_935_K_12_2_NODE_3310_length_2527_cov_11.9591	9.05477	-0.577855	0.906891	-0.637182	0.524006	0.922878
NG-9510_507_J_24_9_NODE_2915_length_2463_cov_10.2641	8.26157	-0.552952	0.864496	-0.639623	0.522417	0.922878
NG-9510_507_K_3_9_NODE_2801_length_2975_cov_66.0541	7.22855	-0.524162	0.817435	-0.641227	0.521375	0.922878
NG-9510_518_K11_9_NODE_2235_length_1625_cov_48.1146	6.10092	-0.332077	0.519659	-0.639029	0.522804	0.922878
NG-9510_507_J_24_9_NODE_3494_length_2151_cov_17.3659	9.34129	0.369758	0.57812	0.639587	0.522441	0.922878
NG-9510_507_J_24_9_NODE_5715_length_1466_cov_18.9043	5.82388	0.408136	0.634226	0.643518	0.519888	0.922878
NG-9510_507_J_24_9_NODE_7000_length_1255_cov_18.2033	3.90005	0.509208	0.799978	0.636528	0.524432	0.922878
NG-9510_507_K_3_9_NODE_702_length_8649_cov_7.468	8.95641	0.841405	1.32035	0.63726	0.523956	0.922878
NG-9510_939_J_26_1_NODE_26_length_14718_cov_89.8555	42.2185	-1.05306	1.66342	-0.633069	0.526688	0.923046
NG-9510_935_J_9_2_NODE_8_length_48083_cov_28.2465	12.1064	-1.03213	1.63072	-0.632926	0.526782	0.923046
NG-9510_518_K11_9_NODE_1519_length_2112_cov_29.2275	43.0736	-0.496863	0.784584	-0.633282	0.526549	0.923046
NG-9510_507_J_24_9_NODE_3586_length_2111_cov_12.233	7.92939	0.536049	0.844559	0.634709	0.525618	0.923046
NG-10601_7_NODE_527_length_3964_cov_14.5421	3.50813	0.546989	0.865444	0.632033	0.527365	0.923046
NG-9510_507_K_3_9_NODE_1387_length_5030_cov_7.69628	6.2091	0.854121	1.35216	0.631672	0.527601	0.923046
NG-9510_507_J_24_9_NODE_1903_length_3463_cov_4.35827	5.39405	-0.732157	1.16507	-0.628423	0.529727	0.924487
NG-10601_7_NODE_8_length_44582_cov_28.557	39.1992	0.480149	0.764494	0.628061	0.529964	0.924487
NG-9510_939_K_9_2_NODE_166_length_13208_cov_7.19387	3.01475	0.728329	1.15857	0.628643	0.529583	0.924487
NG-9510_507_J_24_9_NODE_2493_length_2803_cov_11.6405	9.75896	-0.37773	0.602824	-0.626601	0.530921	0.925261
NG-9510_507_S_3_9_NODE_20_length_16602_cov_40.6457	30.6243	-0.748037	1.20052	-0.623095	0.533222	0.925285
NG-10053_2_NODE_654_length_3490_cov_2.94993	4.8514	-0.539058	0.86681	-0.621888	0.534016	0.925285
NG-9510_939_J_26_1_NODE_553_length_1515_cov_10.7555	11.8352	-0.473311	0.758258	-0.624209	0.532491	0.925285
NG-9510_507_K_3_9_NODE_7012_length_1433_cov_15.7112	7.39083	-0.416808	0.668122	-0.62385	0.532726	0.925285
NG-9510_507_K_3_9_NODE_1960_length_3914_cov_6.43897	3.03931	0.811819	1.30258	0.623238	0.533128	0.925285
NG-10053_7_NODE_2_length_76887_cov_83.032	249.416	1.13087	1.81798	0.622051	0.533909	0.925285
NG-9510_507_J_24_9_NODE_5389_length_1526_cov_13.5636	4.20462	0.456233	0.735205	0.620553	0.534894	0.925916
NG-9510_507_J_24_9_NODE_1003_length_5547_cov_7.21832	4.53537	0.862471	1.39359	0.618883	0.535994	0.92693
NG-9510_935_K_12_2_NODE_6105_length_1753_cov_15.861	3.63851	0.545668	0.882948	0.618007	0.53657	0.927037
NG-9510_507_J_24_9_NODE_5635_length_1480_cov_15.2681	6.50414	-0.400634	0.649992	-0.616368	0.537652	0.927583
NG-9510_507_K_3_9_NODE_839_length_7375_cov_7.33292	5.23947	0.805909	1.30907	0.615636	0.538135	0.927583
NG-9510_507_K_3_9_NODE_636_length_9329_cov_17.0612	3.68334	0.873655	1.42014	0.615188	0.53843	0.927583
NG-9510_935_K_12_2_NODE_4069_length_2231_cov_23.4187	9.78128	-0.405038	0.659397	-0.614255	0.539047	0.927758
NG-9510_507_J_24_9_NODE_4768_length_1681_cov_13.6433	6.61912	-0.424937	0.69298	-0.613202	0.539743	0.928069
NG-9510_529_K_3_9_NODE_475_length_2925_cov_12.7777	3.50145	-1.097	1.89013	-0.580384	0.561656	0.928303
NG-9510_529_K_3_9_NODE_458_length_3040_cov_8.49849	3.35161	-1.04253	1.8191	-0.573102	0.566575	0.928303
NG-9510_935_K_12_2_NODE_6223_length_1736_cov_819.116	262.048	-0.951193	1.84457	-0.515671	0.606084	0.928303
NG-9510_529_K_3_9_NODE_192_length_5845_cov_15.0472	4.18157	-0.948165	1.88946	-0.501817	0.615796	0.928303
NG-9510_518_S_3_9_NODE_468_length_6474_cov_67.5224	1193.15	-0.94422	1.84079	-0.512943	0.607991	0.928303
NG-9510_935_K_12_2_NODE_386_length_7935_cov_10.1118	3.22997	-0.933301	1.627	-0.573632	0.566217	0.928303
NG-9510_935_K_12_2_NODE_105_length_14981_cov_18.7799	31.6369	-0.887277	1.49514	-0.59344	0.552887	0.928303
NG-10053_2_NODE_6487_length_1120_cov_15.3878	6.66007	-0.875345	1.5478	-0.56554	0.571706	0.928303
NG-9510_939_K_12_2_NODE_1748_length_2401_cov_10.2498	5.37396	-0.854491	1.43766	-0.594361	0.552271	0.928303
NG-10053_17_NODE_477_length_1894_cov_82.1022	8.86202	-0.848255	1.57058	-0.540089	0.589136	0.928303
NG-9510_935_K_12_2_NODE_987_length_4911_cov_5.0904	3.50243	-0.846199	1.55974	-0.542526	0.587456	0.928303
NG-9510_935_K_12_2_NODE_1970_length_3364_cov_10.9731	5.23223	-0.843466	1.48132	-0.569402	0.569083	0.928303
NG-9510_507_K_3_9_NODE_2120_length_3699_cov_14.5864	7.95556	-0.815892	1.49717	-0.544954	0.585785	0.928303
NG-9510_943_K_9_2_NODE_186_length_2071_cov_11.6498	7.76386	-0.813456	1.47851	-0.550186	0.582192	0.928303
NG-9510_529_J_24_9_NODE_691_length_2326_cov_10.9912	3.28303	-0.803178	1.56529	-0.513119	0.607868	0.928303
NG-9510_935_K_11_2_NODE_416_length_1973_cov_13.7456	3.18224	-0.789144	1.31199	-0.601487	0.547516	0.928303
NG-9510_935_K_12_2_NODE_5538_length_1863_cov_82.1084	3.07129	-0.787669	1.30159	-0.605159	0.545074	0.928303
NG-9510_935_K_12_2_NODE_4867_length_2001_cov_27.8998	7.65903	-0.770975	1.46738	-0.525411	0.599298	0.928303
NG-9510_507_S_3_9_NODE_45_length_6456_cov_8.79284	7.15481	-0.762872	1.44504	-0.527924	0.597552	0.928303
NG-9510_935_S_4_2_NODE_425_length_2280_cov_14.1897	17.8508	-0.75265	1.43244	-0.525432	0.599283	0.928303
NG-10053_3_NODE_368_length_3107_cov_7.40596	5.0822	-0.750355	1.46681	-0.511556	0.608962	0.928303
NG-9510_935_S11_2_NODE_53_length_12917_cov_6.17369	4.07009	-0.74423	1.37204	-0.542424	0.587526	0.928303
NG-9510_935_K_12_2_NODE_10519_length_1273_cov_11.2447	3.55827	-0.743462	1.30054	-0.571656	0.567555	0.928303
NG-9510_935_K_12_2_NODE_1286_length_4277_cov_6.23638	3.16344	-0.733944	1.4114	-0.520011	0.603056	0.928303
NG-9510_507_K_3_9_NODE_1917_length_3984_cov_5.44897	3.6069	-0.732127	1.20269	-0.60874	0.542697	0.928303
NG-9510_935_K_12_2_NODE_6997_length_1621_cov_12.6162	3.26511	-0.725053	1.30517	-0.555525	0.578536	0.928303
NG-9510_943_S_11_2_NODE_95_length_3757_cov_4.18422	7.36233	-0.72182	1.39253	-0.518353	0.604212	0.928303
NG-9510_518_S_3_9_NODE_1729_length_2069_cov_14.0298	7.08969	-0.71886	1.25107	-0.574596	0.565565	0.928303
NG-10053_12_NODE_1_length_205752_cov_49.2765	3.74309	-0.714922	1.27943	-0.558779	0.576312	0.928303
NG-8227_APF2_T5_NODE_5_length_30645_cov_10.5935	22.8529	-0.713391	1.40869	-0.506422	0.61256	0.928303
NG-9510_507_K_3_9_NODE_1949_length_3929_cov_5.27801	3.4985	-0.711312	1.19178	-0.59685	0.550607	0.928303
NG-9510_529_K_27_9_NODE_284_length_3275_cov_6.0854	3.35524	-0.703304	1.42297	-0.49425	0.62113	0.928303
NG-9510_507_K_3_9_NODE_3947_length_2273_cov_12.1402	5.70877	-0.677464	1.1851	-0.571652	0.567558	0.928303
NG-9510_939_J_26_1_NODE_62_length_7280_cov_13.966	14.6198	-0.673332	1.19499	-0.563461	0.573121	0.928303
NG-9510_935_S11_2_NODE_2985_length_2012_cov_31.4594	5.89831	-0.652738	1.14175	-0.571699	0.567526	0.928303
NG-9510_507_J_24_9_NODE_2578_length_2731_cov_426.366	9.74849	-0.644535	1.0767	-0.598623	0.549424	0.928303
NG-9510_939_K_9_2_NODE_2114_length_1909_cov_116.848	3.98011	-0.637942	1.15094	-0.554279	0.579388	0.928303
NG-9510_507_K_3_9_NODE_2947_length_2864_cov_12.8665	8.88291	-0.632896	1.086	-0.582776	0.560044	0.928303
NG-9510_529_K_3_9_NODE_1520_length_1134_cov_47.62	38.9527	-0.624641	1.19042	-0.524725	0.599774	0.928303
NG-10053_23_NODE_612_length_2700_cov_12.1338	4.72282	-0.623405	1.21194	-0.514388	0.606981	0.928303
NG-9510_518_K11_9_NODE_1771_length_1905_cov_15.4038	7.03371	-0.596195	1.13443	-0.525547	0.599203	0.928303
NG-9510_507_K_3_9_NODE_1561_length_4584_cov_5.03864	3.46061	-0.596166	1.16167	-0.513196	0.607814	0.928303
NG-9510_507_J_24_9_NODE_7681_length_1171_cov_17.7151	3.68384	-0.588142	1.17118	-0.502177	0.615543	0.928303
NG-9510_935_S11_2_NODE_664_length_4390_cov_6.0173	15.8498	-0.582726	1.02119	-0.570633	0.568248	0.928303
NG-9510_935_K_12_2_NODE_417_length_7691_cov_7.89091	7.99215	-0.579221	1.15869	-0.499895	0.617149	0.928303
NG-9510_939_S_11_2_NODE_422_length_1901_cov_11.4626	17.7132	-0.539324	1.09696	-0.491656	0.622963	0.928303
NG-9510_507_K_3_9_NODE_1448_length_4863_cov_6.75042	4.83446	-0.533889	0.946116	-0.564295	0.572553	0.928303
NG-9510_939_K_9_2_NODE_1819_length_2104_cov_13.9439	13.4403	-0.532247	0.968474	-0.549572	0.582613	0.928303
NG-9510_507_J_24_9_NODE_6354_length_1352_cov_10.0601	4.46155	-0.524738	0.898096	-0.584279	0.559033	0.928303
NG-9510_507_K_3_9_NODE_6844_length_1464_cov_11.066	3.59361	-0.522502	0.965883	-0.540958	0.588537	0.928303
NG-9510_507_J_24_9_NODE_9284_length_1016_cov_14.2164	7.49202	-0.50578	0.936548	-0.540047	0.589165	0.928303
NG-9510_507_J_24_9_NODE_3843_length_1996_cov_33.6945	3.04885	-0.491737	0.917631	-0.535876	0.592044	0.928303
NG-9510_935_K_11_2_NODE_1034_length_1248_cov_10.0612	9.23414	-0.483815	0.934706	-0.517612	0.604729	0.928303
NG-9510_935_S11_2_NODE_6076_length_1376_cov_19.8698	5.13664	-0.479969	0.867417	-0.553331	0.580037	0.928303
NG-9510_518_K11_9_NODE_1583_length_2050_cov_11.7323	10.7672	-0.47976	0.844199	-0.568302	0.56983	0.928303
NG-9510_939_J_26_1_NODE_358_length_2041_cov_18.3409	20.5291	-0.479195	0.808895	-0.592407	0.553578	0.928303
NG-9510_507_K_3_9_NODE_2861_length_2936_cov_13.2145	11.3657	-0.474792	0.845278	-0.5617	0.574321	0.928303
NG-9510_507_K_3_9_NODE_3242_length_2661_cov_13.9371	9.47283	-0.469081	0.878076	-0.534215	0.593193	0.928303
NG-9510_507_K_3_9_NODE_2853_length_2939_cov_11.9837	5.31166	-0.464715	0.778118	-0.597229	0.550354	0.928303
NG-9510_939_K_9_2_NODE_2292_length_1812_cov_11.959	10.8732	-0.464353	0.835515	-0.555768	0.578369	0.928303
NG-9510_939_J_26_1_NODE_105_length_5016_cov_19.6533	329.323	-0.449416	0.89626	-0.501434	0.616065	0.928303
NG-9510_518_S_3_9_NODE_1204_length_2767_cov_85.0933	8.80653	-0.448116	0.830899	-0.539315	0.589669	0.928303
NG-9510_507_K_3_9_NODE_3240_length_2662_cov_15.0506	8.05278	-0.445497	0.890612	-0.500214	0.616924	0.928303
NG-9510_507_K_3_9_NODE_4111_length_2204_cov_10.1657	8.79307	-0.437887	0.718878	-0.609126	0.542441	0.928303
NG-9510_518_S_3_9_NODE_1327_length_2553_cov_11.5669	12.7936	-0.43612	0.882916	-0.493954	0.621338	0.928303
NG-9510_507_K_3_9_NODE_4164_length_2183_cov_11.6861	7.49539	-0.422497	0.719747	-0.587008	0.557198	0.928303
NG-9510_518_K_3_9_NODE_3435_length_1134_cov_70.5162	3.03156	-0.420458	0.83675	-0.502489	0.615324	0.928303
NG-9510_507_J_24_9_NODE_5660_length_1475_cov_14.7746	7.20103	-0.412943	0.724403	-0.570046	0.568646	0.928303
NG-9510_507_J_24_9_NODE_8125_length_1121_cov_51.8039	5.24605	-0.412437	0.679726	-0.60677	0.544003	0.928303
NG-9510_507_K_3_9_NODE_5120_length_1869_cov_12.5463	6.45183	-0.406008	0.723012	-0.561551	0.574422	0.928303
NG-9510_507_J_24_9_NODE_2718_length_2622_cov_10.8648	8.52083	-0.404492	0.694477	-0.582442	0.560269	0.928303
NG-9510_507_K_3_9_NODE_9573_length_1091_cov_10.5792	3.3366	-0.40411	0.79229	-0.510053	0.610015	0.928303
NG-9510_507_K_3_9_NODE_5629_length_1729_cov_64.5096	11.993	-0.403372	0.790872	-0.510035	0.610027	0.928303
NG-9510_507_J_24_9_NODE_7624_length_1178_cov_12.8744	3.6558	-0.40165	0.807885	-0.497162	0.619075	0.928303
NG-9510_935_J_6_2_NODE_908_length_1359_cov_13.4103	25.7834	-0.400754	0.765848	-0.523281	0.600778	0.928303
NG-9510_507_J_24_9_NODE_3501_length_2148_cov_11.8648	7.64715	-0.397694	0.716049	-0.555401	0.578621	0.928303
NG-10053_3_NODE_465_length_2789_cov_13	6.77176	-0.392446	0.768343	-0.51077	0.609512	0.928303
NG-9510_507_J_24_9_NODE_2589_length_2727_cov_15.4963	14.8676	-0.387682	0.6751	-0.574259	0.565793	0.928303
NG-9510_935_K_12_2_NODE_2958_length_2701_cov_21.5635	24.8261	-0.385995	0.729045	-0.529453	0.596491	0.928303
NG-9510_943_K_12_2_NODE_350_length_1161_cov_5.21429	4.3228	-0.377403	0.698392	-0.540389	0.588929	0.928303
NG-9510_507_J_24_9_NODE_4137_length_1890_cov_10.9144	7.17983	-0.376137	0.679956	-0.553178	0.580142	0.928303
NG-9510_507_K_3_9_NODE_5891_length_1668_cov_10.6627	5.65564	-0.375645	0.614963	-0.610842	0.541304	0.928303
NG-9510_507_J_24_9_NODE_3422_length_2187_cov_12.5619	4.69801	-0.375175	0.695878	-0.539139	0.589791	0.928303
NG-9510_507_J_24_9_NODE_3090_length_2351_cov_12.5179	7.65933	-0.375137	0.670683	-0.559335	0.575933	0.928303
NG-9510_507_J_24_9_NODE_5421_length_1520_cov_10.3406	4.70849	-0.374948	0.759573	-0.49363	0.621567	0.928303
NG-9510_507_K_3_9_NODE_3814_length_2344_cov_16.4155	9.82354	-0.373882	0.690977	-0.541092	0.588444	0.928303
NG-9510_507_J_24_9_NODE_7087_length_1244_cov_20.6148	5.02935	-0.372608	0.743785	-0.500961	0.616398	0.928303
NG-9510_939_K_12_2_NODE_2605_length_1838_cov_31.6411	3.16947	-0.372254	0.705007	-0.528015	0.597489	0.928303
NG-9510_507_K_3_9_NODE_5976_length_1648_cov_10.2392	3.70483	-0.369071	0.744173	-0.495948	0.619931	0.928303
NG-9510_507_J_24_9_NODE_2553_length_2754_cov_12.7155	8.68499	-0.367637	0.71914	-0.511217	0.609199	0.928303
NG-9510_507_J_24_9_NODE_7885_length_1145_cov_10.3413	3.79694	-0.363264	0.688066	-0.527949	0.597535	0.928303
NG-9510_939_J_26_1_NODE_582_length_1479_cov_35.8427	6.92713	-0.362081	0.632559	-0.572407	0.567047	0.928303
NG-9510_518_K11_9_NODE_3556_length_1142_cov_20.3496	7.17161	-0.3534	0.633212	-0.558108	0.576771	0.928303
NG-9510_935_K_12_2_NODE_3500_length_2446_cov_15.7336	9.12329	-0.352344	0.677711	-0.519903	0.603131	0.928303
NG-9510_507_J_24_9_NODE_4268_length_1842_cov_16.8064	6.8249	-0.350257	0.593736	-0.58992	0.555244	0.928303
NG-9510_507_J_24_9_NODE_2546_length_2758_cov_15.384	13.8692	-0.349938	0.611736	-0.57204	0.567295	0.928303
NG-9510_507_J_24_9_NODE_5277_length_1552_cov_10.4763	5.4369	-0.348748	0.639284	-0.545529	0.58539	0.928303
NG-9510_507_K_3_9_NODE_7551_length_1346_cov_16.9349	8.19154	-0.346749	0.642703	-0.539516	0.589531	0.928303
NG-9510_507_K_3_9_NODE_4622_length_2022_cov_37.5003	18.4537	-0.341225	0.66184	-0.51557	0.606155	0.928303
NG-9510_507_K_3_9_NODE_7117_length_1414_cov_11.2796	3.55743	-0.340914	0.682632	-0.499411	0.61749	0.928303
NG-9510_507_J_24_9_NODE_3793_length_2011_cov_10.7306	5.03422	-0.334083	0.655143	-0.509939	0.610094	0.928303
NG-9510_507_K_3_9_NODE_3320_length_2612_cov_14.156	13.1395	-0.329252	0.602963	-0.546057	0.585026	0.928303
NG-9510_507_J_24_9_NODE_2479_length_2820_cov_13.5917	10.8724	-0.328497	0.572879	-0.573415	0.566364	0.928303
NG-9510_939_K_9_2_NODE_1479_length_2430_cov_11.4943	22.5648	-0.316822	0.637214	-0.497199	0.619049	0.928303
NG-9510_939_S_11_2_NODE_724_length_1422_cov_10.4396	12.2415	-0.308845	0.515205	-0.599461	0.548866	0.928303
NG-9510_507_J_24_9_NODE_7286_length_1220_cov_13.8824	5.48943	-0.304616	0.559372	-0.544569	0.58605	0.928303
NG-9510_507_K_3_9_NODE_4725_length_1987_cov_10.7769	9.50153	-0.295551	0.577023	-0.5122	0.608511	0.928303
NG-9510_507_J_24_9_NODE_3099_length_2344_cov_16.882	12.3107	-0.292876	0.596328	-0.491132	0.623333	0.928303
NG-9510_507_J_24_9_NODE_3367_length_2212_cov_13.2267	9.03839	0.277668	0.55985	0.495969	0.619917	0.928303
NG-9510_507_J_24_9_NODE_2471_length_2828_cov_13.0984	12.34	0.297664	0.593768	0.501313	0.616151	0.928303
NG-9510_507_K_3_9_NODE_4649_length_2012_cov_12.8217	10.9606	0.321676	0.562186	0.572188	0.567195	0.928303
NG-9510_507_J_24_9_NODE_2719_length_2621_cov_24.9708	11.8593	0.336078	0.593191	0.56656	0.571013	0.928303
NG-9510_507_K_3_9_NODE_7072_length_1423_cov_15.4927	7.4371	0.34539	0.62523	0.552421	0.58066	0.928303
NG-9510_507_K_3_9_NODE_3413_length_2557_cov_14.3917	11.9163	0.34906	0.58775	0.593891	0.552585	0.928303
NG-9510_507_K_3_9_NODE_3989_length_2257_cov_13.9469	8.71855	0.382102	0.690303	0.553528	0.579902	0.928303
NG-9510_507_J_24_9_NODE_8111_length_1122_cov_33.6392	3.20846	0.442007	0.866465	0.510127	0.609963	0.928303
NG-9510_507_J_24_9_NODE_3248_length_2267_cov_12.8259	6.52959	0.446718	0.801132	0.557608	0.577112	0.928303
NG-9510_507_J_24_9_NODE_4701_length_1698_cov_15.7371	4.99431	0.460765	0.916096	0.502966	0.614988	0.928303
NG-9510_507_J_24_9_NODE_7023_length_1252_cov_10.7987	4.55488	0.470308	0.79637	0.590565	0.554812	0.928303
NG-9510_935_K_11_2_NODE_1395_length_1092_cov_12.9537	3.27174	0.477017	0.858057	0.555927	0.578261	0.928303
NG-9510_529_S_3_9_NODE_294_length_2086_cov_34.7351	45.4793	0.504223	0.993692	0.507423	0.611858	0.928303
NG-9510_935_S11_2_NODE_1408_length_2954_cov_42.9672	7.16988	0.569372	1.02386	0.556102	0.578141	0.928303
NG-9510_935_K_12_2_NODE_2757_length_2815_cov_16.4159	3.82875	0.602113	1.15256	0.522413	0.601383	0.928303
NG-9510_507_J_24_9_NODE_3410_length_2194_cov_13.2132	6.33846	0.614111	1.01086	0.607516	0.543509	0.928303
NG-9510_507_K_3_9_NODE_586_length_9853_cov_9.03889	10.2465	0.672022	1.22843	0.547055	0.584341	0.928303
NG-8227_APM2_T0_NODE_16_length_42577_cov_27.5854	38.8356	0.683259	1.23461	0.553419	0.579976	0.928303
NG-9510_507_K_3_9_NODE_1129_length_5872_cov_6.0918	4.53864	0.687424	1.27705	0.538289	0.590378	0.928303
NG-9510_507_K_3_9_NODE_417_length_12232_cov_15.7242	3.87725	0.70049	1.39379	0.502579	0.61526	0.928303
NG-9510_507_K_3_9_NODE_1032_length_6322_cov_8.29232	8.47452	0.700497	1.18113	0.593076	0.55313	0.928303
NG-9510_507_J_24_9_NODE_1565_length_4028_cov_6.54241	3.85675	0.709374	1.39556	0.508307	0.611238	0.928303
NG-9510_507_K_3_9_NODE_1256_length_5430_cov_6.69377	3.89823	0.717613	1.316	0.545298	0.585549	0.928303
NG-9510_935_K_12_2_NODE_1794_length_3554_cov_4.39526	6.98423	0.721248	1.44645	0.498635	0.618037	0.928303
NG-9510_507_J_24_9_NODE_928_length_5836_cov_5.71891	3.50314	0.724545	1.45477	0.498048	0.61845	0.928303
NG-9510_507_J_24_9_NODE_1588_length_3983_cov_7.63009	4.09926	0.725403	1.4008	0.517849	0.604564	0.928303
NG-9510_507_J_24_9_NODE_1200_length_4885_cov_5.12319	4.1525	0.727385	1.47945	0.491659	0.62296	0.928303
NG-9510_507_J_24_9_NODE_1545_length_4068_cov_6.4605	3.35231	0.730083	1.37837	0.529671	0.59634	0.928303
NG-9510_518_K_3_9_NODE_907_length_3478_cov_8.03447	4.06329	0.739828	1.31844	0.561141	0.574701	0.928303
NG-9510_507_K_3_9_NODE_2762_length_3001_cov_8.31365	3.349	0.742051	1.46227	0.507466	0.611828	0.928303
NG-9510_507_K_3_9_NODE_1701_length_4313_cov_7.49014	3.01144	0.752342	1.44341	0.521227	0.602209	0.928303
NG-9510_507_K_3_9_NODE_2307_length_3450_cov_7.20206	3.1157	0.754571	1.38061	0.546549	0.584689	0.928303
NG-9510_507_J_24_9_NODE_2219_length_3060_cov_6.68153	3.28588	0.765339	1.37598	0.556214	0.578065	0.928303
NG-10053_12_NODE_1031_length_1003_cov_3.09388	8.04899	0.779637	1.42851	0.545771	0.585224	0.928303
NG-9510_507_K_3_9_NODE_1607_length_4481_cov_10.3305	4.79585	0.781334	1.47263	0.530571	0.595716	0.928303
NG-9510_507_K_3_9_NODE_1120_length_5910_cov_6.57968	3.20505	0.782168	1.32832	0.588841	0.555968	0.928303
NG-9510_507_J_24_9_NODE_750_length_6633_cov_7.03177	6.60665	0.78493	1.49292	0.52577	0.599048	0.928303
NG-9510_507_K_3_9_NODE_2279_length_3491_cov_6.89435	3.24593	0.817234	1.45674	0.561003	0.574795	0.928303
NG-8227_APF1_T0_NODE_13_length_46884_cov_17.4824	9.76188	0.831091	1.44221	0.576263	0.564438	0.928303
NG-9510_507_J_24_9_NODE_543_length_8011_cov_6.55065	3.71935	0.841944	1.46585	0.574374	0.565715	0.928303
NG-9510_939_K_9_2_NODE_246_length_10321_cov_15.1106	3.68543	0.842328	1.46443	0.575191	0.565162	0.928303
NG-10053_21_NODE_34_length_15649_cov_8.857	3.49301	0.84313	1.63311	0.516273	0.605664	0.928303
NG-9510_507_K_3_9_NODE_682_length_8885_cov_23.7405	3.57936	0.844024	1.57661	0.535342	0.592413	0.928303
NG-9510_935_J_9_2_NODE_26_length_27652_cov_7.29982	25.3911	0.848912	1.72129	0.493183	0.621883	0.928303
NG-10053_10_NODE_112_length_6732_cov_5.84484	3.4728	0.855191	1.47392	0.580215	0.56177	0.928303
NG-9510_507_K_3_9_NODE_2209_length_3583_cov_9.5479	4.04369	0.858148	1.4608	0.58745	0.556902	0.928303
NG-9510_507_K_3_9_NODE_331_length_14977_cov_18.1842	5.21661	0.859	1.64756	0.521376	0.602105	0.928303
NG-9510_939_K_12_2_NODE_5508_length_1106_cov_10.5357	3.24558	0.879394	1.47369	0.59673	0.550688	0.928303
NG-9510_507_J_24_9_NODE_9071_length_1033_cov_26.6953	3.24087	0.906258	1.618	0.560109	0.575405	0.928303
NG-9510_507_K_3_9_NODE_76_length_28756_cov_20.4336	13.5781	0.913985	1.63192	0.560067	0.575434	0.928303
NG-10053_3_NODE_7_length_33944_cov_10.8168	70.1546	0.937498	1.61699	0.579779	0.562064	0.928303
NG-9510_507_K_3_9_NODE_199_length_18616_cov_17.6328	8.80196	0.940926	1.59277	0.590747	0.55469	0.928303
NG-9510_529_K_27_9_NODE_577_length_2200_cov_848.858	43.9305	1.00582	1.85865	0.541156	0.5884	0.928303
NG-9510_529_K_27_9_NODE_291_length_3247_cov_7.63972	36.7438	1.01296	1.65872	0.610688	0.541406	0.928303
NG-9510_939_K_12_2_NODE_2074_length_2147_cov_17.5693	6.74793	-0.46284	0.944416	-0.490081	0.624077	0.928643
NG-9510_935_J_9_2_NODE_241_length_3295_cov_16.9167	26.2032	-0.897486	1.84588	-0.486211	0.626818	0.929076
NG-9510_935_K_11_2_NODE_460_length_1859_cov_15.1851	4.94618	-0.557403	1.14633	-0.486249	0.62679	0.929076
NG-9510_507_K_3_9_NODE_3428_length_2550_cov_13.1018	11.8039	0.284598	0.585674	0.485933	0.627015	0.929076
NG-9510_507_K_3_9_NODE_3110_length_2745_cov_12.7286	6.70546	0.284751	0.583471	0.48803	0.625529	0.929076
NG-9510_507_J_24_9_NODE_3202_length_2293_cov_14.6488	8.52042	0.312221	0.639855	0.487955	0.625582	0.929076
NG-9510_507_K_3_9_NODE_1024_length_6399_cov_7.20366	5.31497	0.607799	1.25241	0.485303	0.627462	0.929076
NG-10053_2_NODE_762_length_3241_cov_7.63559	3.82757	-0.757246	1.57825	-0.4798	0.63137	0.92927
NG-9510_507_J_24_9_NODE_6981_length_1258_cov_15.01	4.56807	-0.377582	0.788608	-0.478795	0.632085	0.92927
NG-9510_507_J_24_9_NODE_4824_length_1666_cov_12.8845	6.34918	-0.340198	0.704501	-0.482892	0.629173	0.92927
NG-9510_507_J_24_9_NODE_3525_length_2141_cov_21.8169	8.73297	-0.280501	0.583567	-0.480667	0.630753	0.92927
NG-9510_507_J_24_9_NODE_2701_length_2636_cov_16.5293	6.86215	0.242986	0.508488	0.477861	0.632749	0.92927
NG-9510_507_J_24_9_NODE_4521_length_1758_cov_20.1491	9.63218	0.280235	0.584565	0.479391	0.631661	0.92927
NG-9510_507_J_24_9_NODE_3850_length_1994_cov_18.4136	4.53892	0.427329	0.890496	0.479878	0.631314	0.92927
NG-9510_507_K_3_9_NODE_3157_length_2712_cov_45.574	18.3728	0.523193	1.09408	0.478203	0.632506	0.92927
NG-9510_507_J_24_9_NODE_1285_length_4658_cov_6.58896	3.37896	0.628122	1.31193	0.478777	0.632098	0.92927
NG-9510_935_J_9_2_NODE_273_length_3043_cov_2.99096	4.89444	0.713765	1.47841	0.482793	0.629243	0.92927
NG-9510_935_K_12_2_NODE_1716_length_3638_cov_7.37008	3.31344	-0.678956	1.43149	-0.4743	0.635286	0.930111
NG-9510_507_J_24_9_NODE_3640_length_2090_cov_13.0152	7.19397	-0.518892	1.09434	-0.474159	0.635387	0.930111
NG-9510_943_S_9_2_NODE_152_length_2895_cov_11.3761	87.6583	0.495429	1.04162	0.475631	0.634337	0.930111
NG-9510_507_J_24_9_NODE_2142_length_3146_cov_6.76448	3.10855	0.604202	1.27402	0.474248	0.635323	0.930111
NG-9510_518_J_24_9_NODE_377_length_2651_cov_6.8386	14.1394	-0.756003	1.6021	-0.471882	0.637011	0.930523
NG-9510_507_K_3_9_NODE_5492_length_1766_cov_12.3717	5.98455	-0.391985	0.831194	-0.471593	0.637217	0.930523
NG-9510_507_K_3_9_NODE_2782_length_2988_cov_12.27	16.0734	-0.274888	0.582266	-0.4721	0.636855	0.930523
NG-9510_939_K_12_2_NODE_316_length_6571_cov_15.1473	3.33219	-0.868187	1.88155	-0.461422	0.644496	0.930713
NG-9510_507_K_3_9_NODE_1128_length_5877_cov_147.69	34.6619	-0.839345	1.88731	-0.444731	0.656515	0.930713
NG-9510_935_K_12_2_NODE_751_length_5693_cov_9.79354	3.60598	-0.742388	1.8896	-0.39288	0.694408	0.930713
NG-10053_2_NODE_7691_length_1013_cov_29.9384	3.00137	-0.708548	1.52242	-0.465411	0.641637	0.930713
NG-9510_529_K_27_9_NODE_11_length_16737_cov_309.814	801.731	-0.690136	1.6354	-0.421998	0.673026	0.930713
NG-9510_935_K_12_2_NODE_2217_length_3152_cov_4.20859	3.04147	-0.667364	1.6265	-0.410306	0.681581	0.930713
NG-10053_19_NODE_192_length_2594_cov_43.2473	7.50249	-0.663711	1.57145	-0.422355	0.672766	0.930713
NG-9510_507_K_3_9_NODE_282_length_16167_cov_22.6096	24.9491	-0.65536	1.41366	-0.46359	0.642941	0.930713
NG-9510_935_J_9_2_NODE_1762_length_1227_cov_25.6288	12.0265	-0.649552	1.40777	-0.461406	0.644507	0.930713
NG-9510_939_K_9_2_NODE_568_length_5325_cov_9.03909	3.07089	-0.642073	1.39669	-0.459709	0.645725	0.930713
NG-9510_507_S_3_9_NODE_39_length_7726_cov_6.98344	5.22159	-0.616464	1.4375	-0.428846	0.668036	0.930713
NG-9510_935_K_12_2_NODE_795_length_5545_cov_6.86102	3.72249	-0.611632	1.30284	-0.469458	0.638742	0.930713
NG-9510_935_K_12_2_NODE_1734_length_3621_cov_4.96326	5.43478	-0.610354	1.32148	-0.461873	0.644172	0.930713
NG-9510_935_K_12_2_NODE_6484_length_1698_cov_33.3883	3.51398	-0.591083	1.3134	-0.450039	0.652682	0.930713
NG-9510_935_K_12_2_NODE_150_length_12589_cov_13.0168	4.18839	-0.589749	1.34086	-0.439831	0.66006	0.930713
NG-9510_507_K_3_9_NODE_1470_length_4794_cov_10.3313	6.11823	-0.580564	1.49096	-0.389389	0.696988	0.930713
NG-9510_935_S11_2_NODE_1325_length_3050_cov_4.6394	3.95747	-0.562945	1.33159	-0.422761	0.67247	0.930713
NG-9510_935_K_12_2_NODE_2869_length_2749_cov_18.3938	4.58411	-0.562601	1.24641	-0.451377	0.651718	0.930713
NG-9510_935_K_12_2_NODE_684_length_6017_cov_66.6993	60.5725	-0.548487	1.28498	-0.426845	0.669492	0.930713
NG-9510_935_S11_2_NODE_767_length_4058_cov_7.01899	3.26525	-0.54457	1.3276	-0.410191	0.681666	0.930713
NG-9510_518_S_3_9_NODE_3489_length_1088_cov_3.86834	71.6469	-0.533762	1.35484	-0.393966	0.693606	0.930713
NG-9510_935_K_12_2_NODE_5691_length_1830_cov_13.9746	3.05088	-0.531579	1.32003	-0.402701	0.687168	0.930713
NG-9510_935_S11_2_NODE_2022_length_2449_cov_20.8697	9.08006	-0.525447	1.20121	-0.437433	0.661797	0.930713
NG-9510_507_K_3_9_NODE_565_length_10126_cov_19.0885	20.1215	-0.521743	1.18662	-0.439689	0.660163	0.930713
NG-8227_APM2_T0_NODE_4_length_64587_cov_12.1869	11.0526	-0.500596	1.28412	-0.389835	0.696659	0.930713
NG-9510_935_K_11_2_NODE_1471_length_1062_cov_12.1718	4.49201	-0.49191	1.20331	-0.408799	0.682687	0.930713
NG-9510_939_J_26_1_NODE_130_length_4256_cov_10.8865	12.3314	-0.491407	1.05517	-0.465713	0.641421	0.930713
NG-10053_3_NODE_160_length_4750_cov_6.10884	3.27019	-0.485463	1.22395	-0.396635	0.691637	0.930713
NG-9510_507_J_24_9_NODE_3086_length_2355_cov_495.301	10.0916	-0.46557	1.03152	-0.451345	0.651741	0.930713
NG-9510_935_K_12_2_NODE_1991_length_3347_cov_9.46962	7.17276	-0.440918	1.11038	-0.397088	0.691302	0.930713
NG-9510_935_K_12_2_NODE_3730_length_2352_cov_43.5956	20.3108	-0.440589	1.12795	-0.390609	0.696086	0.930713
NG-9510_507_J_24_9_NODE_2864_length_2505_cov_463.325	9.80869	-0.434774	1.04026	-0.417948	0.675985	0.930713
NG-9510_507_J_24_9_NODE_2687_length_2650_cov_16.6216	12.8271	-0.430365	1.01848	-0.422557	0.672619	0.930713
NG-9510_507_J_24_9_NODE_4456_length_1776_cov_10.1517	3.31792	-0.422884	1.07287	-0.394162	0.693462	0.930713
NG-9510_518_K11_9_NODE_2200_length_1638_cov_30.1971	3.14068	-0.41491	0.96299	-0.430855	0.666573	0.930713
NG-9510_529_K_3_9_NODE_633_length_2320_cov_22.9245	5.68553	-0.406826	1.04577	-0.389021	0.69726	0.930713
NG-9510_935_K_12_2_NODE_2718_length_2833_cov_25.6695	27.4441	-0.400888	0.874234	-0.458559	0.646551	0.930713
NG-9510_507_J_24_9_NODE_3549_length_2129_cov_15.109	4.45747	-0.389382	0.984842	-0.395375	0.692566	0.930713
NG-9510_935_K_12_2_NODE_5091_length_1950_cov_15.7757	10.0934	-0.366021	0.829786	-0.441103	0.659139	0.930713
NG-9510_507_J_24_9_NODE_2985_length_2417_cov_10.2671	4.58233	-0.365662	0.926625	-0.394617	0.693126	0.930713
NG-9510_507_K_3_9_NODE_4826_length_1959_cov_12.2726	6.39894	-0.351307	0.835688	-0.420381	0.674207	0.930713
NG-9510_507_K_3_9_NODE_4216_length_2164_cov_26.9459	13.8643	-0.336364	0.83185	-0.404357	0.68595	0.930713
NG-9510_507_J_24_9_NODE_5895_length_1431_cov_12.1504	6.90197	-0.336316	0.776262	-0.433251	0.664832	0.930713
NG-9510_507_K_3_9_NODE_9503_length_1099_cov_14.182	3.97285	-0.329421	0.790016	-0.41698	0.676693	0.930713
NG-9510_507_J_24_9_NODE_6128_length_1393_cov_14.8707	6.40351	-0.326735	0.825974	-0.395575	0.692419	0.930713
NG-9510_935_S_4_2_NODE_572_length_2022_cov_22.7082	16.7384	-0.324324	0.737657	-0.439668	0.660177	0.930713
NG-9510_935_K_12_2_NODE_8241_length_1471_cov_15.7931	10.9696	-0.312419	0.685834	-0.455531	0.648727	0.930713
NG-9510_507_J_24_9_NODE_2781_length_2572_cov_15.5352	9.92037	-0.309944	0.661796	-0.468338	0.639543	0.930713
NG-9510_507_J_24_9_NODE_4841_length_1662_cov_11.5364	6.75432	-0.300721	0.66431	-0.452682	0.650777	0.930713
NG-9510_507_J_24_9_NODE_2796_length_2553_cov_14.6737	11.1172	-0.300593	0.720441	-0.417234	0.676507	0.930713
NG-9510_507_J_24_9_NODE_3553_length_2127_cov_13.0309	7.72821	-0.293957	0.749347	-0.392284	0.694848	0.930713
NG-9510_507_J_24_9_NODE_3409_length_2194_cov_19.7934	5.95311	-0.293546	0.733192	-0.400367	0.688886	0.930713
NG-9510_935_J_9_2_NODE_1443_length_1326_cov_13.701	7.59509	-0.288343	0.69035	-0.417677	0.676183	0.930713
NG-9510_507_J_24_9_NODE_2866_length_2505_cov_13.1241	7.51932	-0.278333	0.612769	-0.454222	0.649669	0.930713
NG-9510_507_J_24_9_NODE_8946_length_1042_cov_14.7457	4.38369	-0.278231	0.694688	-0.400512	0.688779	0.930713
NG-9510_507_J_24_9_NODE_2924_length_2459_cov_16.0204	12.9883	-0.276511	0.666476	-0.414885	0.678226	0.930713
NG-9510_507_J_24_9_NODE_2711_length_2629_cov_18.3415	11.9579	-0.274441	0.636629	-0.431085	0.666407	0.930713
NG-9510_507_J_24_9_NODE_3083_length_2356_cov_20.053	9.58534	-0.273334	0.675795	-0.404463	0.685873	0.930713
NG-10053_2_NODE_1415_length_2433_cov_12.7439	13.6323	-0.273317	0.614632	-0.444684	0.656548	0.930713
NG-9510_507_J_24_9_NODE_3924_length_1959_cov_13.0247	10.6353	-0.271257	0.653585	-0.41503	0.67812	0.930713
NG-9510_507_J_24_9_NODE_3945_length_1950_cov_11.0417	5.44397	-0.269729	0.597857	-0.45116	0.651874	0.930713
NG-9510_507_K_3_9_NODE_5270_length_1823_cov_10.5475	6.01029	-0.268702	0.645384	-0.416344	0.677158	0.930713
NG-9510_507_J_24_9_NODE_4461_length_1775_cov_16.3767	7.18672	-0.266979	0.668191	-0.399555	0.689484	0.930713
NG-9510_507_J_24_9_NODE_2526_length_2776_cov_17.4021	10.1725	-0.265155	0.614374	-0.431586	0.666043	0.930713
NG-9510_507_J_24_9_NODE_4536_length_1754_cov_12.2872	8.68919	-0.262575	0.635539	-0.413153	0.679494	0.930713
NG-9510_507_K_3_9_NODE_2766_length_2999_cov_13.4939	14.6806	-0.258589	0.572831	-0.451423	0.651685	0.930713
NG-9510_507_K_3_9_NODE_5282_length_1819_cov_12.64	7.33202	-0.253349	0.607034	-0.417356	0.676418	0.930713
NG-9510_507_J_24_9_NODE_2303_length_2977_cov_24.2604	21.0028	-0.246591	0.620846	-0.397186	0.691231	0.930713
NG-9510_507_K_3_9_NODE_4609_length_2028_cov_11.7121	7.46734	-0.24254	0.593109	-0.40893	0.682591	0.930713
NG-9510_507_K_3_9_NODE_6091_length_1621_cov_14.5658	9.2933	-0.241644	0.61319	-0.394077	0.693524	0.930713
NG-9510_507_J_24_9_NODE_2831_length_2526_cov_13.0073	14.0251	-0.237761	0.55676	-0.427045	0.669347	0.930713
NG-9510_507_J_24_9_NODE_2997_length_2407_cov_14.5064	9.85916	-0.231552	0.537496	-0.430798	0.666615	0.930713
NG-9510_507_J_24_9_NODE_5375_length_1530_cov_22.5702	8.76859	0.243967	0.599687	0.406825	0.684137	0.930713
NG-9510_507_J_24_9_NODE_3744_length_2040_cov_21.8705	11.5371	0.25007	0.539447	0.463567	0.642958	0.930713
NG-9510_507_J_24_9_NODE_3175_length_2305_cov_15.5969	7.98082	0.28297	0.612486	0.462001	0.64408	0.930713
NG-9510_507_K_3_9_NODE_7161_length_1408_cov_11.354	3.40932	0.283554	0.715586	0.396254	0.691917	0.930713
NG-9510_507_K_3_9_NODE_7625_length_1335_cov_14.9703	5.85643	0.284753	0.623075	0.457012	0.647663	0.930713
NG-9510_507_K_3_9_NODE_3700_length_2405_cov_10.0179	10.0828	0.289435	0.626494	0.461992	0.644087	0.930713
NG-9510_507_J_24_9_NODE_6585_length_1315_cov_17.673	5.38738	0.293292	0.689115	0.425606	0.670395	0.930713
NG-9510_507_J_24_9_NODE_4450_length_1778_cov_19.4005	4.50505	0.29536	0.672039	0.439497	0.660301	0.930713
NG-9510_935_J_6_2_NODE_745_length_1533_cov_9.07578	14.1017	0.296551	0.679318	0.436543	0.662443	0.930713
NG-9510_507_K_3_9_NODE_8498_length_1210_cov_10.0658	4.22465	0.319056	0.719324	0.443549	0.657368	0.930713
NG-9510_507_J_24_9_NODE_4277_length_1839_cov_12.8335	3.43522	0.348155	0.783426	0.444401	0.656753	0.930713
NG-9510_507_J_24_9_NODE_3662_length_2080_cov_11.6553	3.33519	0.365255	0.872775	0.418498	0.675583	0.930713
NG-9510_507_J_24_9_NODE_5710_length_1467_cov_15.7677	3.08358	0.37073	0.867535	0.427338	0.669133	0.930713
NG-10053_23_NODE_228_length_5749_cov_4.73534	3.47557	0.39467	0.882931	0.447	0.654875	0.930713
NG-9510_939_K_12_2_NODE_3006_length_1676_cov_11.0173	7.87488	0.427235	1.04407	0.409201	0.682392	0.930713
NG-8227_APM2_T0_NODE_44_length_24471_cov_6.71736	17.4403	0.440552	1.12185	0.392702	0.69454	0.930713
NG-10053_5_NODE_161_length_5087_cov_6.6254	17.6435	0.461632	1.1087	0.416374	0.677137	0.930713
NG-9510_507_J_24_9_NODE_7098_length_1243_cov_17.6944	4.19297	0.474633	1.20793	0.392932	0.69437	0.930713
NG-9510_529_K_3_9_NODE_235_length_5261_cov_46.8988	51.3766	0.503013	1.19329	0.421534	0.673365	0.930713
NG-9510_939_K_12_2_NODE_246_length_7414_cov_24.5383	35.6377	0.525404	1.28568	0.40866	0.682789	0.930713
NG-9510_518_K11_9_NODE_3784_length_1094_cov_11.795	11.1422	0.529223	1.1781	0.449219	0.653274	0.930713
NG-10053_23_NODE_701_length_2529_cov_14.1019	5.89629	0.530692	1.17184	0.452869	0.650643	0.930713
NG-9510_507_J_24_9_NODE_1233_length_4783_cov_6.7426	4.66213	0.531582	1.17418	0.452727	0.650746	0.930713
NG-9510_507_K_3_9_NODE_2623_length_3121_cov_7.77626	3.49984	0.544395	1.3023	0.418026	0.675928	0.930713
NG-9510_507K_11_9_NODE_1_length_70234_cov_323.133	15713.2	0.554484	1.33163	0.416393	0.677122	0.930713
NG-9510_935_K_11_2_NODE_131_length_4766_cov_5.93292	11.0636	0.559374	1.41057	0.396558	0.691694	0.930713
NG-9510_507_K_3_9_NODE_878_length_7129_cov_7.84634	7.88363	0.566426	1.42636	0.397113	0.691284	0.930713
NG-8227_APM2_T0_NODE_6_length_61776_cov_231.317	63.0508	0.567955	1.39931	0.405881	0.68483	0.930713
NG-9510_935_J_9_2_NODE_14_length_39053_cov_16.732	382.944	0.57749	1.39384	0.414315	0.678643	0.930713
NG-9510_939_K_9_2_NODE_179_length_12748_cov_13.7018	3.87116	0.595606	1.33123	0.447409	0.65458	0.930713
NG-10053_12_NODE_23_length_32272_cov_25.731	34.5879	0.602719	1.5066	0.400053	0.689117	0.930713
NG-9510_507_K_3_9_NODE_661_length_9054_cov_16.6237	3.81557	0.608357	1.56089	0.389749	0.696722	0.930713
NG-9510_507_K_3_9_NODE_1179_length_5699_cov_6.79235	3.78796	0.618244	1.55362	0.397938	0.690676	0.930713
NG-9510_939_K_9_2_NODE_72_length_19923_cov_19.624	4.24776	0.624357	1.55214	0.402257	0.687495	0.930713
NG-9510_529_J_24_9_NODE_263_length_4516_cov_5.93454	11.1088	0.625743	1.59965	0.391174	0.695668	0.930713
NG-9510_507_J_24_9_NODE_996_length_5566_cov_6.30593	4.83298	0.626587	1.40422	0.446219	0.655439	0.930713
NG-10053_3_NODE_117_length_5452_cov_6.25644	3.05723	0.631783	1.48369	0.425819	0.67024	0.930713
NG-9510_935_S_4_2_NODE_14_length_35293_cov_33.8386	297.427	0.639816	1.42656	0.448504	0.653789	0.930713
NG-9510_939_J_26_1_NODE_43_length_11560_cov_24.3159	6.71107	0.647553	1.44313	0.448715	0.653637	0.930713
NG-9510_529_J_24_9_NODE_677_length_2364_cov_4.98701	4.45899	0.655931	1.49803	0.437863	0.661486	0.930713
NG-9510_935_K_12_2_NODE_1085_length_4681_cov_7.27064	5.97885	0.692653	1.59269	0.434896	0.663638	0.930713
NG-9510_507_S_3_9_NODE_22_length_15911_cov_14.9885	24.0079	0.704158	1.64114	0.429068	0.667874	0.930713
NG-10053_14_NODE_35_length_13011_cov_125.236	125.593	0.733869	1.87538	0.391316	0.695563	0.930713
NG-9510_939_K_9_2_NODE_24_length_30110_cov_17.1852	3.21991	0.76448	1.6491	0.463575	0.642952	0.930713
NG-10053_3_NODE_132_length_5251_cov_4.55639	5.43444	-0.563254	1.4663	-0.384132	0.700881	0.930813
NG-9510_507_J_8_9_NODE_31_length_7886_cov_7.47836	18.3878	-0.499494	1.31495	-0.379859	0.70405	0.930813
NG-9510_507_K_3_9_NODE_2063_length_3770_cov_6.92894	3.91835	-0.434518	1.14355	-0.379971	0.703967	0.930813
NG-9510_507_K_3_9_NODE_2036_length_3809_cov_4.57405	3.8929	-0.432943	1.11996	-0.38657	0.699075	0.930813
NG-9510_935_K_12_2_NODE_1067_length_4714_cov_5.89526	5.077	-0.416763	1.09588	-0.380298	0.703724	0.930813
NG-9510_935_S11_2_NODE_4212_length_1671_cov_12.5328	7.47025	-0.402415	1.05218	-0.382456	0.702123	0.930813
NG-9510_507_J_24_9_NODE_2387_length_2902_cov_14.9041	11.9431	-0.246258	0.640692	-0.384362	0.70071	0.930813
NG-9510_507_J_24_9_NODE_2752_length_2594_cov_10.4833	7.80852	-0.218384	0.569881	-0.383209	0.701565	0.930813
NG-9510_507_K_3_9_NODE_3327_length_2606_cov_12.9608	10.8235	-0.217712	0.570467	-0.381638	0.70273	0.930813
NG-9510_507_J_24_9_NODE_3447_length_2177_cov_10.7366	4.79045	0.245254	0.642502	0.381717	0.702671	0.930813
NG-9510_507_J_24_9_NODE_2920_length_2460_cov_14.9414	6.56712	0.263993	0.682922	0.386563	0.69908	0.930813
NG-9510_507_K_3_9_NODE_2323_length_3433_cov_8.12167	3.61671	0.475079	1.22802	0.386867	0.698855	0.930813
NG-9510_507_J_24_9_NODE_4814_length_1668_cov_20.7849	7.43808	0.491541	1.28938	0.381222	0.703039	0.930813
NG-10053_15_NODE_1_length_70049_cov_59.9832	27.2194	-0.623507	1.67737	-0.371717	0.710103	0.931106
NG-9510_518_K_3_9_NODE_837_length_3727_cov_8.57081	3.70132	-0.620477	1.66405	-0.372872	0.709244	0.931106
NG-9510_507_J_24_9_NODE_2050_length_3267_cov_10.5934	6.16697	-0.580887	1.56178	-0.371938	0.709939	0.931106
NG-9510_507_J_24_9_NODE_2038_length_3277_cov_12.5354	7.37156	-0.572594	1.56668	-0.365483	0.714751	0.931106
NG-9510_935_K_12_2_NODE_984_length_4917_cov_5.62505	3.0721	-0.542753	1.47694	-0.367484	0.713258	0.931106
NG-10053_2_NODE_597_length_3616_cov_4.75597	3.34741	-0.539983	1.43929	-0.375173	0.707532	0.931106
NG-9510_935_S11_2_NODE_1057_length_3442_cov_5.74402	3.71505	-0.523005	1.42548	-0.366897	0.713696	0.931106
NG-9510_939_K_12_2_NODE_1_length_136496_cov_40.4729	466.188	-0.468591	1.24926	-0.375096	0.707589	0.931106
NG-9510_935_K_12_2_NODE_4487_length_2108_cov_38.7306	24.544	-0.272672	0.73574	-0.370609	0.710929	0.931106
NG-9510_507_J_24_9_NODE_4094_length_1904_cov_16.7025	5.7668	-0.255112	0.692835	-0.368214	0.712714	0.931106
NG-9510_507_J_24_9_NODE_3306_length_2237_cov_15.3868	11.239	-0.238744	0.645317	-0.369964	0.711409	0.931106
NG-9510_507_J_24_9_NODE_5219_length_1569_cov_16.1876	5.56549	-0.238647	0.637247	-0.374496	0.708035	0.931106
NG-9510_507_K_3_9_NODE_3108_length_2747_cov_16.5245	8.41251	-0.223786	0.614303	-0.364293	0.715639	0.931106
NG-9510_507_J_24_9_NODE_3121_length_2335_cov_21.2307	12.0676	0.214005	0.578842	0.369712	0.711597	0.931106
NG-9510_507_J_24_9_NODE_6472_length_1334_cov_14.3127	4.4454	0.223262	0.606132	0.368339	0.712621	0.931106
NG-9510_507_J_24_9_NODE_8598_length_1075_cov_31.0784	7.73409	0.227647	0.623957	0.364844	0.715228	0.931106
NG-10053_23_NODE_564_length_2824_cov_14.528	3.33338	0.325992	0.865737	0.376548	0.706509	0.931106
NG-9510_507_J_24_9_NODE_5337_length_1539_cov_61.2864	8.76077	0.448121	1.22332	0.366316	0.71413	0.931106
NG-9510_507_K_3_9_NODE_1251_length_5441_cov_7.58095	3.99716	0.492801	1.31147	0.375762	0.707094	0.931106
NG-9510_507_J_24_9_NODE_41_length_30696_cov_282.826	1119.85	0.516287	1.37872	0.374469	0.708056	0.931106
NG-9510_507_K_3_9_NODE_5226_length_1839_cov_27.9361	7.19743	0.523981	1.4191	0.369235	0.711952	0.931106
NG-9510_507_K_3_9_NODE_1901_length_4005_cov_15.0192	4.22205	0.609984	1.63741	0.37253	0.709498	0.931106
NG-9510_507_J_24_9_NODE_792_length_6436_cov_22.664	7.42827	-0.670037	1.88826	-0.354844	0.722706	0.931383
NG-10053_3_NODE_254_length_3807_cov_3.36647	3.2865	-0.610215	1.72313	-0.354131	0.72324	0.931383
NG-9510_935_J_9_2_NODE_7_length_48245_cov_18.4639	18.1132	-0.565488	1.62488	-0.348019	0.727826	0.931383
NG-10053_16_NODE_572_length_1005_cov_3.34421	15.742	-0.553685	1.60195	-0.345633	0.729619	0.931383
NG-9510_935_K_12_2_NODE_1764_length_3590_cov_6.29194	3.09544	-0.400496	1.15957	-0.345381	0.729808	0.931383
NG-9510_507_K_3_9_NODE_2664_length_3091_cov_5.66041	3.13949	-0.398943	1.11753	-0.356988	0.721101	0.931383
NG-9510_935_K_12_2_NODE_3823_length_2318_cov_14.2678	3.26059	-0.369014	1.06123	-0.347723	0.728048	0.931383
NG-9510_507_K_3_9_NODE_5811_length_1685_cov_19.3294	7.68019	-0.35231	0.981796	-0.358843	0.719713	0.931383
NG-9510_935_K_12_2_NODE_11370_length_1210_cov_34.5887	3.48102	-0.349573	0.963287	-0.362896	0.716683	0.931383
NG-8227_APM2_T0_NODE_67_length_17382_cov_4.51151	26.7828	-0.337723	0.969289	-0.348423	0.727522	0.931383
NG-9510_507_J_24_9_NODE_2521_length_2778_cov_33.8362	28.7888	-0.313112	0.90604	-0.345582	0.729657	0.931383
NG-10053_2_NODE_1399_length_2448_cov_12.6356	8.84483	-0.307931	0.856438	-0.359549	0.719185	0.931383
NG-10053_2_NODE_1329_length_2507_cov_14.7133	17.2042	-0.262545	0.750661	-0.349752	0.726525	0.931383
NG-9510_529_K_3_9_NODE_1585_length_1100_cov_13.1646	22.0931	-0.243341	0.682327	-0.356635	0.721365	0.931383
NG-9510_507_J_24_9_NODE_5797_length_1449_cov_12.5129	5.53076	-0.232862	0.67118	-0.346944	0.728633	0.931383
NG-9510_507_J_24_9_NODE_2740_length_2602_cov_20.6941	10.9576	-0.225056	0.641871	-0.350625	0.72587	0.931383
NG-9510_507_J_24_9_NODE_2566_length_2741_cov_11.6325	9.73322	-0.222266	0.61966	-0.358691	0.719826	0.931383
NG-9510_507_K_3_9_NODE_2966_length_2849_cov_12.1263	13.1046	-0.220832	0.631694	-0.349587	0.726648	0.931383
NG-9510_507_K_3_9_NODE_7872_length_1296_cov_12.0612	4.40102	-0.220205	0.613793	-0.358761	0.719774	0.931383
NG-10053_7_NODE_616_length_1651_cov_18.7137	9.69812	-0.206246	0.589341	-0.34996	0.726369	0.931383
NG-9510_507_J_24_9_NODE_2388_length_2898_cov_13.4101	11.5803	-0.205717	0.593937	-0.346361	0.729071	0.931383
NG-9510_935_K_12_2_NODE_2575_length_2924_cov_11.2942	16.9794	-0.202907	0.565185	-0.35901	0.719587	0.931383
NG-9510_939_K_12_2_NODE_1477_length_2692_cov_12.7884	39.6961	0.206652	0.584139	0.353772	0.72351	0.931383
NG-9510_507_J_24_9_NODE_5248_length_1560_cov_13.8332	8.61125	0.21782	0.616094	0.353551	0.723676	0.931383
NG-9510_935_K_12_2_NODE_4038_length_2239_cov_13.1071	17.1153	0.269066	0.745481	0.36093	0.718152	0.931383
NG-9510_507_J_24_9_NODE_2469_length_2830_cov_16.595	6.02885	0.450017	1.2789	0.351878	0.72493	0.931383
NG-9510_943_S_9_2_NODE_124_length_3215_cov_4.76867	3.00021	0.502455	1.45156	0.346149	0.729231	0.931383
NG-9510_507_J_24_9_NODE_1205_length_4865_cov_6.4447	4.01763	0.502474	1.46511	0.34296	0.731629	0.933047
NG-9510_507_J_24_9_NODE_6525_length_1325_cov_11.6457	4.7535	-0.289022	0.850758	-0.339723	0.734065	0.934722
NG-9510_507_J_24_9_NODE_2720_length_2621_cov_10.3995	9.46247	-0.276394	0.814709	-0.339255	0.734418	0.934722
NG-9510_507_J_24_9_NODE_5169_length_1578_cov_23.044	9.46854	-0.221618	0.653455	-0.339148	0.734498	0.934722
NG-9510_507_J_24_9_NODE_3290_length_2244_cov_13.7889	7.9971	-0.235765	0.697436	-0.338045	0.735329	0.935119
NG-9510_939_K_12_2_NODE_4946_length_1191_cov_18.2773	18.1186	-0.157887	0.46907	-0.336595	0.736423	0.935849
NG-9510_507_K_3_9_NODE_6300_length_1575_cov_11.3908	3.82449	-0.369389	1.11051	-0.332629	0.739415	0.938965
NG-9510_507_J_24_9_NODE_4740_length_1686_cov_22.4212	6.33686	-0.348388	1.05409	-0.330512	0.741013	0.938965
NG-9510_935_K_12_2_NODE_14647_length_1029_cov_10.4836	4.18444	-0.209195	0.635455	-0.329204	0.742001	0.938965
NG-9510_507_K_3_9_NODE_3141_length_2720_cov_10.9313	11.8835	-0.1867	0.564244	-0.330886	0.74073	0.938965
NG-9510_507_J_24_9_NODE_3984_length_1937_cov_58.2285	13.2244	0.401155	1.21358	0.330557	0.740979	0.938965
NG-9510_507_K_3_9_NODE_6035_length_1633_cov_23.6629	6.54348	0.445703	1.35126	0.329844	0.741518	0.938965
NG-9510_529_K_3_9_NODE_188_length_5938_cov_12.0452	4.64346	-0.528425	1.61322	-0.327559	0.743245	0.939552
NG-9510_507_J_24_9_NODE_3305_length_2238_cov_17.0536	11.1735	-0.204274	0.624287	-0.327212	0.743508	0.939552
NG-9510_935_K_12_2_NODE_12423_length_1148_cov_27.1656	4.86003	-0.337816	1.05088	-0.321461	0.747861	0.939852
NG-9510_507_J_24_9_NODE_3330_length_2226_cov_12.374	6.25051	-0.297301	0.916102	-0.324528	0.745538	0.939852
NG-9510_935_S11_2_NODE_1794_length_2602_cov_10.4366	25.0483	-0.250019	0.768214	-0.325455	0.744837	0.939852
NG-9510_507_K_3_9_NODE_7624_length_1335_cov_16.9453	7.37307	0.169499	0.525605	0.322484	0.747086	0.939852
NG-9510_507_J_24_9_NODE_3497_length_2149_cov_13.5005	6.02072	0.289615	0.892064	0.324657	0.745441	0.939852
NG-9510_935_S11_2_NODE_7423_length_1239_cov_11.1748	5.31233	0.293073	0.910505	0.321879	0.747544	0.939852
NG-9510_935_S_4_2_NODE_78_length_7056_cov_8.61477	8.66857	0.348493	1.08263	0.321895	0.747533	0.939852
NG-9510_507_J_8_9_NODE_79_length_5385_cov_4.52402	5.47921	0.486486	1.51371	0.321386	0.747918	0.939852
NG-8227_BPF1_T17_NODE_249_length_3481_cov_2.36573	11.1436	0.283957	0.88769	0.319883	0.749057	0.940627
NG-9510_943_J_29_1_NODE_56_length_3551_cov_30.3295	8.55131	0.423958	1.33924	0.316566	0.751573	0.943129
NG-9510_507_K_3_9_NODE_3678_length_2413_cov_10.5509	7.15739	-0.207571	0.659011	-0.314973	0.752782	0.94399
NG-9510_507_K_3_9_NODE_4184_length_2176_cov_15.422	11.841	-0.218609	0.69703	-0.31363	0.753802	0.944136
NG-9510_507_J_8_9_NODE_153_length_4278_cov_4.72555	4.78071	0.520844	1.6617	0.31344	0.753946	0.944136
NG-10053_2_NODE_36_length_11460_cov_5.42394	3.12445	0.459615	1.48393	0.309728	0.756768	0.947011
NG-9510_529_K_3_9_NODE_123_length_7997_cov_10.8413	5.72621	-0.455613	1.48177	-0.307478	0.75848	0.947148
NG-9510_507_K_3_9_NODE_4860_length_1948_cov_12.7971	3.73218	-0.199483	0.647674	-0.307999	0.758083	0.947148
NG-9510_507_J_24_9_NODE_5442_length_1517_cov_12.9658	4.60602	-0.179209	0.584086	-0.30682	0.75898	0.947148
NG-9510_507_K_3_9_NODE_4880_length_1944_cov_11.2472	10.2238	0.185577	0.603861	0.307317	0.758602	0.947148
NG-9510_518_S_3_9_NODE_791_length_4063_cov_4.19586	3.18474	-0.410889	1.34643	-0.305168	0.760238	0.947538
NG-9510_507_K_3_9_NODE_3716_length_2398_cov_12.2386	8.90488	-0.192533	0.631198	-0.305029	0.760344	0.947538
NG-9510_507_J_24_9_NODE_2407_length_2884_cov_16.6069	12.4715	0.177402	0.584811	0.303349	0.761624	0.947736
NG-10053_3_NODE_1405_length_1682_cov_21.4647	3.21046	0.190307	0.628356	0.302865	0.761993	0.947736
NG-9510_507_K_3_9_NODE_1409_length_4980_cov_7.2532	3.67649	0.421613	1.39261	0.302749	0.762081	0.947736
NG-9510_935_S11_2_NODE_2348_length_2281_cov_10.4524	7.92696	0.371838	1.23694	0.300611	0.763711	0.949109
NG-9510_507_K_3_9_NODE_2844_length_2947_cov_11.8904	15.7831	-0.170493	0.571927	-0.298104	0.765624	0.95083
NG-9510_529_K_3_9_NODE_1038_length_1525_cov_11.3469	3.2526	-0.473117	1.59896	-0.29589	0.767314	0.951345
NG-8227_APM2_T0_NODE_70_length_16789_cov_5.43863	11.3177	-0.237063	0.799855	-0.296382	0.766938	0.951345
NG-9510_939_K_12_2_NODE_1302_length_2945_cov_10.2972	7.33247	0.277028	0.937532	0.295486	0.767622	0.951345
NG-9510_518_S_3_9_NODE_281_length_9908_cov_5.49701	8.94738	0.442731	1.50289	0.294586	0.76831	0.951543
NG-9510_935_K_12_2_NODE_2342_length_3069_cov_4.9864	3.40999	0.434239	1.47976	0.293452	0.769176	0.951961
NG-9510_507_J_24_9_NODE_1516_length_4124_cov_6.05972	5.13101	0.38642	1.32628	0.291356	0.770779	0.95329
NG-9510_943_S_11_2_NODE_153_length_3040_cov_4.73333	4.20773	-0.419322	1.54371	-0.271633	0.785904	0.955183
NG-9510_935_K_12_2_NODE_1101_length_4648_cov_7.6941	4.11869	-0.38686	1.41781	-0.272858	0.784962	0.955183
NG-9510_935_J_9_2_NODE_824_length_1702_cov_17.5167	5.27976	-0.35956	1.32438	-0.271492	0.786012	0.955183
NG-10053_10_NODE_100_length_8289_cov_14.6146	8.40527	-0.336338	1.17554	-0.286115	0.77479	0.955183
NG-9510_939_K_9_2_NODE_4380_length_1205_cov_27.2261	10.5849	-0.300699	1.10028	-0.273293	0.784628	0.955183
NG-9510_939_K_9_2_NODE_1221_length_2835_cov_12.3219	3.86144	-0.277924	0.994912	-0.279345	0.77998	0.955183
NG-9510_507_J_24_9_NODE_6199_length_1378_cov_18.6712	5.34782	-0.227748	0.8228	-0.276796	0.781937	0.955183
NG-9510_935_S_4_2_NODE_713_length_1852_cov_11.5426	7.70674	-0.213394	0.774762	-0.275431	0.782985	0.955183
NG-9510_507_J_24_9_NODE_6048_length_1405_cov_14.2933	4.6827	-0.19763	0.692428	-0.285416	0.775326	0.955183
NG-9510_507_K_3_9_NODE_2974_length_2842_cov_10.6491	11.2637	-0.168796	0.615455	-0.274261	0.783884	0.955183
NG-9510_507_K_3_9_NODE_2961_length_2852_cov_15.4212	12.1843	0.172122	0.60201	0.285912	0.774945	0.955183
NG-9510_507_K_3_9_NODE_7256_length_1389_cov_11.3778	5.36113	0.172275	0.626664	0.274908	0.783387	0.955183
NG-9510_507_J_24_9_NODE_2871_length_2503_cov_15.3199	7.44306	0.185975	0.654012	0.28436	0.776134	0.955183
NG-9510_507_J_24_9_NODE_3519_length_2143_cov_14.3913	6.83637	0.19028	0.669729	0.284114	0.776323	0.955183
NG-9510_507_J_24_9_NODE_2477_length_2821_cov_12.9693	8.04269	0.194097	0.688526	0.281902	0.778019	0.955183
NG-9510_507_K_3_9_NODE_5067_length_1886_cov_11.8023	7.37112	0.195462	0.709474	0.275502	0.78293	0.955183
NG-9510_507_J_24_9_NODE_4723_length_1689_cov_13.3666	5.80397	0.205004	0.742534	0.276087	0.782481	0.955183
NG-9510_507_J_24_9_NODE_4818_length_1667_cov_10.2699	5.12751	0.230956	0.81839	0.282208	0.777784	0.955183
NG-9510_507_K_3_9_NODE_2183_length_3612_cov_5.11892	3.55123	0.310778	1.13398	0.274058	0.78404	0.955183
NG-9510_507_J_8_9_NODE_2307_length_1611_cov_10.304	6.61283	0.328134	1.20909	0.27139	0.786091	0.955183
NG-9510_935_S_4_2_NODE_22_length_23589_cov_35.0463	3.86119	0.332239	1.21931	0.272481	0.785252	0.955183
NG-9510_507_J_24_9_NODE_2167_length_3119_cov_4.85542	3.92924	0.388753	1.39266	0.279144	0.780134	0.955183
NG-9510_518_S_3_9_NODE_3413_length_1113_cov_2.99244	185.741	0.40048	1.46099	0.274116	0.783996	0.955183
NG-9510_935_K_12_2_NODE_778_length_5602_cov_10.514	10.9692	0.442014	1.54727	0.285674	0.775128	0.955183
NG-9510_935_J_9_2_NODE_77_length_7247_cov_4.04143	19.3033	0.462137	1.60843	0.287321	0.773866	0.955183
NG-9510_507_S_21_9_NODE_168_length_2674_cov_18.7637	6.31252	0.474369	1.67144	0.283809	0.776557	0.955183
NG-9510_943_S_11_2_NODE_1836_length_1079_cov_10.3828	206.154	-0.281685	1.04062	-0.270689	0.786631	0.955194
NG-9510_507_J_24_9_NODE_2011_length_3316_cov_4.67157	3.92862	0.395683	1.46568	0.269966	0.787186	0.955225
NG-9510_507_S_21_9_NODE_381_length_2015_cov_16.8791	18.9637	-0.306932	1.14853	-0.26724	0.789284	0.957127
NG-9510_935_S11_2_NODE_3729_length_1790_cov_15.0357	30.3732	0.165873	0.625015	0.265391	0.790709	0.957623
NG-9510_507_J_24_9_NODE_2455_length_2844_cov_10.0875	6.5969	0.26945	1.01553	0.265329	0.790756	0.957623
NG-9510_943_J_26_1_NODE_59_length_4798_cov_79.5349	3.41399	-0.364082	1.39089	-0.261761	0.793506	0.958376
NG-9510_935_K_12_2_NODE_2000_length_3340_cov_7.03227	3.15015	-0.351998	1.34345	-0.26201	0.793314	0.958376
NG-9510_507_J_24_9_NODE_3133_length_2328_cov_11.4452	9.12503	0.17191	0.653641	0.263003	0.792548	0.958376
NG-9510_507_J_24_9_NODE_4663_length_1709_cov_12.1753	4.66435	0.189295	0.720735	0.262641	0.792827	0.958376
NG-9510_935_K_12_2_NODE_259_length_9853_cov_13.1135	3.48371	-0.384343	1.47604	-0.260388	0.794564	0.959012
NG-9510_507_J_24_9_NODE_2901_length_2475_cov_14.5471	6.0345	-0.304353	1.17231	-0.259618	0.795158	0.959086
NG-9510_935_K_12_2_NODE_354_length_8328_cov_10.8566	3.56957	-0.296827	1.17534	-0.252546	0.800619	0.960094
NG-9510_935_K_12_2_NODE_2046_length_3295_cov_7.22963	4.46464	-0.287482	1.15415	-0.249085	0.803295	0.960094
NG-9510_518_J_8_9_NODE_693_length_1578_cov_10.7814	5.10917	-0.2855	1.14598	-0.249133	0.803258	0.960094
NG-9510_507_J_24_9_NODE_3047_length_2376_cov_490.412	7.5179	-0.279902	1.11638	-0.250723	0.802028	0.960094
NG-9510_518_S_3_9_NODE_2048_length_1805_cov_12.6851	3.36837	-0.274196	1.11472	-0.245978	0.805699	0.960094
NG-9510_507_K_3_9_NODE_7403_length_1366_cov_10.5195	4.03793	-0.199439	0.789036	-0.252763	0.800451	0.960094
NG-9510_507_J_24_9_NODE_8561_length_1079_cov_14.9277	4.4584	-0.167467	0.661187	-0.253282	0.80005	0.960094
NG-9510_507_J_24_9_NODE_7499_length_1192_cov_18.0906	4.52961	-0.165147	0.675885	-0.244342	0.806966	0.960094
NG-9510_507_J_24_9_NODE_3379_length_2206_cov_16.8745	8.48025	-0.156022	0.626636	-0.248983	0.803374	0.960094
NG-9510_507_J_24_9_NODE_7099_length_1243_cov_13.3914	4.78106	-0.155811	0.634142	-0.245705	0.805911	0.960094
NG-9510_507_J_24_9_NODE_2431_length_2865_cov_14.4434	11.7839	-0.154954	0.626446	-0.247354	0.804634	0.960094
NG-9510_507_J_24_9_NODE_2283_length_2996_cov_12.1567	10.351	-0.147106	0.60274	-0.244063	0.807182	0.960094
NG-9510_507_J_24_9_NODE_4515_length_1759_cov_28.0123	10.268	-0.14271	0.565971	-0.252152	0.800924	0.960094
NG-10053_2_NODE_1639_length_2284_cov_12.1077	21.8868	-0.129161	0.518486	-0.249111	0.803275	0.960094
NG-9510_507_J_24_9_NODE_4161_length_1880_cov_14.1595	7.38789	-0.128772	0.519031	-0.248102	0.804056	0.960094
NG-9510_507_J_24_9_NODE_3536_length_2135_cov_12.4437	6.63094	0.151387	0.595581	0.254184	0.799354	0.960094
NG-9510_507_J_24_9_NODE_3180_length_2303_cov_15.7589	3.69758	0.15899	0.650916	0.244256	0.807033	0.960094
NG-9510_507_J_24_9_NODE_5082_length_1597_cov_10.107	6.80439	0.172304	0.669699	0.257285	0.796959	0.960094
NG-9510_507_K_3_9_NODE_4614_length_2026_cov_17.0558	6.26352	0.279313	1.13343	0.246432	0.805348	0.960094
NG-9510_935_K_12_2_NODE_380_length_8011_cov_5.53896	3.62013	0.362457	1.43556	0.252485	0.800666	0.960094
NG-9510_935_S11_2_NODE_881_length_3788_cov_6.07849	3.66631	0.368556	1.49842	0.245963	0.805711	0.960094
NG-10053_2_NODE_1326_length_2508_cov_16.4978	37.4128	-0.138723	0.570536	-0.243146	0.807893	0.960305
NG-9510_943_J_26_1_NODE_18_length_16527_cov_36.2156	31.1885	-0.412654	1.79813	-0.22949	0.818488	0.960968
NG-9510_943_S_11_2_NODE_102_length_3642_cov_4.72428	5.76945	-0.388539	1.66748	-0.233009	0.815754	0.960968
NG-9510_507_K_3_9_NODE_5269_length_1823_cov_12.2975	4.25678	-0.355644	1.56013	-0.227958	0.819679	0.960968
NG-9510_529_K_3_9_NODE_250_length_5015_cov_10.2538	4.80901	-0.354485	1.55507	-0.227955	0.819681	0.960968
NG-9510_943_J_29_1_NODE_2_length_71093_cov_143.396	144.914	-0.350645	1.48427	-0.236241	0.813245	0.960968
NG-9510_939_K_9_2_NODE_977_length_3400_cov_10.212	3.41764	-0.321691	1.37439	-0.234062	0.814937	0.960968
NG-9510_935_K_12_2_NODE_1408_length_4075_cov_7.2102	5.93376	-0.319916	1.33185	-0.240204	0.810172	0.960968
NG-9510_507_J_24_9_NODE_2859_length_2509_cov_15.9625	8.73945	-0.153023	0.656668	-0.233029	0.815739	0.960968
NG-9510_507_J_24_9_NODE_3981_length_1938_cov_10.1864	6.683	-0.146576	0.627973	-0.233411	0.815442	0.960968
NG-9510_507_J_24_9_NODE_3453_length_2174_cov_14.966	9.53429	-0.14615	0.635323	-0.23004	0.818061	0.960968
NG-9510_507_K_3_9_NODE_3116_length_2736_cov_12.5207	14.4497	-0.138189	0.572635	-0.241322	0.809306	0.960968
NG-9510_935_S11_2_NODE_2571_length_2171_cov_10.0529	10.7879	-0.138158	0.59484	-0.23226	0.816336	0.960968
NG-9510_507_J_24_9_NODE_3406_length_2195_cov_13.0706	7.89102	-0.131286	0.573034	-0.229107	0.818786	0.960968
NG-9510_939_K_12_2_NODE_4977_length_1186_cov_13.0451	15.3841	0.123053	0.520299	0.236505	0.813041	0.960968
NG-9510_507_J_24_9_NODE_2821_length_2538_cov_12.5348	9.42418	0.139824	0.615124	0.22731	0.820183	0.960968
NG-9510_507_K_3_9_NODE_4684_length_2002_cov_136.734	63.2644	0.147671	0.638605	0.23124	0.817128	0.960968
NG-9510_507_K_3_9_NODE_2261_length_3508_cov_10.7842	5.72977	0.165177	0.702709	0.235058	0.814164	0.960968
NG-9510_507_J_24_9_NODE_7473_length_1195_cov_15.736	4.68806	0.191457	0.804346	0.238028	0.811859	0.960968
NG-10053_21_NODE_529_length_2010_cov_11.8926	4.34699	0.251762	1.10393	0.228059	0.8196	0.960968
NG-9510_935_J_6_2_NODE_84_length_9064_cov_18.9139	8.96274	0.337508	1.47725	0.22847	0.819281	0.960968
NG-9510_935_K_12_2_NODE_1544_length_3868_cov_5.94702	6.49265	0.337535	1.45646	0.23175	0.816732	0.960968
NG-9510_507_K_3_9_NODE_413_length_12381_cov_17.3416	16.4166	0.378889	1.61002	0.235333	0.813951	0.960968
NG-9510_507_J_24_9_NODE_6055_length_1404_cov_14.9807	5.55673	-0.176681	0.784444	-0.225231	0.821799	0.961438
NG-9510_507_K_3_9_NODE_8876_length_1165_cov_15.3694	4.0982	-0.162093	0.732429	-0.221309	0.824852	0.961438
NG-9510_935_K_12_2_NODE_3228_length_2567_cov_43.5326	75.2645	-0.151162	0.682984	-0.221326	0.824838	0.961438
NG-9510_507_J_24_9_NODE_8883_length_1048_cov_15.7865	3.83218	-0.145395	0.647729	-0.224468	0.822393	0.961438
NG-9510_507_J_24_9_NODE_2869_length_2504_cov_10.6476	9.39028	-0.1357	0.600997	-0.225792	0.821363	0.961438
NG-9510_518_J_24_9_NODE_1362_length_1428_cov_19.6628	8.20362	0.133792	0.597708	0.223841	0.822881	0.961438
NG-9510_507_J_24_9_NODE_4389_length_1801_cov_21.7904	8.93075	0.134819	0.607733	0.22184	0.824439	0.961438
NG-9510_507_K_3_9_NODE_2030_length_3816_cov_5.15023	3.28002	0.290263	1.30336	0.222703	0.823766	0.961438
NG-9510_507_J_24_9_NODE_7927_length_1141_cov_25.9411	6.31123	0.158509	0.719135	0.220416	0.825548	0.961627
NG-9510_507_J_24_9_NODE_4265_length_1844_cov_10.8183	6.41739	-0.151342	0.691299	-0.218924	0.826709	0.961737
NG-9510_507_J_24_9_NODE_2381_length_2911_cov_23.8536	7.47692	0.144896	0.661184	0.219146	0.826536	0.961737
NG-10053_2_NODE_1028_length_2832_cov_12.0616	13.1707	-0.349539	1.64115	-0.212985	0.831339	0.961989
NG-9510_507_J_24_9_NODE_1649_length_3880_cov_5.51529	4.6487	-0.299203	1.40632	-0.212756	0.831517	0.961989
NG-9510_529_K_27_9_NODE_1523_length_1066_cov_3.18991	3.44305	-0.215885	1.0005	-0.215777	0.829161	0.961989
NG-9510_507_K_3_9_NODE_3877_length_2311_cov_14.2478	4.83035	-0.173677	0.817372	-0.212482	0.831731	0.961989
NG-9510_518_S_3_9_NODE_1319_length_2567_cov_48.8766	8.57287	-0.141141	0.662477	-0.21305	0.831288	0.961989
NG-9510_507_K_3_9_NODE_3316_length_2614_cov_14.5334	14.6268	-0.123705	0.580008	-0.213282	0.831107	0.961989
NG-9510_935_K_12_2_NODE_3610_length_2407_cov_11.523	10.2073	0.11383	0.53001	0.21477	0.829947	0.961989
NG-9510_507_K_3_9_NODE_6337_length_1568_cov_72.3714	7.42039	0.135753	0.626041	0.216844	0.82833	0.961989
NG-10053_21_NODE_22_length_22331_cov_20.8072	3.5718	0.326391	1.5079	0.216454	0.828634	0.961989
NG-9510_507_K_3_9_NODE_4058_length_2230_cov_13.4308	9.18231	-0.125403	0.592847	-0.211526	0.832476	0.962234
NG-10053_7_NODE_705_length_1532_cov_17.9032	5.016	0.146822	0.696509	0.210797	0.833045	0.962274
NG-9510_507_K_3_9_NODE_92_length_27182_cov_18.1527	142.064	0.257461	1.22926	0.209443	0.834102	0.962878
NG-9510_507_J_24_9_NODE_5372_length_1531_cov_16.8238	6.83316	-0.112949	0.542331	-0.208266	0.835022	0.963322
NG-10053_2_NODE_270_length_5083_cov_6.27685	4.23312	-0.250608	1.26946	-0.197413	0.843504	0.964546
NG-9510_518_K_3_9_NODE_3268_length_1186_cov_24.0044	3.35664	-0.21865	1.10707	-0.197503	0.843434	0.964546
NG-9510_507_J_24_9_NODE_3919_length_1962_cov_593.804	8.0394	-0.212385	1.07634	-0.197321	0.843576	0.964546
NG-9510_507_J_24_9_NODE_7599_length_1181_cov_11.4405	4.25673	-0.154133	0.765289	-0.201404	0.840382	0.964546
NG-9510_507_J_24_9_NODE_8269_length_1108_cov_42.7711	3.9589	-0.152628	0.750802	-0.203287	0.838911	0.964546
NG-9510_507_J_24_9_NODE_8894_length_1047_cov_21.9788	4.91138	-0.149189	0.738516	-0.202011	0.839908	0.964546
NG-9510_507_K_3_9_NODE_5234_length_1837_cov_13.5701	7.38951	-0.148195	0.748972	-0.197865	0.843151	0.964546
NG-9510_943_K_9_2_NODE_397_length_1585_cov_11.751	10.7779	-0.135294	0.667967	-0.202545	0.839491	0.964546
NG-9510_507_K_3_9_NODE_4052_length_2232_cov_11.0813	7.39556	-0.129161	0.652244	-0.198026	0.843025	0.964546
NG-9510_507_K_3_9_NODE_5003_length_1909_cov_11.3873	9.33095	0.128828	0.639088	0.201581	0.840244	0.964546
NG-9510_507_K_3_9_NODE_6031_length_1634_cov_12.1336	8.02956	0.131799	0.645973	0.204031	0.838329	0.964546
NG-9510_518_K_3_9_NODE_1169_length_2821_cov_15.3604	3.21346	0.219408	1.0697	0.205111	0.837485	0.964546
NG-10053_10_NODE_24_length_30667_cov_45.5448	4.09965	0.303774	1.49518	0.203169	0.839003	0.964546
NG-9510_943_K_9_2_NODE_224_length_1961_cov_11.0226	22.6232	0.377826	1.88737	0.200187	0.841335	0.964546
NG-9510_507_J_24_9_NODE_5261_length_1556_cov_13.6116	4.16667	-0.128328	0.656213	-0.195559	0.844955	0.96551
NG-9510_935_S11_2_NODE_851_length_3849_cov_5.42725	3.62369	-0.276797	1.42279	-0.194545	0.845749	0.965552
NG-9510_507_K_3_9_NODE_2795_length_2980_cov_13.2438	9.14561	-0.129434	0.666694	-0.194144	0.846063	0.965552
NG-9510_507_J_24_9_NODE_4366_length_1808_cov_10.2076	9.24701	-0.124541	0.645909	-0.192815	0.847104	0.966127
NG-9510_507_J_24_9_NODE_4583_length_1735_cov_14.3762	7.20895	-0.10317	0.539093	-0.191378	0.84823	0.966799
NG-9510_507_K_3_9_NODE_5683_length_1716_cov_10.1234	8.45821	-0.124675	0.654462	-0.190501	0.848917	0.966971
NG-9510_943_K_9_2_NODE_61_length_3448_cov_6.40377	5.33532	-0.286664	1.55197	-0.18471	0.853457	0.970022
NG-9510_518_S_3_9_NODE_364_length_7955_cov_8.53557	26.706	-0.270486	1.46005	-0.185258	0.853027	0.970022
NG-9510_507_K_3_9_NODE_1680_length_4351_cov_6.60126	3.91745	-0.194612	1.06109	-0.183408	0.854478	0.970022
NG-9510_507_J_24_9_NODE_2376_length_2917_cov_13.0982	11.9161	-0.129268	0.706515	-0.182965	0.854825	0.970022
NG-9510_507_K_3_9_NODE_7222_length_1395_cov_17.4269	4.93497	-0.120813	0.6594	-0.183216	0.854628	0.970022
NG-9510_507_J_24_9_NODE_4445_length_1779_cov_10.1189	6.33805	0.107099	0.584682	0.183174	0.854661	0.970022
NG-9510_507_S_3_9_NODE_31_length_9775_cov_20.3541	7.54475	-0.245014	1.36165	-0.179939	0.8572	0.970734
NG-9510_507_J_24_9_NODE_4537_length_1753_cov_15.285	3.95438	-0.194647	1.08763	-0.178965	0.857965	0.970734
NG-9510_507_K_3_9_NODE_4054_length_2231_cov_16.0694	5.35078	-0.119352	0.667762	-0.178734	0.858146	0.970734
NG-9510_943_K_12_2_NODE_430_length_1070_cov_13.9576	3.4654	0.179758	1.0012	0.179543	0.857512	0.970734
NG-9510_507_S_3_9_NODE_13_length_22825_cov_11.4105	16.1565	0.227189	1.26511	0.17958	0.857482	0.970734
NG-9510_507_K_3_9_NODE_3543_length_2490_cov_13.4431	11.774	-0.18426	1.04472	-0.176374	0.86	0.970975
NG-9510_507_K_3_9_NODE_4057_length_2230_cov_14.0515	4.44599	-0.167791	0.95544	-0.175616	0.860595	0.970975
NG-9510_507_K_3_9_NODE_3252_length_2656_cov_10.6659	11.1287	0.112461	0.640959	0.175457	0.86072	0.970975
NG-9510_507_K_3_9_NODE_1074_length_6102_cov_23.6344	11.4876	0.262132	1.48937	0.176001	0.860293	0.970975
NG-9510_529_K_3_9_NODE_542_length_2656_cov_21.1207	7.6712	0.30929	1.76703	0.175034	0.861053	0.970975
NG-9510_935_S11_2_NODE_10037_length_1046_cov_4.31988	79.7669	-0.276419	1.62577	-0.170024	0.864991	0.97149
NG-9510_507_K_3_9_NODE_1521_length_4671_cov_7.49545	3.94407	-0.23527	1.38422	-0.169967	0.865036	0.97149
NG-9510_507_K_3_9_NODE_4969_length_1918_cov_97.6849	13.1849	0.114119	0.66875	0.170645	0.864503	0.97149
NG-9510_507_J_24_9_NODE_1757_length_3686_cov_6.18673	4.21806	0.212426	1.24462	0.170676	0.864479	0.97149
NG-9510_935_S_4_2_NODE_130_length_4508_cov_6.95554	4.09948	0.234927	1.37698	0.170611	0.86453	0.97149
NG-8227_APM2_T0_NODE_232_length_4905_cov_4.3466	7.04805	0.25161	1.48309	0.169652	0.865284	0.97149
NG-9510_507_J_24_9_NODE_1343_length_4527_cov_6.16279	5.81452	0.253221	1.48115	0.170962	0.864254	0.97149
NG-9510_507_K_3_9_NODE_2862_length_2936_cov_12.0993	15.0342	-0.0958611	0.574314	-0.166914	0.867438	0.973302
NG-9510_518_S_3_9_NODE_3677_length_1018_cov_2.1838	149.18	0.240943	1.45266	0.165864	0.868264	0.973623
NG-9510_507_J_24_9_NODE_5908_length_1429_cov_24.7729	4.77579	-0.139976	0.850835	-0.164516	0.869325	0.974206
NG-10053_8_NODE_93_length_6720_cov_11.7878	3.2393	-0.257731	1.68169	-0.153257	0.878195	0.974502
NG-9510_507_J_24_9_NODE_4252_length_1848_cov_630.78	8.19946	-0.204831	1.26307	-0.162169	0.871172	0.974502
NG-9510_935_K_12_2_NODE_1998_length_3342_cov_7.21357	5.19112	-0.188951	1.23542	-0.152944	0.878443	0.974502
NG-9510_507_J_24_9_NODE_4339_length_1818_cov_12.7935	3.03861	-0.169424	1.09389	-0.154882	0.876914	0.974502
NG-9510_935_S_4_2_NODE_124_length_4728_cov_5.98673	35.0244	-0.149911	0.96828	-0.154822	0.876962	0.974502
NG-9510_507_K_3_9_NODE_5059_length_1889_cov_12.5731	3.87546	-0.14306	0.909227	-0.157342	0.874975	0.974502
NG-9510_507_J_24_9_NODE_4512_length_1760_cov_13.305	4.54482	-0.116524	0.716235	-0.16269	0.870763	0.974502
NG-9510_518_S_3_9_NODE_2047_length_1805_cov_21.0234	4.21518	-0.116207	0.726885	-0.159869	0.872984	0.974502
NG-9510_507_J_24_9_NODE_4979_length_1623_cov_13.6722	5.11156	-0.109326	0.696003	-0.157077	0.875184	0.974502
NG-9510_507_K_3_9_NODE_5580_length_1741_cov_12.5415	5.18555	-0.100404	0.645137	-0.155633	0.876323	0.974502
NG-9510_507_K_3_9_NODE_5151_length_1860_cov_12.944	8.54903	-0.0930991	0.586168	-0.158827	0.873805	0.974502
NG-9510_518_K11_9_NODE_1020_length_2803_cov_11.9232	27.2534	-0.0850491	0.55765	-0.152513	0.878782	0.974502
NG-9510_507_K_3_9_NODE_5439_length_1782_cov_16.2808	8.52748	-0.0834311	0.544931	-0.153104	0.878316	0.974502
NG-9510_935_S_4_2_NODE_704_length_1863_cov_11.115	10.3879	0.0797992	0.517808	0.154109	0.877523	0.974502
NG-9510_507_J_24_9_NODE_2857_length_2510_cov_14.7401	9.35956	0.0964693	0.604964	0.159463	0.873304	0.974502
NG-9510_507_J_24_9_NODE_6187_length_1381_cov_18.4434	4.69838	0.104487	0.672276	0.155423	0.876488	0.974502
NG-9510_507K_11_9_NODE_5_length_40990_cov_20.1511	57.4329	0.303205	1.88716	0.160667	0.872356	0.974502
NG-9510_507_K_3_9_NODE_5644_length_1726_cov_12.6912	4.1084	-0.116397	0.769555	-0.151252	0.879777	0.974597
NG-9510_507_J_24_9_NODE_5608_length_1485_cov_13.2741	4.55605	-0.0904468	0.612692	-0.147622	0.882641	0.974597
NG-9510_507_J_24_9_NODE_3535_length_2138_cov_13.7264	9.91746	0.0739116	0.489686	0.150937	0.880026	0.974597
NG-9510_507_K_3_9_NODE_4808_length_1965_cov_10.4304	6.17936	0.115242	0.780747	0.147605	0.882654	0.974597
NG-9510_507_K_3_9_NODE_2833_length_2954_cov_11.6288	12.273	0.121501	0.81961	0.148242	0.882152	0.974597
NG-9510_507_S_3_9_NODE_85_length_3689_cov_9.88222	3.39017	0.188164	1.26514	0.14873	0.881767	0.974597
NG-9510_507_K_3_9_NODE_2835_length_2953_cov_16.2491	5.43777	0.199595	1.34266	0.148656	0.881825	0.974597
NG-9510_935_S11_2_NODE_7656_length_1217_cov_15.4647	13.5825	-0.109002	0.745871	-0.14614	0.883811	0.975277
NG-9510_507_K_3_9_NODE_3705_length_2402_cov_10.6996	3.22385	-0.18889	1.30058	-0.145236	0.884525	0.975388
NG-9510_518_J_8_9_NODE_1546_length_1111_cov_10.3977	7.62281	0.0955103	0.660325	0.144641	0.884994	0.975388
NG-9510_507_J_24_9_NODE_4184_length_1871_cov_623.871	3.34264	0.15063	1.04852	0.14366	0.885769	0.975646
NG-9510_935_K_12_2_NODE_4307_length_2158_cov_13.6029	12.5472	0.120624	0.844875	0.142771	0.886471	0.975822
NG-10601_8_NODE_98_length_6235_cov_13.0707	109.724	-0.15508	1.11875	-0.138619	0.889751	0.977046
NG-8227_BPM2_T17_NODE_7_length_47277_cov_7.95917	25.0868	-0.154846	1.11373	-0.139033	0.889424	0.977046
NG-9510_507_K_3_9_NODE_3706_length_2402_cov_10.0132	7.17386	-0.0859737	0.616471	-0.139461	0.889086	0.977046
NG-9510_507_K_3_9_NODE_3571_length_2469_cov_10.7142	6.49651	0.0884172	0.63712	0.138776	0.889627	0.977046
NG-9510_507_J_24_9_NODE_4009_length_1931_cov_10.4899	5.65076	-0.115155	0.837313	-0.137529	0.890613	0.977158
NG-9510_935_S11_2_NODE_6304_length_1348_cov_28.6458	7.94586	-0.108664	0.799644	-0.13589	0.891908	0.977158
NG-9510_507_J_24_9_NODE_2295_length_2983_cov_14.3084	13.4378	-0.0821593	0.606689	-0.135422	0.892278	0.977158
NG-9510_935_K_12_2_NODE_383_length_7980_cov_14.8246	3.71851	0.172513	1.25821	0.13711	0.890944	0.977158
NG-9510_507_K_3_9_NODE_2092_length_3737_cov_5.16105	3.0412	0.197651	1.46344	0.135059	0.892565	0.977158
NG-9510_935_K_12_2_NODE_1341_length_4189_cov_6.20126	4.16642	-0.184776	1.39218	-0.132724	0.894412	0.977658
NG-9510_507_K_3_9_NODE_5895_length_1667_cov_13.6532	5.74772	-0.0913879	0.688583	-0.132719	0.894416	0.977658
NG-9510_507_J_24_9_NODE_3647_length_2088_cov_12.0325	5.67056	0.106359	0.806853	0.13182	0.895127	0.977658
NG-9510_507_J_24_9_NODE_2484_length_2815_cov_15.3308	10.161	0.107075	0.813175	0.131675	0.895241	0.977658
NG-9510_507_J_24_9_NODE_2631_length_2697_cov_13.2229	10.5734	0.112783	0.860602	0.131052	0.895734	0.977658
NG-9510_507_J_24_9_NODE_2352_length_2937_cov_16.4185	7.16018	-0.176025	1.40564	-0.125227	0.900343	0.978198
NG-9510_935_K_12_2_NODE_1785_length_3563_cov_4.88369	3.19878	-0.173944	1.37727	-0.126296	0.899498	0.978198
NG-9510_507_J_24_9_NODE_4230_length_1856_cov_16.2665	9.30437	-0.0723328	0.581355	-0.124421	0.900982	0.978198
NG-9510_507_K_3_9_NODE_2836_length_2953_cov_14.8012	15.4156	0.0712207	0.562838	0.126538	0.899306	0.978198
NG-9510_507_K_3_9_NODE_5960_length_1650_cov_13.353	7.24903	0.0766251	0.594674	0.128852	0.897475	0.978198
NG-9510_507_J_24_9_NODE_3084_length_2356_cov_13.7679	8.82501	0.0772114	0.624852	0.123567	0.901658	0.978198
NG-9510_507_J_24_9_NODE_8521_length_1082_cov_118.288	4.08769	0.116131	0.896548	0.129531	0.896938	0.978198
NG-9510_935_K_12_2_NODE_11770_length_1186_cov_12.3722	3.29314	0.140928	1.13429	0.124243	0.901123	0.978198
NG-9510_935_S11_2_NODE_1303_length_3074_cov_6.94899	4.80343	0.150333	1.19661	0.125633	0.900023	0.978198
NG-9510_529_S_3_9_NODE_226_length_2419_cov_10.816	8.42202	0.194858	1.56648	0.124393	0.901004	0.978198
NG-9510_507_K_3_9_NODE_4936_length_1927_cov_13.024	10.5238	-0.0822851	0.697957	-0.117894	0.906151	0.979921
NG-9510_507_J_24_9_NODE_2586_length_2728_cov_12.9936	24.7666	-0.0691103	0.59122	-0.116894	0.906944	0.979921
NG-9510_507_J_24_9_NODE_5711_length_1467_cov_14.1785	7.78373	0.0600833	0.514601	0.116757	0.907053	0.979921
NG-9510_507_J_24_9_NODE_6335_length_1354_cov_26.7768	7.25681	0.0734503	0.621459	0.11819	0.905917	0.979921
NG-9510_507_J_24_9_NODE_5297_length_1548_cov_13.5137	4.82524	0.0774397	0.647553	0.119588	0.904809	0.979921
NG-9510_507_J_24_9_NODE_5098_length_1594_cov_12.8181	7.02075	0.078892	0.669152	0.117898	0.906148	0.979921
NG-9510_935_J_6_2_NODE_212_length_3883_cov_27.2192	47.4591	0.201403	1.68504	0.119524	0.90486	0.979921
NG-9510_507_J_24_9_NODE_6733_length_1295_cov_11.3	3.84617	-0.0631427	0.560453	-0.112664	0.910297	0.982267
NG-9510_507_J_24_9_NODE_1934_length_3420_cov_4.72779	3.39663	0.14622	1.29809	0.112642	0.910314	0.982267
NG-9510_507_K_3_9_NODE_1636_length_4418_cov_6.56887	5.16101	-0.111997	1.03169	-0.108556	0.913555	0.982462
NG-9510_507_J_24_9_NODE_3350_length_2220_cov_523.946	8.85536	-0.111292	0.998242	-0.111488	0.91123	0.982462
NG-9510_507_J_24_9_NODE_6151_length_1389_cov_32.7009	9.68977	-0.0946566	0.877774	-0.107837	0.914125	0.982462
NG-9510_507_J_24_9_NODE_6540_length_1323_cov_13.1562	4.52239	0.0812138	0.73967	0.109797	0.91257	0.982462
NG-9510_939_K_12_2_NODE_1424_length_2750_cov_16.1929	5.8445	0.101572	0.935287	0.1086	0.91352	0.982462
NG-9510_507_K_3_9_NODE_2843_length_2948_cov_10.795	5.15924	0.111903	1.03997	0.107602	0.914311	0.982462
NG-9510_507_J_24_9_NODE_1530_length_4096_cov_6.73917	3.53619	0.141482	1.30568	0.108359	0.913711	0.982462
NG-9510_507_K_3_9_NODE_3873_length_2312_cov_17.5162	11.1792	0.0756973	0.712958	0.106174	0.915445	0.982508
NG-9510_507_K_3_9_NODE_512_length_10901_cov_14.7817	3.66819	0.151013	1.41835	0.106471	0.915209	0.982508
NG-9510_529_S_3_9_NODE_115_length_3611_cov_4.68785	7.1824	-0.157377	1.54281	-0.102007	0.918751	0.983058
NG-9510_943_J_26_1_NODE_6_length_38937_cov_144.949	66.5163	-0.155086	1.50172	-0.103272	0.917747	0.983058
NG-9510_507_K_3_9_NODE_3528_length_2497_cov_13.8088	4.92522	-0.102705	0.980873	-0.104707	0.916608	0.983058
NG-9510_507_J_8_9_NODE_1268_length_2080_cov_18.7753	15.0457	-0.0944928	0.931849	-0.101404	0.91923	0.983058
NG-9510_507_J_24_9_NODE_2777_length_2574_cov_11.3628	8.72962	-0.0926925	0.907954	-0.102089	0.918686	0.983058
NG-9510_507_K_3_9_NODE_7369_length_1373_cov_13.4575	4.26523	-0.0597726	0.587616	-0.101721	0.918978	0.983058
NG-9510_507_J_24_9_NODE_3591_length_2109_cov_15.1134	9.72845	0.0649893	0.649613	0.100043	0.92031	0.983629
NG-9510_507_K_3_9_NODE_9925_length_1051_cov_560.269	5.29912	-0.127285	1.2848	-0.0990696	0.921083	0.983872
NG-10053_12_NODE_179_length_3186_cov_17.2855	19.9011	-0.161621	1.67202	-0.0966622	0.922995	0.98446
NG-9510_507_K_3_9_NODE_8817_length_1172_cov_17.2748	5.08729	0.072198	0.744198	0.0970145	0.922715	0.98446
NG-10053_23_NODE_1420_length_1805_cov_12.76	33.9009	0.0965882	1.00287	0.096312	0.923273	0.98446
NG-9510_939_J_26_1_NODE_493_length_1629_cov_18.0496	39.1824	0.0581458	0.609943	0.0953299	0.924053	0.984709
NG-9510_935_S11_2_NODE_2202_length_2350_cov_12.01	11.8423	0.0581794	0.621051	0.0936789	0.925364	0.985238
NG-9510_507_K_3_9_NODE_564_length_10130_cov_16.0746	16.6966	0.146085	1.56527	0.0933288	0.925642	0.985238
NG-9510_507_J_24_9_NODE_3753_length_2035_cov_11.4056	4.65649	0.0910856	0.98707	0.0922788	0.926477	0.985544
NG-8227_BPF2_T17_NODE_4_length_51485_cov_9.15503	37.6964	-0.0712745	0.783358	-0.0909859	0.927504	0.986054
NG-9510_943_S_11_2_NODE_1_length_31434_cov_20.1646	1032.58	-0.112297	1.29869	-0.0864692	0.931093	0.986768
NG-9510_507_S_3_9_NODE_41_length_6965_cov_8.74472	16.9552	-0.10737	1.31838	-0.0814404	0.935092	0.986768
NG-9510_935_K_12_2_NODE_1710_length_3646_cov_4.04762	5.13352	-0.0907883	1.12335	-0.0808195	0.935585	0.986768
NG-9510_935_K_12_2_NODE_303_length_8998_cov_71.0296	194.673	-0.0860124	1.03368	-0.0832098	0.933685	0.986768
NG-9510_507_K_3_9_NODE_2992_length_2833_cov_10.1415	4.66031	-0.0717866	0.820796	-0.0874597	0.930306	0.986768
NG-9510_507_J_24_9_NODE_5109_length_1592_cov_19.1425	6.67289	-0.0631058	0.73247	-0.0861548	0.931343	0.986768
NG-9510_507_K_3_9_NODE_8411_length_1221_cov_14.6055	4.51086	-0.0571199	0.646149	-0.0884005	0.929558	0.986768
NG-9510_507_K_3_9_NODE_4981_length_1916_cov_14.9049	9.65518	-0.0456071	0.535283	-0.085202	0.932101	0.986768
NG-9510_507_J_24_9_NODE_6299_length_1360_cov_10.2199	6.12867	0.0419852	0.517321	0.0811588	0.935316	0.986768
NG-9510_507_J_24_9_NODE_4213_length_1862_cov_20.0077	10.0057	0.0474535	0.561141	0.0845661	0.932606	0.986768
NG-9510_529_S_3_9_NODE_77_length_4583_cov_5.93595	11.1373	0.109166	1.24436	0.0877286	0.930092	0.986768
NG-9510_935_K_12_2_NODE_1808_length_3537_cov_8.31964	3.73453	0.129687	1.5471	0.0838258	0.933195	0.986768
NG-9510_935_K_11_2_NODE_87_length_7126_cov_8.21312	15.8292	0.14314	1.6797	0.0852178	0.932088	0.986768
NG-10053_5_NODE_137_length_5504_cov_18.7737	28.2059	0.149717	1.85991	0.0804971	0.935842	0.986768
NG-9510_939_K_12_2_NODE_953_length_3580_cov_11.0409	13.0606	0.0997459	1.25362	0.0795661	0.936582	0.986972
NG-9510_935_K_12_2_NODE_573_length_6612_cov_8.10615	7.00842	-0.116226	1.53189	-0.0758714	0.939521	0.989332
NG-9510_935_S11_2_NODE_3602_length_1820_cov_45.617	11.4494	0.111458	1.47881	0.0753699	0.93992	0.989332
NG-10601_11_NODE_5_length_91497_cov_4924.71	1091.09	-0.110829	1.56622	-0.0707621	0.943587	0.990004
NG-9510_507_J_24_9_NODE_768_length_6555_cov_75.2212	207.309	-0.102376	1.53377	-0.0667483	0.946782	0.990004
NG-9510_935_K_12_2_NODE_2025_length_3310_cov_7.52258	3.64015	-0.0889756	1.3365	-0.0665738	0.946921	0.990004
NG-9510_939_J_29_1_NODE_389_length_1518_cov_11.1169	11.1693	-0.0531807	0.775838	-0.0685461	0.945351	0.990004
NG-9510_518_K11_9_NODE_1275_length_2371_cov_11.5928	12.5549	-0.0426079	0.640352	-0.0665383	0.946949	0.990004
NG-9510_507_J_24_9_NODE_6792_length_1286_cov_10.7059	4.49067	-0.042238	0.629278	-0.0671214	0.946485	0.990004
NG-9510_507_J_24_9_NODE_7635_length_1177_cov_11.7647	4.88127	-0.042048	0.660951	-0.0636175	0.949275	0.990004
NG-9510_507_J_24_9_NODE_3987_length_1936_cov_15.8884	8.53632	-0.0377663	0.594208	-0.0635574	0.949323	0.990004
NG-9510_507_K_3_9_NODE_3965_length_2264_cov_11.5315	10.9738	0.033882	0.529437	0.0639962	0.948973	0.990004
NG-9510_507_J_24_9_NODE_3877_length_1981_cov_14.4553	7.76261	0.0347902	0.547663	0.0635248	0.949349	0.990004
NG-9510_935_K_12_2_NODE_11490_length_1203_cov_31.2369	23.6677	0.0378999	0.560347	0.0676364	0.946075	0.990004
NG-9510_507_K_3_9_NODE_6787_length_1475_cov_16.9641	8.00696	0.0410835	0.62837	0.065381	0.947871	0.990004
NG-9510_507_K_3_9_NODE_5018_length_1904_cov_10.5868	7.94607	0.0446861	0.680825	0.0656352	0.947668	0.990004
NG-9510_507_K_3_9_NODE_5155_length_1859_cov_16.2162	8.71491	0.0572031	0.884587	0.0646664	0.94844	0.990004
NG-9510_935_J_9_2_NODE_793_length_1730_cov_20.7152	4.63697	0.0756782	1.16991	0.064687	0.948423	0.990004
NG-9510_507_K_3_9_NODE_1796_length_4169_cov_8.33228	4.45881	0.0997242	1.47739	0.0675004	0.946183	0.990004
NG-9510_507_J_24_9_NODE_2710_length_2629_cov_20.141	10.8382	0.0385377	0.618667	0.0622915	0.950331	0.990455
NG-8227_APF2_T0_NODE_12_length_28207_cov_7.03005	13.3229	-0.0513081	0.839286	-0.061133	0.951253	0.990464
NG-9510_507_J_24_9_NODE_4154_length_1883_cov_10.9573	7.20086	0.0446235	0.749733	0.0595192	0.952539	0.990464
NG-10053_12_NODE_922_length_1077_cov_48.2759	9.10365	0.0728542	1.21897	0.0597668	0.952341	0.990464
NG-9510_935_S11_2_NODE_3669_length_1804_cov_16.3814	3.81735	0.079968	1.31343	0.0608849	0.951451	0.990464
NG-9510_507_J_24_9_NODE_6852_length_1277_cov_10.8241	6.02086	-0.0392125	0.685351	-0.0572152	0.954374	0.991229
NG-9510_507_J_24_9_NODE_2369_length_2921_cov_13.5942	7.39087	-0.0374382	0.650672	-0.0575377	0.954117	0.991229
NG-9510_507_J_24_9_NODE_2286_length_2990_cov_14.2027	13.2528	-0.0316993	0.574569	-0.0551705	0.956003	0.991758
NG-9510_507_J_24_9_NODE_3028_length_2388_cov_14.7664	8.97488	-0.0287394	0.534072	-0.0538118	0.957085	0.991758
NG-9510_518_J_24_9_NODE_1758_length_1232_cov_12.4078	28.5526	0.0322396	0.58348	0.0552539	0.955936	0.991758
NG-9510_935_K_12_2_NODE_4868_length_2001_cov_10.835	3.86305	0.0760282	1.40977	0.0539295	0.956991	0.991758
NG-9510_943_J_29_1_NODE_11_length_24737_cov_43.0536	135.492	-0.0609355	1.22482	-0.0497505	0.960321	0.99241
NG-9510_935_K_12_2_NODE_846_length_5363_cov_12.4661	7.9314	-0.0607438	1.48196	-0.0409888	0.967305	0.99241
NG-9510_935_K_12_2_NODE_4389_length_2135_cov_31.6101	7.06331	-0.059511	1.247	-0.0477234	0.961937	0.99241
NG-9510_507_J_24_9_NODE_2459_length_2836_cov_19.662	9.01736	-0.0589931	1.57497	-0.0374566	0.970121	0.99241
NG-8227_BPF1_T17_NODE_16_length_56459_cov_8.86499	7.81229	-0.0574396	1.70763	-0.033637	0.973167	0.99241
NG-9510_507_J_24_9_NODE_4317_length_1825_cov_11.4345	3.66487	-0.052312	1.05629	-0.0495242	0.960502	0.99241
NG-9510_939_K_9_2_NODE_1437_length_2479_cov_20.9055	3.5267	-0.0523046	1.54255	-0.0339079	0.972951	0.99241
NG-9510_507_K_3_9_NODE_1789_length_4185_cov_4.95835	4.00243	-0.0499178	1.09689	-0.0455083	0.963702	0.99241
NG-8227_APF2_T0_NODE_10_length_35466_cov_176.934	13.1263	-0.0495172	1.36601	-0.0362496	0.971083	0.99241
NG-9510_935_K_12_2_NODE_1227_length_4395_cov_6.44516	4.77864	-0.0445775	1.48387	-0.0300414	0.976034	0.99241
NG-9510_507_J_24_9_NODE_2704_length_2634_cov_441.5	8.89086	-0.0420071	1.09553	-0.0383442	0.969413	0.99241
NG-9510_935_K_12_2_NODE_3169_length_2593_cov_14.4405	4.95924	-0.0415718	1.22843	-0.0338415	0.973004	0.99241
NG-9510_935_K_12_2_NODE_5057_length_1957_cov_101.976	4.71681	-0.0398653	1.48679	-0.0268129	0.978609	0.99241
NG-9510_939_J_26_1_NODE_702_length_1318_cov_14.8559	3.01353	-0.0334126	0.939722	-0.0355558	0.971637	0.99241
NG-9510_507_J_24_9_NODE_5092_length_1595_cov_14.3052	5.99098	-0.0322194	0.765098	-0.0421115	0.96641	0.99241
NG-9510_507_J_24_9_NODE_2661_length_2664_cov_11.0598	10.0996	-0.0305896	0.589832	-0.0518616	0.958639	0.99241
NG-9510_507_J_24_9_NODE_5343_length_1538_cov_13.764	4.98146	-0.0302883	1.13137	-0.0267712	0.978642	0.99241
NG-9510_507_K_3_9_NODE_3194_length_2689_cov_16.0008	14.4284	-0.0277723	0.593903	-0.0467624	0.962703	0.99241
NG-10053_23_NODE_233_length_5485_cov_7.25912	3.62655	-0.0254578	0.650235	-0.0391517	0.968769	0.99241
NG-9510_507_K_3_9_NODE_5385_length_1796_cov_15.2682	7.38063	-0.0211568	0.654136	-0.0323431	0.974198	0.99241
NG-9510_518_J_24_9_NODE_1603_length_1298_cov_10.3307	6.43765	-0.019426	0.72343	-0.0268526	0.978577	0.99241
NG-9510_507_J_24_9_NODE_4066_length_1914_cov_16.3179	10.761	-0.0181386	0.502978	-0.0360624	0.971233	0.99241
NG-9510_507_J_24_9_NODE_2773_length_2578_cov_13.048	8.21444	-0.0145033	0.500998	-0.0289488	0.976905	0.99241
NG-9510_939_J_26_1_NODE_523_length_1563_cov_13.3395	13.6031	0.0149634	0.550764	0.0271685	0.978325	0.99241
NG-9510_935_J_9_2_NODE_478_length_2226_cov_11.8462	7.46892	0.0171088	0.55978	0.0305635	0.975618	0.99241
NG-9510_935_K_12_2_NODE_14377_length_1043_cov_13.2642	10.675	0.0194695	0.698222	0.0278844	0.977754	0.99241
NG-9510_507_J_24_9_NODE_7634_length_1177_cov_12.6595	5.1623	0.0262584	0.756226	0.034723	0.972301	0.99241
NG-9510_507_K_3_9_NODE_5666_length_1719_cov_12.0583	5.43229	0.0277132	0.559776	0.0495077	0.960515	0.99241
NG-9510_507_S_21_9_NODE_1859_length_1090_cov_273.583	9.39763	0.0287294	0.705579	0.0407176	0.967521	0.99241
NG-8227_APF1_T0_NODE_530_length_1605_cov_2.07806	12.0972	0.029722	0.811291	0.0366355	0.970776	0.99241
NG-9510_507_J_24_9_NODE_8817_length_1054_cov_14.0511	3.67358	0.0321408	0.739763	0.0434474	0.965345	0.99241
NG-9510_943_J_26_1_NODE_9_length_29770_cov_31.5896	106.241	0.0368541	1.23512	0.0298383	0.976196	0.99241
NG-9510_518_K_3_9_NODE_14_length_43110_cov_38.8548	383.351	0.0389388	0.851517	0.0457288	0.963526	0.99241
NG-9510_935_K_12_2_NODE_10266_length_1293_cov_15.7649	5.47599	0.0451742	1.07701	0.041944	0.966543	0.99241
NG-9510_507_J_24_9_NODE_1033_length_5429_cov_5.81932	14.784	0.0523701	1.40992	0.0371441	0.97037	0.99241
NG-9510_507_K_3_9_NODE_897_length_7020_cov_16.2448	13.4574	0.0668804	1.47756	0.045264	0.963897	0.99241
NG-9510_939_K_9_2_NODE_707_length_4470_cov_7.40747	3.50525	0.0762855	1.50106	0.0508211	0.959468	0.99241
NG-9510_939_K_9_2_NODE_861_length_3764_cov_12.6015	4.03221	0.0769683	1.6686	0.0461275	0.963209	0.99241
NG-9510_935_K_12_2_NODE_87_length_16941_cov_14.3368	3.65621	0.0409207	1.6116	0.0253913	0.979743	0.992968
NG-9510_507_K_3_9_NODE_3098_length_2758_cov_18.4221	17.1005	-0.0117153	0.515368	-0.022732	0.981864	0.994558
NG-9510_507_K_3_9_NODE_7552_length_1346_cov_15.3377	3.85499	-0.0156626	0.811014	-0.0193123	0.984592	0.996761
NG-9510_507_J_24_9_NODE_7640_length_1176_cov_11.7886	3.26306	-0.0147268	0.846621	-0.0173948	0.986122	0.996959
NG-9510_507_J_24_9_NODE_3758_length_2030_cov_25.0192	11.059	0.0101748	0.59898	0.0169868	0.986447	0.996959
NG-9510_507_J_24_9_NODE_1162_length_5003_cov_687.446	500.932	0.0329315	1.88705	0.0174513	0.986077	0.996959
NG-9510_507_J_24_9_NODE_7376_length_1208_cov_11.5837	3.4671	-0.014088	0.946541	-0.0148836	0.988125	0.997023
NG-9510_518_J_24_9_NODE_884_length_1781_cov_6.53824	8.44012	-0.0132052	0.890652	-0.0148265	0.988171	0.997023
NG-9510_507_K_3_9_NODE_3095_length_2760_cov_16.0473	16.1974	0.00860614	0.549501	0.0156617	0.987504	0.997023
NG-9510_507_K_3_9_NODE_3375_length_2579_cov_11.2678	3.87396	0.018174	1.34809	0.0134813	0.989244	0.997547
NG-9510_939S_12_2_NODE_470_length_1400_cov_1319.85	95.5848	-0.0191907	1.55148	-0.0123693	0.990131	0.99785
NG-9510_507_K_3_9_NODE_5461_length_1776_cov_11.3033	5.84899	-0.00678559	0.840712	-0.00807124	0.99356	0.99785
NG-9510_518_K_3_9_NODE_2232_length_1699_cov_10.0912	12.3855	-0.00448004	0.593166	-0.00755276	0.993974	0.99785
NG-9510_507_J_24_9_NODE_4972_length_1625_cov_11.051	5.23892	0.00673997	0.867011	0.0077738	0.993797	0.99785
NG-9510_939_J_26_1_NODE_612_length_1426_cov_16.1357	9.79484	0.00772041	0.798193	0.00967237	0.992283	0.99785
NG-9510_518_J_8_9_NODE_570_length_1707_cov_10.0194	34.5351	0.0081324	0.723297	0.0112435	0.991029	0.99785
NG-9510_507_J_24_9_NODE_1660_length_3860_cov_5.0615	4.51858	0.00970592	1.10233	0.00880493	0.992975	0.99785
NG-9510_935_K_12_2_NODE_838_length_5398_cov_6.75426	3.66865	0.0148979	1.57445	0.00946227	0.99245	0.99785
NG-9510_935_S11_2_NODE_2683_length_2116_cov_25.7487	4.00128	-0.0062968	1.04142	-0.00604637	0.995176	0.9985
NG-10053_15_NODE_3_length_58102_cov_23.5712	5.00622	0.00893879	1.69927	0.00526038	0.995803	0.998574
NG-9510_507_J_24_9_NODE_2436_length_2859_cov_86.6516	3.83196	-0.00535668	1.58384	-0.00338207	0.997302	0.998725
NG-9510_507_J_24_9_NODE_3167_length_2308_cov_21.2774	17.6392	-0.00264669	0.690436	-0.00383336	0.996941	0.998725
NG-9510_507_K_3_9_NODE_6194_length_1599_cov_15.4177	4.85095	-0.00151373	0.72384	-0.00209124	0.998331	0.998725
NG-9510_507_J_24_9_NODE_4909_length_1642_cov_20.087	4.6685	0.00113894	0.712852	0.00159773	0.998725	0.998725
NG-9510_939S_12_2_NODE_107_length_8132_cov_7.0853	10.056	0.00239874	1.16529	0.00205849	0.998358	0.998725

## Sheet: O2_vs_O3_virome
	baseMean	log2 FoldChange	Log fold change standard error	Test statistic	Unadjusted P-Value	Adjusted P-Value
NG-9510_939_K_12_2_NODE_24_length_17918_cov_1451.29	1904.64	-6.06971	1.115	-5.44368	5.21897e-08	0.000347584		Increased in O2 relative to O3
NG-9510_939_K_12_2_NODE_12_length_24264_cov_1039.84	727.731	4.93753	1.0341	4.77471	1.79967e-06	0.00599291		Increased in O3 relative to O2
NG-9510_943_K_9_2_NODE_26_length_5005_cov_1423.16	1203.48	-5.27178	1.16728	-4.5163	6.29301e-06	0.0139705
NG-9510_935_J_9_2_NODE_1_length_144056_cov_101.669	37.1936	4.27393	1.15097	3.71332	0.000204561	0.340594
NG-10053_15_NODE_1_length_70049_cov_59.9832	11.9942	-3.50475	1.15569	-3.0326	0.00242455	0.999905
NG-9510_529_K_27_9_NODE_165_length_4449_cov_6.11743	3.34239	-3.21103	1.22287	-2.62581	0.00864435	0.999905
NG-9510_529_K_27_9_NODE_147_length_4709_cov_9.28298	3.34458	-3.20725	1.20508	-2.66143	0.00778089	0.999905
NG-9510_529_K_3_9_NODE_8_length_30845_cov_15.7103	7.35475	-3.09815	1.14152	-2.71405	0.00664656	0.999905
NG-9510_529_J_24_9_NODE_39_length_11081_cov_8.30029	8.08829	-2.95964	1.22672	-2.41265	0.015837	0.999905
NG-9510_943_K_9_2_NODE_29_length_4950_cov_17.8192	7.67678	-2.93264	1.18737	-2.46986	0.0135166	0.999905
NG-9510_529_J_24_9_NODE_359_length_3649_cov_7.7212	2.44989	-2.87881	1.23597	-2.3292	0.0198485	0.999905
NG-9510_529_J_24_9_NODE_464_length_3108_cov_6.76646	2.30862	-2.85327	1.23586	-2.30874	0.0209583	0.999905
NG-9510_529_J_24_9_NODE_125_length_6519_cov_9.56049	1.86353	-2.77176	1.22535	-2.26201	0.0236969	0.999905
NG-9510_529_J_24_9_NODE_386_length_3496_cov_11.1784	1.7984	-2.73472	1.22049	-2.24067	0.0250475	0.999905
NG-9510_529_K_27_9_NODE_225_length_3691_cov_5.81848	1.79715	-2.67783	1.2168	-2.20071	0.0277563	0.999905
NG-9510_529_J_24_9_NODE_198_length_5320_cov_7.32061	2.62382	-2.67531	1.24015	-2.15724	0.0309872	0.999905
NG-9510_529_S_3_9_NODE_100_length_3893_cov_6.30276	2.3675	-2.66572	1.1197	-2.38074	0.0172777	0.999905
NG-9510_935_S_4_2_NODE_59_length_10762_cov_55.9578	8.67161	-2.66251	1.11966	-2.37796	0.0174088	0.999905
NG-9510_529_J_24_9_NODE_485_length_3038_cov_7.00738	1.4182	-2.64156	1.23226	-2.14366	0.0320601	0.999905
NG-9510_939S_12_2_NODE_200_length_3745_cov_315.957	117.802	-2.60206	1.23921	-2.09978	0.0357486	0.999905
NG-10053_13_NODE_396_length_1479_cov_36.7409	2.12415	-2.55029	0.918655	-2.77611	0.00550137	0.999905
NG-9510_939_S_11_2_NODE_80_length_7364_cov_7.51006	2.89517	-2.53612	1.04745	-2.42123	0.0154681	0.999905
NG-9510_939_K_12_2_NODE_4004_length_1367_cov_18.6341	1.34968	-2.53531	1.23172	-2.05834	0.0395576	0.999905
NG-9510_529_K_27_9_NODE_556_length_2275_cov_11.2077	1.51809	-2.52835	1.24029	-2.03852	0.0414977	0.999905
NG-9510_529_K_3_9_NODE_167_length_6687_cov_8.46622	1.90135	-2.5252	1.16035	-2.17623	0.0295379	0.999905
NG-9510_939_K_12_2_NODE_215_length_7938_cov_22.898	1.66675	-2.52101	1.23669	-2.03851	0.0414991	0.999905
NG-9510_529_K_27_9_NODE_94_length_5427_cov_7.83377	3.50407	-2.51836	1.24007	-2.03081	0.042274	0.999905
NG-9510_939_K_12_2_NODE_1984_length_2205_cov_97.1423	4.104	-2.50721	1.2317	-2.03557	0.0417934	0.999905
NG-10053_10_NODE_6_length_47492_cov_41.4673	4.44204	-2.45218	1.23907	-1.97904	0.047811	0.999905
NG-9510_529_J_8_9_NODE_1_length_70240_cov_21.1346	2.69435	-2.45039	1.02112	-2.39972	0.0164077	0.999905
NG-9510_529_K_3_9_NODE_282_length_4517_cov_9.85052	2.8049	-2.44073	1.23988	-1.96853	0.0490075	0.999905
NG-9510_529_K_27_9_NODE_157_length_4542_cov_6.33697	1.82191	-2.42765	1.22461	-1.98239	0.0474359	0.999905
NG-9510_939_K_9_2_NODE_681_length_4579_cov_12.96	1.58696	-2.39091	1.18855	-2.01162	0.0442596	0.999905
NG-9510_529_S_3_9_NODE_294_length_2086_cov_34.7351	170.245	-2.35038	1.02337	-2.29669	0.0216363	0.999905
NG-9510_939_K_9_2_NODE_568_length_5325_cov_9.03909	1.77703	-2.32384	1.11316	-2.08761	0.0368335	0.999905
NG-8227_APM2_T1_NODE_527_length_1876_cov_2.19879	1.89801	-2.31798	1.12462	-2.06112	0.0392918	0.999905
NG-9510_939_S_11_2_NODE_228_length_2837_cov_19.8214	1.98197	-2.30224	1.13324	-2.03155	0.0421995	0.999905
NG-9510_529_J_24_9_NODE_408_length_3385_cov_7.84474	1.28052	-2.28482	1.22165	-1.87027	0.0614457	0.999905
NG-9510_529_K_3_9_NODE_40_length_14923_cov_16.2352	4.56722	-2.28262	1.23509	-1.84815	0.064581	0.999905
NG-9510_939_K_12_2_NODE_3858_length_1405_cov_17.5444	0.921316	-2.27965	1.24009	-1.8383	0.0660185	0.999905
NG-9510_935_K_12_2_NODE_861_length_5316_cov_10.1213	1.06969	-2.27241	1.21915	-1.86392	0.0623324	0.999905
NG-9510_529_J_24_9_NODE_126_length_6507_cov_7.3433	1.7682	-2.25984	1.22896	-1.83882	0.0659423	0.999905
NG-9510_939_K_9_2_NODE_19_length_32597_cov_14.9277	4.49778	-2.24165	1.23761	-1.81127	0.0700986	0.999905
NG-9510_935_K_12_2_NODE_1716_length_3638_cov_7.37008	1.09806	-2.23664	0.983042	-2.27522	0.0228926	0.999905
NG-9510_939_J_26_1_NODE_21_length_16219_cov_18.8365	6.72947	-2.23012	1.14504	-1.94762	0.0514599	0.999905
NG-9510_529_K_3_9_NODE_175_length_6328_cov_7.99235	1.87703	-2.22562	1.23141	-1.80738	0.0707024	0.999905
NG-8227_APM2_T0_NODE_168_length_7117_cov_4.01883	3.41675	-2.22536	1.23075	-1.80814	0.0705848	0.999905
NG-9510_529_K_3_9_NODE_196_length_5787_cov_8.55199	2.67929	-2.22315	1.23929	-1.79389	0.0728315	0.999905
NG-10601_8_NODE_536_length_1155_cov_5.53	0.455565	-2.21381	1.12717	-1.96404	0.0495255	0.999905
NG-9510_518_K_3_9_NODE_3737_length_1033_cov_12.4519	1.28163	-2.21278	1.16187	-1.90451	0.0568443	0.999905
NG-9510_939_K_12_2_NODE_1599_length_2548_cov_11.7926	0.857563	-2.21193	1.20765	-1.8316	0.0670113	0.999905
NG-9510_939S_12_2_NODE_9_length_43171_cov_24.5842	21.9679	-2.20208	1.23799	-1.77876	0.075279	0.999905
NG-9510_529_J_24_9_NODE_326_length_3818_cov_7.19639	1.39742	-2.2007	1.23683	-1.77931	0.075189	0.999905
NG-9510_939_S_11_2_NODE_162_length_3736_cov_5.18473	1.2502	-2.20047	1.23717	-1.77864	0.0752995	0.999905
NG-9510_935_J_6_2_NODE_449_length_2167_cov_41.9261	0.497742	-2.19188	1.21649	-1.80181	0.0715751	0.999905
NG-9510_529_S_21_9_NODE_79_length_4555_cov_12.0153	3.02479	-2.18987	1.22057	-1.79414	0.0727908	0.999905
NG-9510_939_K_12_2_NODE_4003_length_1367_cov_21.6547	1.21399	-2.18911	1.23448	-1.77331	0.0761773	0.999905
NG-9510_529_K_3_9_NODE_138_length_7535_cov_14.8393	4.90031	-2.18883	1.05021	-2.08417	0.0371445	0.999905
NG-9510_939_K_12_2_NODE_125_length_9741_cov_20.8543	2.13098	-2.1872	1.23921	-1.76499	0.077565	0.999905
NG-9510_935_S_4_2_NODE_116_length_4965_cov_10.376	0.925536	-2.18574	1.21472	-1.79938	0.0719582	0.999905
NG-9510_529_J_24_9_NODE_272_length_4408_cov_7.3099	3.30478	-2.18446	1.22926	-1.77705	0.0755599	0.999905
NG-9510_935_J_6_2_NODE_713_length_1578_cov_48.3467	1.29249	-2.17444	0.971635	-2.23792	0.0252262	0.999905
NG-9510_939_K_9_2_NODE_1005_length_3322_cov_6.1858	0.830241	-2.17122	1.22582	-1.77124	0.0765203	0.999905
NG-9510_529_K_27_9_NODE_27_length_11171_cov_9.35768	4.27224	-2.16834	1.23826	-1.75111	0.0799271	0.999905
NG-9510_529_K_3_9_NODE_59_length_12619_cov_11.7257	3.83544	-2.1618	1.23416	-1.75163	0.0798371	0.999905
NG-9510_935_J_6_2_NODE_145_length_5193_cov_5.21915	0.946285	-2.16062	1.20413	-1.79434	0.072759	0.999905
NG-9510_529_K_27_9_NODE_301_length_3198_cov_4.24022	1.28811	-2.15747	1.24025	-1.73955	0.081938	0.999905
NG-9510_939_K_12_2_NODE_2081_length_2143_cov_14.4028	1.29771	-2.14912	1.23502	-1.74015	0.0818322	0.999905
NG-9510_529_J_24_9_NODE_322_length_3840_cov_7.9572	2.23266	-2.14386	1.2282	-1.74553	0.0808926	0.999905
NG-9510_529_K_3_9_NODE_170_length_6537_cov_9.27615	1.80478	-2.13288	1.20897	-1.76422	0.0776955	0.999905
NG-9510_939S_12_2_NODE_384_length_1691_cov_413.906	75.709	-2.13008	1.22619	-1.73716	0.082359	0.999905
NG-9510_939_K_12_2_NODE_2446_length_1923_cov_1532.42	70.797	-2.12991	1.22618	-1.73702	0.0823828	0.999905
NG-9510_939_J_26_1_NODE_1011_length_1053_cov_2794.28	52.9949	-2.12431	1.22616	-1.73249	0.0831856	0.999905
NG-9510_939_J_29_1_NODE_8_length_33938_cov_21.8554	2.80264	-2.1173	1.05841	-2.00045	0.0454518	0.999905
NG-9510_529_J_24_9_NODE_649_length_2423_cov_120.712	12.1566	-2.11726	1.22583	-1.72721	0.0841307	0.999905
NG-9510_939_K_9_2_NODE_2794_length_1606_cov_10.5538	0.976362	-2.11581	1.17784	-1.79634	0.0724399	0.999905
NG-9510_939_J_26_1_NODE_81_length_6007_cov_54.5309	48.5837	-2.1146	1.22615	-1.72459	0.0846018	0.999905
NG-9510_939_K_12_2_NODE_1283_length_2977_cov_15.0229	0.624906	-2.11416	1.23754	-1.70836	0.0875695	0.999905
NG-9510_529_J_24_9_NODE_74_length_8375_cov_8.65192	3.77703	-2.1124	1.22615	-1.72279	0.0849267	0.999905
NG-9510_529_K_3_9_NODE_132_length_7757_cov_7.2907	2.36685	-2.10938	1.19971	-1.75824	0.0787074	0.999905
NG-9510_943_K_12_2_NODE_140_length_1916_cov_1152.54	70.5203	-2.10546	1.22618	-1.71709	0.0859631	0.999905
NG-9510_529_J_24_9_NODE_226_length_4942_cov_8.59423	1.23062	-2.10514	1.20457	-1.74763	0.0805281	0.999905
NG-9510_529_S_3_9_NODE_155_length_2903_cov_21.4688	5.04655	-2.10239	1.24029	-1.69508	0.09006	0.999905
NG-9510_935_K_11_2_NODE_63_length_9884_cov_1489.77	99.4361	-2.10178	1.14931	-1.82873	0.0674396	0.999905
NG-9510_529_J_24_9_NODE_127_length_6487_cov_13.7845	3.19156	-2.09765	1.22562	-1.7115	0.0869894	0.999905
NG-9510_529_K_27_9_NODE_579_length_2197_cov_11.3044	3.25562	-2.0972	1.21686	-1.72345	0.0848078	0.999905
NG-9510_939_K_12_2_NODE_2004_length_2193_cov_35.0355	1.43214	-2.09627	1.21683	-1.72272	0.0849383	0.999905
NG-9510_939_K_12_2_NODE_1182_length_3139_cov_15.1787	0.917832	-2.08753	1.24028	-1.68311	0.0923542	0.999905
NG-10601_1_NODE_1165_length_3532_cov_7.11332	0.6533	-2.08464	1.02472	-2.03435	0.0419161	0.999905
NG-9510_939_J_26_1_NODE_38_length_12554_cov_63.2796	3.42028	-2.08104	1.22478	-1.69911	0.0892979	0.999905
NG-9510_529_J_24_9_NODE_1_length_69823_cov_369.009	44.5444	-2.07911	1.08062	-1.92399	0.0543555	0.999905
NG-9510_529_K_3_9_NODE_344_length_3823_cov_9.12394	1.59894	-2.07741	1.22862	-1.69084	0.0908665	0.999905
NG-8227_APM2_T0_NODE_100_length_12512_cov_8.31348	1.60392	-2.0764	1.22853	-1.69015	0.090999	0.999905
NG-9510_939_S_11_2_NODE_840_length_1331_cov_4361.85	95.86	-2.07635	1.2262	-1.69331	0.0903958	0.999905
NG-8227_APM2_T0_NODE_241_length_4694_cov_2.98944	1.54964	-2.07548	1.22898	-1.68878	0.0912611	0.999905
NG-9510_529_K_3_9_NODE_166_length_6691_cov_6.45374	1.68341	-2.07481	1.22845	-1.68896	0.0912265	0.999905
NG-9510_529_J_24_9_NODE_775_length_2116_cov_11.0131	1.7795	-2.07461	1.2398	-1.67335	0.094258	0.999905
NG-9510_529_J_8_9_NODE_5_length_38256_cov_340.194	167.616	-2.0734	1.11987	-1.85147	0.064102	0.999905
NG-9510_939_K_12_2_NODE_1558_length_2592_cov_12.6338	0.773756	-2.07288	1.17377	-1.766	0.0773959	0.999905
NG-9510_939_K_12_2_NODE_487_length_5264_cov_15.9618	2.8536	-2.07164	1.22449	-1.69183	0.0906782	0.999905
NG-9510_935_J_9_2_NODE_1537_length_1291_cov_36.5704	0.709834	-2.06906	1.16035	-1.78314	0.0745632	0.999905
NG-9510_939_K_12_2_NODE_2016_length_2186_cov_11.3139	0.63349	-2.06607	1.23929	-1.66714	0.0954871	0.999905
NG-9510_939_K_9_2_NODE_1583_length_2307_cov_23.0493	0.848564	-2.06161	1.23084	-1.67496	0.0939414	0.999905
NG-9510_935_K_11_2_NODE_235_length_2828_cov_30.0058	0.537019	-2.06135	1.05979	-1.94505	0.0517693	0.999905
NG-9510_939_K_12_2_NODE_729_length_4179_cov_7.54995	0.617475	-2.05931	1.18976	-1.73086	0.0834763	0.999905
NG-9510_939_K_12_2_NODE_658_length_4440_cov_7.09897	0.788671	-2.05786	1.24027	-1.65921	0.0970737	0.999905
NG-9510_529_J_24_9_NODE_396_length_3416_cov_6.12496	2.24256	-2.05641	1.22402	-1.68004	0.0929492	0.999905
NG-9510_939_K_12_2_NODE_992_length_3498_cov_24.5562	2.20868	-2.05571	1.224	-1.6795	0.0930539	0.999905
NG-9510_939_K_9_2_NODE_513_length_5857_cov_40.5403	2.20813	-2.0557	1.224	-1.6795	0.0930551	0.999905
NG-9510_529_J_24_9_NODE_573_length_2658_cov_11.4568	2.11255	-2.04978	1.2239	-1.67479	0.0939748	0.999905
NG-8227_BPM2_T17_NODE_29_length_26889_cov_8.2789	4.06906	-2.04912	1.23797	-1.65522	0.0978798	0.999905
NG-9510_939_J_26_1_NODE_111_length_4902_cov_7.45925	1.17712	-2.04805	1.23147	-1.6631	0.0962919	0.999905
NG-10053_5_NODE_24_length_19500_cov_17.058	1.78141	-2.048	0.963524	-2.12554	0.033542	0.999905
NG-9510_939_S_11_2_NODE_687_length_1456_cov_4.47752	1.38861	-2.04293	1.1317	-1.80519	0.0710446	0.999905
NG-9510_939_K_9_2_NODE_3060_length_1517_cov_12.3851	0.419276	-2.038	1.21534	-1.67689	0.0935637	0.999905
NG-8227_BPM2_T17_NODE_128_length_8017_cov_5.33534	1.96094	-2.03563	1.22376	-1.66342	0.0962275	0.999905
NG-9510_939_K_9_2_NODE_1016_length_3293_cov_7.16955	1.40367	-2.03561	1.15504	-1.76237	0.0780061	0.999905
NG-10053_19_NODE_47_length_8304_cov_131.697	0.429314	-2.03447	1.21491	-1.67458	0.0940176	0.999905
NG-9510_529_J_24_9_NODE_993_length_1730_cov_13.9015	1.61157	-2.03418	1.23992	-1.64057	0.100888	0.999905
NG-9510_939_K_12_2_NODE_240_length_7493_cov_18.2978	1.93477	-2.03379	1.22374	-1.66195	0.0965237	0.999905
NG-9510_939_K_12_2_NODE_833_length_3898_cov_17.1803	1.92812	-2.03329	1.22374	-1.66155	0.096604	0.999905
NG-9510_939_K_12_2_NODE_1549_length_2607_cov_19.1791	0.68977	-2.03167	1.1617	-1.74887	0.0803132	0.999905
NG-9510_939_K_9_2_NODE_490_length_6024_cov_13.2796	1.64515	-2.02697	1.23945	-1.63538	0.10197	0.999905
NG-10601_1_NODE_1896_length_2437_cov_13.0882	0.963737	-2.02615	1.1002	-1.84163	0.0655296	0.999905
NG-9510_529_K_3_9_NODE_422_length_3217_cov_8.70114	1.0178	-2.02586	1.15862	-1.74851	0.0803756	0.999905
NG-8227_BPM2_T17_NODE_233_length_4508_cov_4.22053	1.85256	-2.02459	1.22365	-1.65455	0.0980154	0.999905
NG-9510_939_K_9_2_NODE_57_length_22646_cov_15.6959	1.48468	-2.02455	1.20123	-1.6854	0.0919115	0.999905
NG-9510_518_K_3_9_NODE_1531_length_2334_cov_12.0426	6.2744	-2.02201	1.12582	-1.79603	0.0724892	0.999905
NG-9510_529_K_3_9_NODE_643_length_2284_cov_10.8345	1.56825	-2.02069	1.23994	-1.62966	0.103173	0.999905
NG-9510_529_J_24_9_NODE_928_length_1835_cov_10.5421	1.79301	-2.01827	1.22358	-1.64948	0.09905	0.999905
NG-9510_529_K_3_9_NODE_391_length_3478_cov_12.21	1.75552	-2.01644	1.2388	-1.62773	0.103581	0.999905
NG-9510_529_J_24_9_NODE_911_length_1865_cov_10.758	1.77132	-2.01478	1.22356	-1.64666	0.0996286	0.999905
NG-9510_529_J_24_9_NODE_49_length_10152_cov_10.4426	1.77136	-2.01435	1.22356	-1.6463	0.0997012	0.999905
NG-9510_939S_12_2_NODE_104_length_8448_cov_8.34374	2.19167	-2.00892	1.23286	-1.62948	0.103211	0.999905
NG-10053_5_NODE_118_length_6168_cov_6.50548	0.939496	-2.00807	1.20436	-1.66733	0.0954492	0.999905
NG-9510_529_S_21_9_NODE_2_length_59842_cov_15.364	2.94296	-2.00598	1.20242	-1.66829	0.0952575	0.999905
NG-9510_939_K_9_2_NODE_144_length_14497_cov_42.0154	1.36056	-2.00549	1.22706	-1.63438	0.102179	0.999905
NG-9510_529_K_3_9_NODE_329_length_3916_cov_13.5905	1.71246	-2.00458	1.2235	-1.6384	0.101338	0.999905
NG-9510_939_K_9_2_NODE_319_length_8736_cov_8.3192	1.14449	-2.00108	1.22957	-1.62747	0.103638	0.999905
NG-9510_529_K_3_9_NODE_387_length_3517_cov_3.66551	1.27973	-2.00081	1.21435	-1.64763	0.0994281	0.999905
NG-9510_935_J_9_2_NODE_4_length_65407_cov_1323.27	2771.98	-1.99787	1.14212	-1.74926	0.0802468	0.999905
NG-9510_939_S_11_2_NODE_205_length_3089_cov_5.49572	0.91959	-1.99102	1.24022	-1.60538	0.108411	0.999905
NG-9510_935_S_4_2_NODE_63_length_9946_cov_13.7669	3.24431	-1.99054	1.22097	-1.63029	0.10304	0.999905
NG-9510_939_K_9_2_NODE_692_length_4537_cov_11.3693	0.705541	-1.98996	1.22996	-1.61791	0.105682	0.999905
NG-9510_529_J_24_9_NODE_163_length_5870_cov_7.13689	1.61926	-1.98833	1.2234	-1.62525	0.104109	0.999905
NG-9510_935_K_12_2_NODE_461_length_7305_cov_8.76152	1.10718	-1.98608	1.20152	-1.65297	0.0983361	0.999905
NG-9510_507_S_21_9_NODE_168_length_2674_cov_18.7637	1.29017	-1.98304	1.19897	-1.65394	0.098139	0.999905
NG-9510_529_K_3_9_NODE_39_length_14951_cov_12.4003	4.59362	-1.9785	1.22868	-1.61026	0.107341	0.999905
NG-9510_939_K_9_2_NODE_1609_length_2276_cov_10.5331	0.896264	-1.97815	1.20951	-1.6355	0.101945	0.999905
NG-9510_939_J_26_1_NODE_36_length_12784_cov_8.72158	1.51922	-1.97665	1.23956	-1.59463	0.110794	0.999905
NG-10053_16_NODE_513_length_1106_cov_4.6432	0.350585	-1.97588	1.114	-1.77367	0.0761171	0.999905
NG-10053_22_NODE_193_length_3659_cov_9.64234	1.28519	-1.97484	0.96825	-2.03959	0.041391	0.999905
NG-8227_APM2_T0_NODE_287_length_3799_cov_3.41213	1.5167	-1.96971	1.22328	-1.61019	0.107357	0.999905
NG-9510_939_K_12_2_NODE_2107_length_2112_cov_12.4939	0.640206	-1.96937	1.22327	-1.60992	0.107415	0.999905
NG-10601_10_NODE_107_length_4931_cov_7.08634	1.49371	-1.96734	1.22326	-1.60827	0.107776	0.999905
NG-9510_529_K_3_9_NODE_395_length_3443_cov_11.1027	1.4951	-1.96576	1.22325	-1.607	0.108054	0.999905
NG-9510_529_K_3_9_NODE_34_length_16157_cov_8.863	3.24015	-1.96223	1.23791	-1.58512	0.112938	0.999905
NG-9510_529_K_27_9_NODE_197_length_4029_cov_5.29089	1.08756	-1.96073	1.22875	-1.5957	0.110555	0.999905
NG-9510_935_J_6_2_NODE_415_length_2337_cov_40.0762	0.594853	-1.95937	1.08521	-1.80552	0.0709929	0.999905
NG-9510_935_J_6_2_NODE_180_length_4461_cov_76.4256	1.01035	-1.95883	0.950202	-2.06148	0.0392569	0.999905
NG-9510_529_J_24_9_NODE_1411_length_1196_cov_13.5118	1.03073	-1.95557	1.22981	-1.59014	0.111803	0.999905
NG-9510_935_J_9_2_NODE_86_length_6529_cov_4.74544	0.914416	-1.95492	1.12743	-1.73396	0.0829247	0.999905
NG-9510_939_K_12_2_NODE_1538_length_2624_cov_14.8365	1.42821	-1.95436	1.22317	-1.59778	0.110092	0.999905
NG-9510_939_J_26_1_NODE_189_length_3256_cov_6.63293	0.948841	-1.95365	1.23171	-1.58613	0.11271	0.999905
NG-9510_939_K_9_2_NODE_1325_length_2652_cov_11.0766	0.765926	-1.94966	1.08214	-1.80168	0.0715959	0.999905
NG-9510_529_K_3_9_NODE_397_length_3431_cov_7.53081	2.62021	-1.94892	1.22578	-1.58994	0.111849	0.999905
NG-10601_1_NODE_41_length_24272_cov_24.7065	0.572531	-1.94802	1.11068	-1.75389	0.0794494	0.999905
NG-9510_529_K_3_9_NODE_44_length_14432_cov_14.6382	3.82428	-1.94666	1.05214	-1.85019	0.0642856	0.999905
NG-9510_529_J_24_9_NODE_244_length_4752_cov_6.19161	1.77825	-1.94512	1.01768	-1.91132	0.0559632	0.999905
NG-9510_529_K_3_9_NODE_574_length_2509_cov_10.0811	1.10719	-1.94263	1.23993	-1.56673	0.117178	0.999905
NG-9510_529_J_24_9_NODE_721_length_2228_cov_10.2849	2.37257	-1.94115	1.21419	-1.59872	0.109884	0.999905
NG-9510_529_J_24_9_NODE_232_length_4865_cov_5.48628	1.34371	-1.93373	1.22303	-1.5811	0.113855	0.999905
NG-9510_939_K_12_2_NODE_1439_length_2739_cov_11.4434	0.500671	-1.9249	1.22287	-1.57407	0.11547	0.999905
NG-9510_529_J_24_9_NODE_100_length_7339_cov_7.26304	2.27987	-1.92212	1.24	-1.5501	0.121117	0.999905
NG-9510_529_K_27_9_NODE_1460_length_1104_cov_13.2831	1.12124	-1.91835	1.22031	-1.57202	0.115946	0.999905
NG-9510_529_J_8_9_NODE_2_length_58685_cov_419.028	65.8719	-1.91726	1.12705	-1.70113	0.0889194	0.999905
NG-8227_APM2_T0_NODE_113_length_10994_cov_11.0772	1.26788	-1.91652	1.2229	-1.56719	0.11707	0.999905
NG-9510_939_K_12_2_NODE_26_length_17760_cov_28.5986	7.94287	-1.91618	1.18709	-1.61418	0.106487	0.999905
NG-9510_939_K_12_2_NODE_316_length_6571_cov_15.1473	0.941271	-1.91576	1.22963	-1.558	0.119232	0.999905
NG-9510_939_K_9_2_NODE_244_length_10352_cov_47.6245	2.57975	-1.91537	1.22451	-1.56419	0.117772	0.999905
NG-10601_10_NODE_185_length_3114_cov_4.10265	0.915529	-1.91537	1.24018	-1.54443	0.122484	0.999905
NG-10053_14_NODE_2402_length_1089_cov_66.0145	0.484766	-1.90826	1.23781	-1.54164	0.12316	0.999905
NG-9510_939_K_9_2_NODE_2637_length_1662_cov_30.9826	1.21378	-1.90666	1.22283	-1.55922	0.118943	0.999905
NG-9510_939_K_12_2_NODE_327_length_6507_cov_12.9786	0.825661	-1.90063	1.24022	-1.53249	0.125401	0.999905
NG-9510_939_K_9_2_NODE_1232_length_2802_cov_14.344	0.84289	-1.9001	1.23198	-1.54231	0.122998	0.999905
NG-9510_518_K_3_9_NODE_969_length_3295_cov_6.33951	1.56004	-1.8988	1.06855	-1.77699	0.0755693	0.999905
NG-9510_529_J_24_9_NODE_501_length_2946_cov_11.1052	0.704449	-1.89663	1.21568	-1.56014	0.118727	0.999905
NG-9510_939_K_12_2_NODE_1548_length_2609_cov_17.094	1.17288	-1.89624	1.22274	-1.5508	0.120949	0.999905
NG-8227_APM2_T5_NODE_190_length_3057_cov_2.74117	1.17547	-1.89459	1.22273	-1.54947	0.121268	0.999905
NG-9510_529_K_27_9_NODE_1_length_75184_cov_482.178	74.2015	-1.8937	1.1559	-1.63829	0.10136	0.999905
NG-9510_529_K_3_9_NODE_202_length_5646_cov_10.1052	2.24449	-1.89304	1.16433	-1.62587	0.103978	0.999905
NG-9510_939_K_9_2_NODE_777_length_4094_cov_17.466	1.15667	-1.89232	1.22271	-1.54764	0.121709	0.999905
NG-9510_529_K_3_9_NODE_1270_length_1311_cov_14.5342	1.15924	-1.89055	1.2227	-1.54621	0.122054	0.999905
NG-9510_935_J_9_2_NODE_45_length_15408_cov_115.991	17.8844	-1.88596	0.993818	-1.89769	0.057737	0.999905
NG-9510_529_J_24_9_NODE_27_length_13100_cov_7.74872	3.46995	-1.88466	1.24023	-1.51961	0.12861	0.999905
NG-9510_939_K_9_2_NODE_336_length_8404_cov_32.1174	1.12861	-1.88437	1.22265	-1.54122	0.123263	0.999905
NG-9510_529_S_21_9_NODE_1_length_66120_cov_859.775	46.8515	-1.88209	1.17573	-1.60078	0.109425	0.999905
NG-9510_939_K_9_2_NODE_183_length_12587_cov_15.2638	1.11307	-1.88028	1.22262	-1.53791	0.12407	0.999905
NG-10601_10_NODE_114_length_4812_cov_10.4991	1.31624	-1.88006	1.22709	-1.53213	0.125491	0.999905
NG-9510_529_J_24_9_NODE_1562_length_1053_cov_13.2475	1.11592	-1.87922	1.22261	-1.53706	0.124278	0.999905
NG-9510_935_J_6_2_NODE_1056_length_1211_cov_65.9472	3.14594	-1.87905	1.23627	-1.51993	0.128528	0.999905
NG-9510_939_K_9_2_NODE_147_length_14377_cov_30.3693	1.10174	-1.87718	1.22259	-1.53541	0.124682	0.999905
NG-10053_14_NODE_289_length_3756_cov_8.44529	0.485887	-1.87619	1.23899	-1.51429	0.129953	0.999905
NG-9510_507_K_3_9_NODE_2276_length_3494_cov_5.45711	1.33152	-1.87493	1.16863	-1.60439	0.108628	0.999905
NG-9510_939_K_9_2_NODE_1542_length_2359_cov_10.4006	0.953629	-1.87453	1.21346	-1.54478	0.122399	0.999905
NG-9510_939_K_12_2_NODE_302_length_6827_cov_11.0069	0.432101	-1.87394	1.22439	-1.53051	0.12589	0.999905
NG-9510_939_S_11_2_NODE_1410_length_1021_cov_15.9959	0.903725	-1.87318	1.22822	-1.52513	0.127228	0.999905
NG-9510_939_K_12_2_NODE_36_length_15915_cov_21.9291	1.05932	-1.8641	1.2225	-1.52483	0.127302	0.999905
NG-9510_935_J_6_2_NODE_104_length_6554_cov_76.5633	1.24231	-1.85881	1.05297	-1.7653	0.0775128	0.999905
NG-9510_529_K_3_9_NODE_18_length_21612_cov_554.569	21.4603	-1.85483	1.16098	-1.59764	0.110123	0.999905
NG-9510_518_K11_9_NODE_3474_length_1160_cov_7.6181	2.09792	-1.8539	1.16477	-1.59164	0.111466	0.999905
NG-10053_14_NODE_18_length_20017_cov_20.1015	0.449858	-1.85321	1.23767	-1.49735	0.134303	0.999905
NG-9510_935_J_9_2_NODE_160_length_4492_cov_32.2146	0.924986	-1.852	0.962224	-1.92471	0.0542659	0.999905
NG-9510_939_K_12_2_NODE_800_length_3984_cov_9.44948	0.428932	-1.85149	1.18773	-1.55885	0.119032	0.999905
NG-9510_939_K_9_2_NODE_618_length_4945_cov_10.2853	1.02176	-1.85002	1.22244	-1.51339	0.130181	0.999905
NG-9510_939_K_12_2_NODE_3242_length_1598_cov_23.1562	1.01894	-1.84839	1.22243	-1.51206	0.130518	0.999905
NG-9510_507_J_24_9_NODE_6372_length_1350_cov_11.3792	1.94677	-1.84735	0.905092	-2.04106	0.0412451	0.999905
NG-10601_10_NODE_174_length_3265_cov_4.98193	1.01502	-1.84677	1.22242	-1.51075	0.130853	0.999905
NG-10601_1_NODE_2223_length_2153_cov_17.0396	1.03224	-1.84502	1.14747	-1.60791	0.107855	0.999905
NG-9510_939_K_9_2_NODE_398_length_7286_cov_10.5097	2.01089	-1.8444	1.17042	-1.57585	0.115061	0.999905
NG-9510_507_K_3_9_NODE_4452_length_2080_cov_13.9254	1.64536	-1.84413	0.961034	-1.9189	0.054997	0.999905
NG-10053_1_NODE_7_length_18306_cov_21.5692	0.520539	-1.84186	1.19876	-1.53648	0.124422	0.999905
NG-10053_6_NODE_128_length_3368_cov_10.061	0.350651	-1.83786	1.21844	-1.50837	0.131461	0.999905
NG-9510_939_S_11_2_NODE_1372_length_1038_cov_5.56256	0.884624	-1.83724	1.23424	-1.48856	0.136604	0.999905
NG-8227_APM2_T0_NODE_224_length_5044_cov_4.2281	0.996765	-1.83535	1.22237	-1.50146	0.133235	0.999905
NG-9510_529_J_24_9_NODE_72_length_8399_cov_9.76498	0.810451	-1.8342	1.22955	-1.49176	0.135763	0.999905
NG-9510_529_K_3_9_NODE_26_length_17552_cov_17.4716	4.22583	-1.83415	1.2401	-1.47904	0.139129	0.999905
NG-8227_APM2_T5_NODE_154_length_3580_cov_5.37362	0.99131	-1.83255	1.22236	-1.49919	0.133824	0.999905
NG-10053_25_NODE_3_length_3405_cov_9.01552	0.709531	-1.8296	0.97293	-1.88051	0.060039	0.999905
NG-9510_939_K_12_2_NODE_1468_length_2703_cov_15.8278	0.971938	-1.82854	1.22234	-1.49593	0.134671	0.999905
NG-9510_507_K_3_9_NODE_6950_length_1442_cov_11.7556	0.438247	-1.82818	1.15642	-1.58089	0.113903	0.999905
NG-9510_529_J_24_9_NODE_502_length_2946_cov_10.7299	2.19884	-1.82281	1.2386	-1.47167	0.14111	0.999905
NG-8227_APM2_T0_NODE_325_length_3227_cov_3.01923	2.74319	-1.82203	1.22471	-1.48772	0.136824	0.999905
NG-9510_529_K_3_9_NODE_436_length_3144_cov_6.3056	1.22943	-1.82108	1.18481	-1.53702	0.124289	0.999905
NG-9510_939_K_12_2_NODE_582_length_4787_cov_7.40004	1.12034	-1.82044	1.14839	-1.58521	0.112919	0.999905
NG-9510_529_J_24_9_NODE_277_length_4319_cov_9.89423	2.689	-1.81719	1.22469	-1.4838	0.137862	0.999905
NG-9510_529_K_27_9_NODE_205_length_3919_cov_5.419	2.47058	-1.81348	1.23764	-1.46527	0.142846	0.999905
NG-9510_939_K_9_2_NODE_126_length_15493_cov_11.0556	0.940511	-1.81282	1.22227	-1.48317	0.138031	0.999905
NG-9510_529_K_3_9_NODE_276_length_4615_cov_5.46952	2.62949	-1.81178	1.22466	-1.47941	0.13903	0.999905
NG-9510_939_K_12_2_NODE_1981_length_2206_cov_34.4993	0.436352	-1.80882	1.2387	-1.46026	0.144218	0.999905
NG-9510_935_J_9_2_NODE_626_length_1940_cov_82.1687	0.465169	-1.80767	1.05495	-1.71352	0.0866178	0.999905
NG-9510_939_K_9_2_NODE_547_length_5527_cov_9.84101	1.30407	-1.80632	1.16204	-1.55444	0.120079	0.999905
NG-9510_529_J_24_9_NODE_472_length_3074_cov_8.59821	1.46543	-1.80392	1.23864	-1.45636	0.145292	0.999905
NG-9510_935_J_6_2_NODE_600_length_1778_cov_2.94951	1.13469	-1.79931	1.04062	-1.72908	0.0837952	0.999905
NG-9510_939_K_9_2_NODE_357_length_8067_cov_25.6968	0.589419	-1.79922	1.24014	-1.45082	0.14683	0.999905
NG-9510_529_J_24_9_NODE_236_length_4810_cov_14.8648	0.73501	-1.79877	1.23064	-1.46165	0.143836	0.999905
NG-9510_939_K_12_2_NODE_1343_length_2866_cov_13.3198	1.40232	-1.79746	1.22436	-1.46809	0.14208	0.999905
NG-9510_939_K_9_2_NODE_656_length_4727_cov_13.5141	2.07978	-1.79026	1.14512	-1.56339	0.117962	0.999905
NG-9510_939_K_9_2_NODE_956_length_3470_cov_6.67408	0.842156	-1.78928	1.20542	-1.48436	0.137714	0.999905
NG-10601_1_NODE_1210_length_3418_cov_7.76271	1.51851	-1.78914	1.13913	-1.57062	0.116271	0.999905
NG-9510_939_K_9_2_NODE_1768_length_2148_cov_14.1314	0.551803	-1.78688	1.23961	-1.44148	0.149448	0.999905
NG-10053_22_NODE_14_length_28976_cov_13.5748	0.850411	-1.78456	1.23267	-1.44772	0.147695	0.999905
NG-9510_529_S_3_9_NODE_118_length_3559_cov_5.41353	1.31566	-1.77797	1.23981	-1.43407	0.151553	0.999905
NG-10053_23_NODE_2255_length_1420_cov_41.178	1.19832	-1.77774	0.862065	-2.06219	0.0391899	0.999905
NG-9510_939_K_12_2_NODE_590_length_4726_cov_9.17662	0.865544	-1.77656	1.22211	-1.45368	0.146034	0.999905
NG-10053_5_NODE_22_length_20380_cov_8.71159	0.564573	-1.77636	1.16997	-1.5183	0.128938	0.999905
NG-9510_529_S_3_9_NODE_226_length_2419_cov_10.816	1.3316	-1.77255	1.16862	-1.51678	0.129321	0.999905
NG-9510_939_K_12_2_NODE_664_length_4429_cov_6.48262	0.923159	-1.77105	1.24022	-1.42802	0.153287	0.999905
NG-9510_529_K_27_9_NODE_80_length_6005_cov_9.49378	2.18432	-1.77056	1.2371	-1.43122	0.152368	0.999905
NG-9510_939_K_9_2_NODE_795_length_4004_cov_6.73664	0.499332	-1.77048	1.22573	-1.44443	0.148619	0.999905
NG-9510_939_K_9_2_NODE_804_length_3968_cov_7.0943	0.66674	-1.7691	1.22633	-1.4426	0.149134	0.999905
NG-9510_529_J_24_9_NODE_38_length_11290_cov_8.89177	2.84249	-1.76794	1.23626	-1.43008	0.152695	0.999905
NG-9510_939_S_11_2_NODE_120_length_4627_cov_6.39283	2.98759	-1.76694	1.01682	-1.73771	0.0822622	0.999905
NG-10053_14_NODE_57_length_10172_cov_67.0381	0.472145	-1.76639	1.23921	-1.42542	0.154036	0.999905
NG-9510_939_K_9_2_NODE_314_length_8864_cov_10.3417	2.21024	-1.76618	1.17642	-1.50131	0.133276	0.999905
NG-9510_939_K_9_2_NODE_376_length_7574_cov_13.5319	3.49154	-1.76603	1.2251	-1.44154	0.149432	0.999905
NG-9510_939_K_12_2_NODE_1052_length_3384_cov_14.3004	0.84596	-1.76584	1.22207	-1.44496	0.148469	0.999905
NG-9510_939S_12_2_NODE_617_length_1101_cov_5.02677	1.36131	-1.76502	1.11263	-1.58635	0.112659	0.999905
NG-9510_939_K_12_2_NODE_75_length_12408_cov_27.7864	1.62505	-1.76386	1.22426	-1.44076	0.149653	0.999905
NG-9510_935_S_4_2_NODE_306_length_2768_cov_57.8054	1.20006	-1.76281	1.13799	-1.54906	0.121366	0.999905
NG-9510_935_K_12_2_NODE_7344_length_1577_cov_10.2319	0.318338	-1.76001	1.1803	-1.49115	0.135923	0.999905
NG-9510_939_S_11_2_NODE_367_length_2061_cov_4.95663	0.501825	-1.75986	1.2393	-1.42004	0.155597	0.999905
NG-9510_529_J_24_9_NODE_1471_length_1139_cov_10.7048	0.666533	-1.75966	1.23148	-1.4289	0.153033	0.999905
NG-9510_939_K_9_2_NODE_250_length_10250_cov_18.9667	0.644686	-1.75399	1.22942	-1.42668	0.153672	0.999905
NG-9510_939_K_12_2_NODE_1687_length_2451_cov_10.9891	0.683324	-1.7531	1.23101	-1.42411	0.154414	0.999905
NG-9510_939_K_9_2_NODE_1252_length_2767_cov_18.3853	0.823551	-1.75251	1.22201	-1.43411	0.15154	0.999905
NG-9510_529_K_27_9_NODE_258_length_3492_cov_9.01251	0.828789	-1.75012	1.222	-1.43217	0.152094	0.999905
NG-10601_10_NODE_48_length_12264_cov_7.50201	0.811254	-1.74587	1.22199	-1.42871	0.153087	0.999905
NG-9510_935_K_12_2_NODE_1980_length_3357_cov_4.35675	0.392151	-1.74548	1.11855	-1.56048	0.118646	0.999905
NG-9510_529_J_24_9_NODE_53_length_9467_cov_10.5959	2.92641	-1.74478	1.22489	-1.42444	0.154318	0.999905
NG-9510_939_K_12_2_NODE_1708_length_2434_cov_4.3388	0.640146	-1.74401	1.2072	-1.44467	0.148551	0.999905
NG-9510_939_K_9_2_NODE_1076_length_3143_cov_11.9602	1.75419	-1.74238	1.13364	-1.53698	0.124298	0.999905
NG-9510_529_K_3_9_NODE_141_length_7459_cov_8.47393	1.76691	-1.74168	1.21968	-1.42798	0.153299	0.999905
NG-9510_939_K_9_2_NODE_579_length_5255_cov_52.8367	0.806152	-1.74087	1.22197	-1.42465	0.15426	0.999905
NG-9510_939_K_9_2_NODE_698_length_4517_cov_20.5188	0.806152	-1.74087	1.22197	-1.42465	0.15426	0.999905
NG-9510_935_J_6_2_NODE_284_length_3005_cov_63.2871	0.546276	-1.73766	1.19916	-1.44907	0.147319	0.999905
NG-10053_6_NODE_132_length_3329_cov_3.73946	0.556596	-1.73742	1.21862	-1.42573	0.153946	0.999905
NG-9510_935_S_4_2_NODE_148_length_4232_cov_4.17309	0.498747	-1.73727	1.15296	-1.50679	0.131864	0.999905
NG-10601_10_NODE_375_length_1986_cov_4.12688	0.796133	-1.73666	1.22195	-1.42122	0.155252	0.999905
NG-9510_939_K_9_2_NODE_955_length_3474_cov_13.778	1.71595	-1.73584	1.19844	-1.44842	0.147499	0.999905
NG-9510_939_K_12_2_NODE_1551_length_2602_cov_11.3636	0.579237	-1.73549	1.22732	-1.41405	0.157346	0.999905
NG-9510_939_K_9_2_NODE_1175_length_2922_cov_25.4615	0.792216	-1.73436	1.22194	-1.41935	0.155797	0.999905
NG-9510_939_K_9_2_NODE_655_length_4731_cov_16.7851	1.82385	-1.73373	1.17252	-1.47863	0.139238	0.999905
NG-9510_529_K_3_9_NODE_69_length_11245_cov_9.42288	2.26794	-1.73043	1.23434	-1.40191	0.160942	0.999905
NG-9510_939_K_12_2_NODE_1204_length_3096_cov_8.47451	0.549649	-1.72878	1.23956	-1.39467	0.163114	0.999905
NG-9510_939_K_12_2_NODE_78_length_11998_cov_20.5426	2.76499	-1.72562	1.22483	-1.40887	0.158874	0.999905
NG-9510_939_K_9_2_NODE_4685_length_1158_cov_26.0363	0.777641	-1.72482	1.2219	-1.41159	0.158072	0.999905
NG-9510_935_K_12_2_NODE_3833_length_2314_cov_11.6144	2.55696	-1.71918	0.869543	-1.97711	0.0480297	0.999905
NG-10601_10_NODE_170_length_3313_cov_8.1682	0.765891	-1.7177	1.22187	-1.40579	0.159786	0.999905
NG-9510_529_K_27_9_NODE_284_length_3275_cov_6.0854	1.45379	-1.71691	1.22858	-1.39748	0.16227	0.999905
NG-10601_6_NODE_237_length_3121_cov_5.34312	0.429838	-1.71672	1.23902	-1.38555	0.165885	0.999905
NG-9510_518_S_3_9_NODE_3602_length_1046_cov_15.4894	6.62825	-1.71359	1.13029	-1.51606	0.129504	0.999905
NG-9510_935_J_9_2_NODE_264_length_3115_cov_8.77549	0.747477	-1.7132	1.22185	-1.40213	0.160875	0.999905
NG-9510_939_K_9_2_NODE_288_length_9397_cov_24.6988	0.760343	-1.71272	1.22185	-1.40174	0.160993	0.999905
NG-9510_529_K_3_9_NODE_240_length_5199_cov_5.42768	1.83298	-1.71244	1.2241	-1.39894	0.161831	0.999905
NG-9510_939_K_9_2_NODE_948_length_3507_cov_11.9154	1.12578	-1.71243	1.15072	-1.48814	0.136715	0.999905
NG-9510_939_K_9_2_NODE_447_length_6596_cov_33.2215	1.87965	-1.71072	1.17931	-1.45062	0.146886	0.999905
NG-10053_22_NODE_184_length_3780_cov_8.36698	0.543846	-1.71043	1.11007	-1.54084	0.123356	0.999905
NG-9510_518_K11_9_NODE_830_length_3284_cov_4.87365	1.07809	-1.70929	1.23696	-1.38185	0.167017	0.999905
NG-9510_507_S_3_9_NODE_2_length_58548_cov_71.1287	1.66745	-1.70814	1.1584	-1.47456	0.140331	0.999905
NG-9510_939_K_9_2_NODE_1619_length_2271_cov_10.1245	0.887431	-1.70764	1.24029	-1.3768	0.168573	0.999905
NG-10053_22_NODE_67_length_9906_cov_14.3304	0.680166	-1.70479	0.972889	-1.75229	0.0797236	0.999905
NG-9510_939_K_12_2_NODE_1074_length_3339_cov_8.9394	1.07377	-1.70465	1.22874	-1.38732	0.165344	0.999905
NG-9510_939_J_26_1_NODE_167_length_3487_cov_3.9627	0.569608	-1.69486	1.11992	-1.51338	0.130184	0.999905
NG-9510_529_J_24_9_NODE_118_length_6671_cov_7.80668	1.40248	-1.69327	1.2235	-1.38396	0.16637	0.999905
NG-9510_529_K_27_9_NODE_300_length_3203_cov_6.91677	0.875768	-1.69268	1.19411	-1.41753	0.156328	0.999905
NG-9510_529_K_3_9_NODE_159_length_6948_cov_9.11635	2.72688	-1.69252	1.09432	-1.54664	0.121949	0.999905
NG-9510_507_J_24_9_NODE_165_length_15905_cov_9.09691	0.659994	-1.68953	1.23035	-1.37321	0.169687	0.999905
NG-9510_935_K_12_2_NODE_8010_length_1495_cov_11.0375	0.648298	-1.68871	1.19897	-1.40847	0.158992	0.999905
NG-9510_939_K_12_2_NODE_1193_length_3117_cov_8.04474	0.534614	-1.68619	1.22386	-1.37777	0.168274	0.999905
NG-9510_935_S_4_2_NODE_302_length_2791_cov_28.4039	0.638501	-1.68438	1.11373	-1.51238	0.130437	0.999905
NG-9510_939_K_12_2_NODE_1421_length_2752_cov_15.178	0.72261	-1.68319	1.23158	-1.3667	0.171721	0.999905
NG-9510_939_K_9_2_NODE_1060_length_3187_cov_2.94285	0.353586	-1.68165	1.21259	-1.38682	0.165497	0.999905
NG-9510_939_K_12_2_NODE_442_length_5479_cov_13.849	0.709991	-1.67963	1.2217	-1.37482	0.169187	0.999905
NG-8227_APM2_T0_NODE_305_length_3480_cov_3.32876	1.57322	-1.67719	1.22472	-1.36944	0.170862	0.999905
NG-9510_939_K_12_2_NODE_64_length_13175_cov_21.1359	2.01072	-1.67342	1.23865	-1.35101	0.176694	0.999905
NG-9510_939_K_9_2_NODE_339_length_8343_cov_30.9129	0.698665	-1.67144	1.22167	-1.36816	0.171263	0.999905
NG-9510_518_K_3_9_NODE_1269_length_2685_cov_20.9388	16.0505	-1.67127	0.951827	-1.75585	0.079114	0.999905
NG-9510_935_K_12_2_NODE_1035_length_4776_cov_6.82059	0.5478	-1.67123	1.22881	-1.36004	0.173817	0.999905
NG-9510_939_J_26_1_NODE_153_length_3667_cov_12.2539	0.522706	-1.67003	1.23442	-1.35289	0.17609	0.999905
NG-9510_939_K_9_2_NODE_134_length_15076_cov_24.9716	0.689851	-1.66903	1.22795	-1.3592	0.174084	0.999905
NG-10601_1_NODE_776_length_4765_cov_14.4994	0.639419	-1.6684	1.08541	-1.53712	0.124265	0.999905
NG-9510_939_K_12_2_NODE_1378_length_2814_cov_12.8713	0.535492	-1.66756	1.23329	-1.35212	0.176337	0.999905
NG-9510_939_K_9_2_NODE_752_length_4204_cov_10.6385	0.654473	-1.66613	1.2285	-1.35623	0.175026	0.999905
NG-9510_939_K_9_2_NODE_474_length_6208_cov_12.6977	2.49104	-1.66566	1.20761	-1.3793	0.167801	0.999905
NG-9510_939_K_12_2_NODE_1843_length_2320_cov_19.7064	0.648598	-1.66544	1.24011	-1.34299	0.179276	0.999905
NG-9510_939_K_9_2_NODE_1392_length_2547_cov_14.0899	1.15237	-1.658	1.18945	-1.39393	0.16334	0.999905
NG-9510_939_K_12_2_NODE_993_length_3498_cov_11.6965	0.677017	-1.65768	1.22162	-1.35695	0.174796	0.999905
NG-10053_20_NODE_196_length_2831_cov_15.0483	0.479385	-1.65577	1.05356	-1.5716	0.116044	0.999905
NG-9510_529_K_3_9_NODE_418_length_3234_cov_7.09343	2.1881	-1.65575	1.2331	-1.34275	0.179352	0.999905
NG-9510_529_K_3_9_NODE_956_length_1633_cov_11.8181	0.682543	-1.65415	1.22161	-1.35408	0.17571	0.999905
NG-9510_529_K_3_9_NODE_144_length_7387_cov_20.1582	2.53182	-1.65241	1.24027	-1.3323	0.18276	0.999905
NG-9510_939_K_9_2_NODE_888_length_3671_cov_21.3349	0.665691	-1.64872	1.22158	-1.34965	0.177127	0.999905
NG-10053_14_NODE_204_length_4818_cov_8.97271	0.363724	-1.64751	1.22089	-1.34944	0.177196	0.999905
NG-9510_939_J_29_1_NODE_7_length_35134_cov_34.1889	62.0607	-1.6464	1.2267	-1.34214	0.179551	0.999905
NG-9510_939_K_12_2_NODE_1455_length_2719_cov_11.914	0.509671	-1.64635	1.23396	-1.3342	0.182137	0.999905
NG-9510_939_K_12_2_NODE_3589_length_1481_cov_12.5281	0.444598	-1.6463	1.2211	-1.34821	0.177592	0.999905
NG-9510_939_K_9_2_NODE_1624_length_2268_cov_16.2616	0.658404	-1.64252	1.22156	-1.3446	0.178753	0.999905
NG-9510_939_K_9_2_NODE_1127_length_3016_cov_6.06957	0.565164	-1.63928	1.1513	-1.42385	0.154491	0.999905
NG-9510_939_K_12_2_NODE_1612_length_2528_cov_12.4695	0.655033	-1.63927	1.22155	-1.34196	0.179609	0.999905
NG-9510_529_K_27_9_NODE_954_length_1571_cov_10.1906	1.49004	-1.63647	1.23891	-1.3209	0.186535	0.999905
NG-9510_935_S_4_2_NODE_248_length_3065_cov_6.37409	0.463259	-1.63599	1.10536	-1.48006	0.138857	0.999905
NG-9510_935_S11_2_NODE_978_length_3603_cov_4.46421	1.81175	-1.63253	1.00488	-1.62459	0.104249	0.999905
NG-9510_507_J_24_9_NODE_8112_length_1122_cov_10.0244	0.761349	-1.63203	1.06927	-1.52629	0.126937	0.999905
NG-9510_939_K_9_2_NODE_989_length_3371_cov_7.92099	0.518487	-1.63049	1.19456	-1.36493	0.172274	0.999905
NG-9510_939_K_9_2_NODE_610_length_4969_cov_11.6866	1.31845	-1.62725	1.16576	-1.39587	0.162754	0.999905
NG-9510_939_K_9_2_NODE_934_length_3540_cov_7.72597	1.09217	-1.62502	1.15612	-1.40558	0.159848	0.999905
NG-9510_518_S_3_9_NODE_1326_length_2554_cov_10.6875	11.5921	-1.62499	1.00182	-1.62204	0.104794	0.999905
NG-9510_935_K_12_2_NODE_2989_length_2682_cov_12.4709	0.491504	-1.62401	1.23333	-1.31677	0.187917	0.999905
NG-8227_APM2_T0_NODE_177_length_6587_cov_4.52051	1.41593	-1.6231	1.22363	-1.32647	0.184684	0.999905
NG-9510_943_J_26_1_NODE_91_length_3144_cov_7.4011	0.999482	-1.62229	1.23463	-1.31399	0.18885	0.999905
NG-9510_518_K11_9_NODE_1329_length_2322_cov_15.423	16.6957	-1.62132	1.09099	-1.4861	0.137253	0.999905
NG-9510_939_K_12_2_NODE_1227_length_3058_cov_22.3873	0.631107	-1.62095	1.22148	-1.32704	0.184494	0.999905
NG-10601_1_NODE_292_length_9302_cov_11.7221	0.440692	-1.62016	1.10793	-1.46233	0.14365	0.999905
NG-9510_939_K_9_2_NODE_879_length_3715_cov_6.58415	1.02282	-1.6201	1.11459	-1.45355	0.146072	0.999905
NG-9510_939_J_26_1_NODE_97_length_5517_cov_13.2988	0.54874	-1.61826	1.22783	-1.31798	0.18751	0.999905
NG-9510_518_J_8_9_NODE_193_length_2545_cov_8.1249	4.18085	-1.6177	1.12888	-1.43301	0.151855	0.999905
NG-9510_935_K_12_2_NODE_1755_length_3599_cov_8.25508	2.11251	-1.61611	1.00558	-1.60713	0.108025	0.999905
NG-9510_939_K_9_2_NODE_486_length_6089_cov_6.96951	0.61805	-1.607	1.22142	-1.31568	0.18828	0.999905
NG-9510_529_K_3_9_NODE_1203_length_1366_cov_11.3333	0.773062	-1.60134	1.22936	-1.30258	0.19272	0.999905
NG-10053_16_NODE_48_length_7772_cov_7.37074	1.86957	-1.60109	0.910591	-1.7583	0.0786965	0.999905
NG-9510_518_S_3_9_NODE_2048_length_1805_cov_12.6851	9.24719	-1.60002	0.953404	-1.67822	0.0933039	0.999905
NG-9510_939_K_12_2_NODE_1056_length_3377_cov_5.04515	0.393975	-1.59713	1.23968	-1.28833	0.197629	0.999905
NG-9510_939_K_12_2_NODE_640_length_4521_cov_16.7188	0.713579	-1.59623	1.24011	-1.28717	0.198035	0.999905
NG-9510_507_J_24_9_NODE_1469_length_4214_cov_7.73792	1.85704	-1.59405	1.1453	-1.39182	0.163977	0.999905
NG-9510_529_J_24_9_NODE_313_length_3910_cov_8.02257	0.713207	-1.59193	1.24027	-1.28353	0.199306	0.999905
NG-9510_939_K_9_2_NODE_727_length_4338_cov_11.7805	0.30154	-1.59174	1.23598	-1.28784	0.1978	0.999905
NG-9510_943_J_26_1_NODE_62_length_4643_cov_5.75	0.742438	-1.5916	1.20686	-1.31879	0.187238	0.999905
NG-9510_939_K_9_2_NODE_477_length_6171_cov_9.77371	0.596827	-1.59159	1.22136	-1.30313	0.19253	0.999905
NG-9510_529_K_3_9_NODE_75_length_10701_cov_8.30922	3.52734	-1.5905	1.24001	-1.28265	0.199616	0.999905
NG-9510_935_S_4_2_NODE_431_length_2266_cov_13.7589	1.0303	-1.59043	1.22294	-1.3005	0.19343	0.999905
NG-9510_939_S_11_2_NODE_1213_length_1108_cov_1.65812	0.610844	-1.58518	1.16854	-1.35656	0.174923	0.999905
NG-9510_939_K_9_2_NODE_1139_length_2995_cov_14.1901	0.585622	-1.58126	1.22131	-1.29472	0.195415	0.999905
NG-9510_939_K_12_2_NODE_752_length_4118_cov_17.572	0.775889	-1.58037	1.22773	-1.28724	0.198012	0.999905
NG-10053_22_NODE_161_length_4345_cov_9.57622	0.71003	-1.57958	1.01929	-1.54969	0.121215	0.999905
NG-9510_939_K_9_2_NODE_1854_length_2076_cov_12.8654	0.741277	-1.5793	1.23052	-1.28344	0.199339	0.999905
NG-9510_529_J_24_9_NODE_658_length_2410_cov_10.5227	0.467745	-1.57916	1.234	-1.27971	0.200647	0.999905
NG-9510_939_K_9_2_NODE_3622_length_1361_cov_8.45942	0.551949	-1.57694	1.10946	-1.42135	0.155215	0.999905
NG-9510_943_J_26_1_NODE_93_length_3095_cov_6.15	0.719995	-1.57589	1.13996	-1.38242	0.166844	0.999905
NG-9510_518_J_8_9_NODE_397_length_1932_cov_6.04209	1.8248	-1.57573	1.05624	-1.49183	0.135745	0.999905
NG-9510_529_J_24_9_NODE_254_length_4621_cov_7.74398	1.26427	-1.57564	1.22342	-1.2879	0.197781	0.999905
NG-9510_939_J_26_1_NODE_109_length_4912_cov_4.13033	2.11374	-1.57454	1.00578	-1.56549	0.117469	0.999905
NG-9510_935_K_12_2_NODE_1931_length_3412_cov_7.05719	1.60116	-1.57353	1.01122	-1.55608	0.11969	0.999905
NG-9510_529_K_27_9_NODE_859_length_1714_cov_11.3454	0.58503	-1.57221	1.22127	-1.28735	0.197973	0.999905
NG-9510_939_K_12_2_NODE_742_length_4150_cov_12.1116	0.573872	-1.57107	1.22127	-1.28643	0.198295	0.999905
NG-10601_1_NODE_1868_length_2458_cov_13.5847	0.338208	-1.57061	1.23695	-1.26975	0.204174	0.999905
NG-9510_935_K_11_2_NODE_192_length_3331_cov_41.2073	0.606734	-1.57001	1.17066	-1.34114	0.179876	0.999905
NG-10053_19_NODE_9_length_19234_cov_18.6603	3.51211	-1.56866	1.04829	-1.49641	0.134548	0.999905
NG-9510_939_K_12_2_NODE_4310_length_1301_cov_10.5674	0.424448	-1.56738	1.23594	-1.26817	0.204738	0.999905
NG-9510_939_K_9_2_NODE_3727_length_1335_cov_12.9484	0.718561	-1.56701	1.22908	-1.27494	0.20233	0.999905
NG-9510_935_J_9_2_NODE_40_length_16672_cov_897.477	162.987	-1.56596	1.23961	-1.26327	0.206492	0.999905
NG-9510_529_K_3_9_NODE_563_length_2554_cov_11.0016	1.15071	-1.56252	1.22594	-1.27455	0.202468	0.999905
NG-9510_518_S_3_9_NODE_532_length_5755_cov_7.26982	1.5251	-1.56226	0.916308	-1.70495	0.0882035	0.999905
NG-9510_529_J_24_9_NODE_343_length_3726_cov_7.12885	0.679954	-1.56205	1.22778	-1.27226	0.203281	0.999905
NG-9510_935_S11_2_NODE_676_length_4351_cov_27.1948	6.34065	-1.56107	1.17302	-1.33081	0.183251	0.999905
NG-9510_939_K_9_2_NODE_563_length_5387_cov_9.33121	0.754648	-1.56085	1.14051	-1.36856	0.171136	0.999905
NG-8227_APM2_T0_NODE_79_length_15439_cov_4.02295	0.568801	-1.55804	1.22121	-1.27581	0.202021	0.999905
NG-9510_529_K_27_9_NODE_577_length_2200_cov_848.858	125.884	-1.55239	1.23871	-1.25323	0.210122	0.999905
NG-9510_939_K_12_2_NODE_2372_length_1968_cov_10.8217	0.577398	-1.55145	1.22819	-1.2632	0.206519	0.999905
NG-9510_529_J_24_9_NODE_350_length_3699_cov_9.8905	0.767441	-1.54805	1.23697	-1.25148	0.21076	0.999905
NG-9510_529_K_3_9_NODE_371_length_3626_cov_7.63316	0.903342	-1.54625	1.22358	-1.26371	0.206335	0.999905
NG-10601_1_NODE_623_length_5522_cov_9.29943	0.427052	-1.54445	1.10984	-1.3916	0.164045	0.999905
NG-9510_939_K_12_2_NODE_933_length_3632_cov_7.81689	0.658163	-1.54364	1.12424	-1.37305	0.169738	0.999905
NG-10601_1_NODE_1430_length_2996_cov_12.5332	0.780403	-1.54272	1.20584	-1.27937	0.200767	0.999905
NG-9510_507_J_24_9_NODE_7_length_68253_cov_45.4846	2.33513	-1.53976	1.1319	-1.36033	0.173725	0.999905
NG-10053_22_NODE_10_length_32409_cov_27.6254	0.501825	-1.53917	1.11537	-1.37996	0.167599	0.999905
NG-10601_1_NODE_3485_length_1544_cov_10.2431	0.750345	-1.53581	1.09176	-1.40673	0.159507	0.999905
NG-9510_935_S11_2_NODE_585_length_4672_cov_14.3572	5.95796	-1.53254	0.868759	-1.76405	0.0777229	0.999905
NG-10601_1_NODE_898_length_4265_cov_4.86461	0.541781	-1.53221	1.22546	-1.25031	0.211186	0.999905
NG-10053_13_NODE_3_length_69477_cov_19.9795	0.905516	-1.52997	1.17253	-1.30484	0.191948	0.999905
NG-9510_935_J_6_2_NODE_67_length_11068_cov_360.045	17.4261	-1.52734	1.20411	-1.26844	0.204642	0.999905
NG-10601_1_NODE_4829_length_1233_cov_19.3438	0.561924	-1.52423	1.07254	-1.42114	0.155276	0.999905
NG-9510_939_K_12_2_NODE_183_length_8514_cov_13.1382	0.623507	-1.51656	1.24019	-1.22285	0.221387	0.999905
NG-9510_529_J_24_9_NODE_363_length_3633_cov_5.58999	0.530797	-1.51504	1.22105	-1.24076	0.214693	0.999905
NG-9510_529_K_27_9_NODE_53_length_7113_cov_8.08033	1.91654	-1.51433	1.23416	-1.22701	0.219817	0.999905
NG-10601_1_NODE_810_length_4625_cov_11.0361	0.263863	-1.51113	1.12723	-1.34057	0.180061	0.999905
NG-10601_1_NODE_3359_length_1588_cov_11.047	0.355511	-1.51096	1.09253	-1.38299	0.166668	0.999905
NG-10053_13_NODE_163_length_3955_cov_8.8759	0.435586	-1.51042	1.04605	-1.44393	0.148759	0.999905
NG-9510_939_K_9_2_NODE_382_length_7521_cov_9.86003	2.05437	-1.509	1.17477	-1.28452	0.198962	0.999905
NG-9510_529_K_3_9_NODE_346_length_3812_cov_6.6806	1.58423	-1.50888	1.18182	-1.27674	0.201695	0.999905
NG-9510_943_J_26_1_NODE_64_length_4589_cov_5.17512	0.875029	-1.50771	1.1886	-1.26848	0.204628	0.999905
NG-9510_518_K_3_9_NODE_1299_length_2655_cov_18.6073	11.5394	-1.50662	1.16123	-1.29744	0.194481	0.999905
NG-8227_APM2_T5_NODE_91_length_5990_cov_4.94288	1.04311	-1.50659	1.22533	-1.22953	0.218872	0.999905
NG-9510_518_K_3_9_NODE_1019_length_3173_cov_7.54971	1.10059	-1.50555	1.23802	-1.21609	0.22395	0.999905
NG-9510_939_K_12_2_NODE_674_length_4388_cov_7.87653	1.26659	-1.50408	1.12519	-1.33674	0.181309	0.999905
NG-9510_943_K_12_2_NODE_79_length_3163_cov_9.44562	7.31596	-1.50325	0.969477	-1.55058	0.121004	0.999905
NG-9510_529_J_24_9_NODE_168_length_5683_cov_23.9259	1.17087	-1.50296	1.23929	-1.21276	0.225223	0.999905
NG-9510_939_K_12_2_NODE_2788_length_1766_cov_12.5739	0.292777	-1.50266	1.21377	-1.23801	0.215712	0.999905
NG-9510_939_K_12_2_NODE_1848_length_2319_cov_11.2394	0.380085	-1.49866	1.23899	-1.20959	0.226438	0.999905
NG-9510_939_K_12_2_NODE_5647_length_1087_cov_11.7481	0.386679	-1.49843	1.23579	-1.21253	0.225309	0.999905
NG-9510_939_K_9_2_NODE_217_length_11235_cov_10.7383	0.422868	-1.49831	1.23983	-1.20848	0.226863	0.999905
NG-8227_APF1_T5_NODE_117_length_7533_cov_5.26745	0.98832	-1.49645	1.18993	-1.2576	0.208538	0.999905
NG-10053_14_NODE_611_length_2345_cov_11.7607	0.371664	-1.49615	1.23841	-1.20812	0.227002	0.999905
NG-9510_935_K_12_2_NODE_2021_length_3316_cov_6.29623	0.593653	-1.49528	1.22707	-1.21858	0.223002	0.999905
NG-9510_939_K_9_2_NODE_1084_length_3128_cov_5.71266	0.363409	-1.49406	1.18428	-1.26158	0.207101	0.999905
NG-9510_939_K_12_2_NODE_595_length_4703_cov_6.89608	1.04044	-1.49308	1.19108	-1.25355	0.210005	0.999905
NG-9510_939_K_9_2_NODE_1446_length_2472_cov_12.156	0.972649	-1.49304	1.18424	-1.26077	0.207393	0.999905
NG-9510_529_J_24_9_NODE_368_length_3597_cov_8.35884	0.509597	-1.49291	1.22096	-1.22273	0.221431	0.999905
NG-9510_935_S_4_2_NODE_320_length_2704_cov_13.6066	0.775759	-1.49201	0.984565	-1.5154	0.129672	0.999905
NG-9510_529_K_3_9_NODE_169_length_6648_cov_9.83043	1.87654	-1.49156	1.24027	-1.20261	0.229129	0.999905
NG-9510_939_K_9_2_NODE_805_length_3956_cov_10.7057	1.26351	-1.49091	1.12148	-1.32941	0.183711	0.999905
NG-9510_939_K_9_2_NODE_603_length_5019_cov_10.6239	1.81863	-1.49013	1.20568	-1.23593	0.216484	0.999905
NG-9510_939_K_12_2_NODE_2848_length_1737_cov_18.9584	0.493378	-1.48782	1.22094	-1.21858	0.223002	0.999905
NG-9510_939_K_12_2_NODE_2307_length_1997_cov_10.9289	0.512967	-1.48747	1.15478	-1.28809	0.197713	0.999905
NG-9510_529_K_3_9_NODE_283_length_4496_cov_6.43526	1.67836	-1.48706	1.24002	-1.19922	0.230441	0.999905
NG-9510_939_K_9_2_NODE_712_length_4463_cov_7.97436	0.871556	-1.48512	1.21446	-1.22287	0.221379	0.999905
NG-9510_939_J_26_1_NODE_41_length_11769_cov_10.8574	4.12547	-1.48294	1.14797	-1.2918	0.196428	0.999905
NG-9510_939_K_12_2_NODE_4292_length_1304_cov_12.4684	0.278435	-1.48167	1.20977	-1.22476	0.220665	0.999905
NG-9510_939_K_9_2_NODE_484_length_6108_cov_16.1335	3.23875	-1.47997	1.15972	-1.27614	0.201907	0.999905
NG-9510_939_K_9_2_NODE_1498_length_2406_cov_10.912	0.683933	-1.4773	1.20311	-1.2279	0.219486	0.999905
NG-9510_939_K_9_2_NODE_4493_length_1185_cov_9.86637	0.184993	-1.4746	1.19735	-1.23155	0.218117	0.999905
NG-9510_939_K_12_2_NODE_883_length_3759_cov_5.68602	0.656293	-1.47383	1.12723	-1.30748	0.19105	0.999905
NG-9510_939_K_9_2_NODE_432_length_6872_cov_24.4754	0.483691	-1.4726	1.22088	-1.20618	0.227749	0.999905
NG-10601_10_NODE_105_length_5006_cov_3.62492	0.483691	-1.4726	1.22088	-1.20618	0.227749	0.999905
NG-10601_9_NODE_288_length_1788_cov_5.13214	1.59937	-1.47197	0.914376	-1.6098	0.107441	0.999905
NG-9510_939_K_9_2_NODE_565_length_5362_cov_35.628	0.544167	-1.47189	1.22122	-1.20527	0.228101	0.999905
NG-9510_935_S11_2_NODE_2702_length_2110_cov_12.838	1.06104	-1.47018	1.19727	-1.22794	0.21947	0.999905
NG-9510_939_K_9_2_NODE_42_length_25850_cov_12.9631	2.84964	-1.46995	1.18925	-1.23603	0.216446	0.999905
NG-9510_939_K_12_2_NODE_2103_length_2114_cov_11.6372	0.513706	-1.46901	1.22842	-1.19585	0.231753	0.999905
NG-9510_939_K_12_2_NODE_1512_length_2650_cov_11.7838	0.579895	-1.46862	1.22984	-1.19416	0.232415	0.999905
NG-9510_939_J_29_1_NODE_81_length_5262_cov_14.3806	2.26021	-1.46732	1.22182	-1.20093	0.229779	0.999905
NG-9510_939_K_9_2_NODE_4267_length_1225_cov_7.42821	0.31254	-1.46529	1.17574	-1.24627	0.212665	0.999905
NG-9510_939_K_12_2_NODE_909_length_3697_cov_7.5788	0.881445	-1.46513	1.10715	-1.32334	0.185722	0.999905
NG-9510_939_K_12_2_NODE_754_length_4114_cov_9.39345	1.05542	-1.46486	1.15773	-1.26529	0.205766	0.999905
NG-9510_939_K_9_2_NODE_5153_length_1091_cov_36.2876	0.474765	-1.46469	1.22085	-1.19973	0.230246	0.999905
NG-9510_939_K_12_2_NODE_132_length_9605_cov_8.5134	2.01276	-1.46301	1.17753	-1.24243	0.214077	0.999905
NG-10053_20_NODE_28_length_15035_cov_17.2052	12.9603	-1.46205	0.879235	-1.66287	0.0963385	0.999905
NG-9510_935_K_11_2_NODE_747_length_1454_cov_11.8513	0.802317	-1.46011	0.915969	-1.59406	0.110923	0.999905
NG-9510_939_K_12_2_NODE_5387_length_1124_cov_2.04397	0.471394	-1.45934	1.22083	-1.19537	0.231944	0.999905
NG-10053_22_NODE_98_length_6306_cov_11.028	0.377827	-1.45872	1.23448	-1.18165	0.237343	0.999905
NG-9510_935_K_12_2_NODE_2093_length_3253_cov_5.88712	0.366924	-1.45665	1.23442	-1.18003	0.237988	0.999905
NG-9510_518_K_3_9_NODE_876_length_3584_cov_7.71805	1.543	-1.45485	1.24021	-1.17306	0.24077	0.999905
NG-10053_22_NODE_546_length_1697_cov_10.3959	0.269279	-1.45292	1.23672	-1.17482	0.240068	0.999905
NG-10053_14_NODE_312_length_3593_cov_9.75155	0.260983	-1.45129	1.23587	-1.1743	0.240275	0.999905
NG-10053_6_NODE_13_length_23213_cov_9.20805	1.31752	-1.45112	1.10092	-1.31809	0.187473	0.999905
NG-9510_529_K_27_9_NODE_254_length_3515_cov_5.47919	0.471683	-1.4476	1.22079	-1.18579	0.235704	0.999905
NG-10053_5_NODE_65_length_11210_cov_247.386	0.489906	-1.44745	1.151	-1.25755	0.208553	0.999905
NG-9510_939_K_9_2_NODE_522_length_5778_cov_8.49327	1.00207	-1.44699	1.23437	-1.17225	0.241096	0.999905
NG-9510_939_K_9_2_NODE_927_length_3561_cov_5.56589	0.350397	-1.44633	1.23911	-1.16723	0.243119	0.999905
NG-9510_939_K_12_2_NODE_155_length_9102_cov_17.6383	1.51923	-1.44452	1.22407	-1.18009	0.237962	0.999905
NG-9510_935_J_6_2_NODE_294_length_2936_cov_11.6071	0.797225	-1.44043	1.16084	-1.24085	0.21466	0.999905
NG-9510_939_K_12_2_NODE_555_length_4896_cov_16.9353	0.45682	-1.43882	1.22076	-1.17863	0.238547	0.999905
NG-9510_518_J_8_9_NODE_17_length_8826_cov_8.27066	7.45629	-1.43776	1.10123	-1.3056	0.19169	0.999905
NG-9510_939_K_9_2_NODE_2597_length_1676_cov_10.2159	0.229833	-1.43656	1.21346	-1.18385	0.236471	0.999905
NG-9510_529_J_24_9_NODE_1025_length_1676_cov_25.2116	0.46129	-1.43458	1.22074	-1.17517	0.239927	0.999905
NG-9510_939_K_9_2_NODE_467_length_6322_cov_15.6044	3.07304	-1.43033	1.21332	-1.17886	0.238453	0.999905
NG-10053_10_NODE_85_length_10073_cov_17.1816	0.429763	-1.42815	1.24028	-1.15147	0.249537	0.999905
NG-9510_939_J_29_1_NODE_113_length_3990_cov_6.40686	1.72783	-1.42726	1.02021	-1.39898	0.161818	0.999905
NG-9510_939_K_12_2_NODE_1930_length_2246_cov_15.8841	0.433508	-1.42669	1.24001	-1.15055	0.249919	0.999905
NG-9510_939_K_12_2_NODE_814_length_3941_cov_4.73186	0.443976	-1.42569	1.22071	-1.16792	0.24284	0.999905
NG-8227_BPM2_T17_NODE_85_length_12969_cov_8.64016	0.454969	-1.42465	1.2207	-1.16707	0.24318	0.999905
NG-9510_518_K11_9_NODE_2607_length_1433_cov_11.6364	1.69417	-1.42455	1.01806	-1.39928	0.16173	0.999905
NG-9510_943_J_26_1_NODE_60_length_4676_cov_5.31963	0.436801	-1.42331	1.2207	-1.16598	0.243623	0.999905
NG-9510_939_K_12_2_NODE_59_length_13664_cov_16.4337	0.890639	-1.4213	1.22459	-1.16063	0.245792	0.999905
NG-9510_939_K_9_2_NODE_368_length_7850_cov_9.35959	1.17106	-1.42061	1.11975	-1.26869	0.204551	0.999905
NG-9510_529_J_24_9_NODE_134_length_6352_cov_6.96776	0.91681	-1.41942	1.23536	-1.14899	0.250559	0.999905
NG-9510_939_J_26_1_NODE_85_length_5966_cov_7.52072	0.862665	-1.41848	1.23963	-1.14427	0.25251	0.999905
NG-9510_939_K_9_2_NODE_2070_length_1938_cov_21.5098	0.518395	-1.41599	1.23213	-1.14922	0.250464	0.999905
NG-9510_939_K_9_2_NODE_564_length_5378_cov_7.16664	0.436142	-1.41574	1.22067	-1.15981	0.246127	0.999905
NG-9510_939_K_9_2_NODE_990_length_3370_cov_6.20241	0.688722	-1.41499	1.12799	-1.25443	0.209685	0.999905
NG-9510_935_K_11_2_NODE_90_length_6678_cov_2970.8	258.299	-1.41383	1.21707	-1.16167	0.245368	0.999905
NG-9510_935_K_12_2_NODE_770_length_5629_cov_7.04593	0.600681	-1.41369	1.22163	-1.15722	0.247184	0.999905
NG-9510_529_K_3_9_NODE_377_length_3585_cov_5.59405	1.29294	-1.41228	1.19935	-1.17753	0.238983	0.999905
NG-9510_935_J_9_2_NODE_1062_length_1508_cov_6.72471	0.45394	-1.41035	1.10695	-1.27409	0.202633	0.999905
NG-10601_6_NODE_130_length_5259_cov_9.98155	0.508264	-1.40823	1.23184	-1.14319	0.252961	0.999905
NG-9510_935_K_12_2_NODE_1489_length_3934_cov_8.01005	1.68151	-1.40736	1.06474	-1.32179	0.186238	0.999905
NG-10601_10_NODE_225_length_2742_cov_12.1898	0.658554	-1.40732	1.20562	-1.1673	0.243089	0.999905
NG-9510_935_K_12_2_NODE_14646_length_1029_cov_11.7259	0.427514	-1.4046	1.23847	-1.13414	0.256735	0.999905
NG-9510_939_K_9_2_NODE_957_length_3464_cov_11.707	1.07782	-1.40368	1.19324	-1.17636	0.239451	0.999905
NG-9510_939_K_9_2_NODE_731_length_4320_cov_12.963	1.9195	-1.40174	1.1777	-1.19023	0.233954	0.999905
NG-10053_5_NODE_212_length_3784_cov_7.40681	0.608036	-1.40168	1.22969	-1.13987	0.254342	0.999905
NG-8227_APM2_T0_NODE_301_length_3547_cov_2.34164	0.836209	-1.40117	1.23696	-1.13275	0.257317	0.999905
NG-9510_939_K_9_2_NODE_245_length_10347_cov_12.5814	4.11214	-1.39982	1.19693	-1.1695	0.2422	0.999905
NG-10053_3_NODE_1405_length_1682_cov_21.4647	5.9532	-1.39923	0.747005	-1.87312	0.0610519	0.999905
NG-9510_529_S_3_9_NODE_39_length_7983_cov_9.7915	0.324855	-1.39763	1.23623	-1.13056	0.258239	0.999905
NG-9510_939_K_9_2_NODE_918_length_3586_cov_7.35514	0.737994	-1.39287	1.23271	-1.12993	0.258507	0.999905
NG-9510_939_K_12_2_NODE_3353_length_1552_cov_12.1937	0.611318	-1.39286	1.17324	-1.18719	0.235153	0.999905
NG-8227_APM2_T0_NODE_70_length_16789_cov_5.43863	25.6583	-1.38917	0.892677	-1.55619	0.119664	0.999905
NG-10053_6_NODE_146_length_3047_cov_9.42346	0.27194	-1.38848	1.21642	-1.14145	0.253682	0.999905
NG-9510_939_K_12_2_NODE_2362_length_1973_cov_12.123	0.605172	-1.38775	1.24025	-1.11893	0.263171	0.999905
NG-9510_939_K_12_2_NODE_975_length_3537_cov_12.2117	0.490924	-1.38607	1.2401	-1.11771	0.26369	0.999905
NG-9510_939_K_9_2_NODE_892_length_3658_cov_6.89481	1.02045	-1.38505	1.21836	-1.13682	0.255615	0.999905
NG-10053_5_NODE_103_length_6879_cov_5.91706	0.396256	-1.38249	1.1904	-1.16137	0.245492	0.999905
NG-9510_935_K_12_2_NODE_7069_length_1614_cov_10.7646	1.17557	-1.38129	0.972819	-1.41988	0.155642	0.999905
NG-9510_939_K_12_2_NODE_886_length_3755_cov_6.73838	0.73048	-1.38014	1.24024	-1.1128	0.265796	0.999905
NG-9510_939_K_9_2_NODE_2042_length_1956_cov_13.9558	0.753293	-1.37692	1.23995	-1.11047	0.266798	0.999905
NG-10053_15_NODE_1005_length_1015_cov_12.8906	0.523786	-1.37678	1.23007	-1.11927	0.263025	0.999905
NG-9510_529_J_24_9_NODE_175_length_5607_cov_8.69633	0.665323	-1.37645	1.23995	-1.11009	0.266961	0.999905
NG-9510_939_K_12_2_NODE_236_length_7550_cov_6.64496	3.50089	-1.37621	1.16124	-1.18512	0.235971	0.999905
NG-9510_529_K_27_9_NODE_637_length_2053_cov_10.3849	1.72073	-1.3752	1.24027	-1.1088	0.267518	0.999905
NG-9510_935_J_9_2_NODE_14_length_39053_cov_16.732	79.7692	-1.3744	1.04522	-1.31494	0.188531	0.999905
NG-9510_939_K_12_2_NODE_1190_length_3122_cov_5.24323	0.834165	-1.37428	1.1814	-1.16327	0.244719	0.999905
NG-8227_APF1_T5_NODE_101_length_8820_cov_8.39361	0.330329	-1.37418	1.22004	-1.12634	0.260021	0.999905
NG-10053_19_NODE_214_length_2403_cov_5.51193	0.243247	-1.37323	1.17102	-1.17268	0.240925	0.999905
NG-9510_939_K_9_2_NODE_977_length_3400_cov_10.212	1.68817	-1.37054	1.17013	-1.17127	0.241489	0.999905
NG-9510_943_J_26_1_NODE_149_length_1928_cov_3.44848	0.423397	-1.36786	1.18986	-1.1496	0.250311	0.999905
NG-9510_939_K_12_2_NODE_778_length_4041_cov_11.0916	0.509549	-1.36776	1.20036	-1.13946	0.254513	0.999905
NG-10053_10_NODE_197_length_3103_cov_7.20177	1.2291	-1.36671	1.22367	-1.11689	0.264041	0.999905
NG-9510_939_K_9_2_NODE_643_length_4837_cov_21.6192	0.403076	-1.36495	1.22047	-1.11838	0.263403	0.999905
NG-10053_14_NODE_210_length_4761_cov_5.68296	0.265832	-1.36328	1.21312	-1.12378	0.261105	0.999905
NG-9510_939_K_12_2_NODE_4406_length_1282_cov_16.1671	0.247116	-1.36154	1.21197	-1.12341	0.261264	0.999905
NG-9510_935_J_6_2_NODE_26_length_23037_cov_562.926	63.8168	-1.36077	1.24027	-1.09715	0.272575	0.999905
NG-10053_6_NODE_149_length_3013_cov_3.9858	0.321125	-1.35955	1.23489	-1.10095	0.270918	0.999905
NG-9510_939_K_12_2_NODE_70_length_12784_cov_11.9115	0.588603	-1.35928	1.22756	-1.1073	0.268166	0.999905
NG-10601_12_NODE_206_length_3008_cov_5.75516	0.601526	-1.3591	1.18288	-1.14898	0.250563	0.999905
NG-9510_939_K_12_2_NODE_3072_length_1653_cov_14.5682	0.423282	-1.35682	1.23208	-1.10124	0.270792	0.999905
NG-10053_6_NODE_535_length_1108_cov_11.3884	0.236199	-1.35666	1.2126	-1.1188	0.263226	0.999905
NG-9510_529_K_3_9_NODE_604_length_2399_cov_11.1408	0.697105	-1.35621	1.23577	-1.09746	0.27244	0.999905
NG-9510_939_K_12_2_NODE_524_length_5084_cov_10.3545	1.31336	-1.35523	1.10869	-1.22237	0.221569	0.999905
NG-9510_939_K_9_2_NODE_554_length_5483_cov_11.6859	1.3257	-1.35513	1.16783	-1.16038	0.245892	0.999905
NG-9510_939_K_12_2_NODE_111_length_10333_cov_7.01839	5.16483	-1.35477	1.1991	-1.12982	0.258553	0.999905
NG-9510_939_K_9_2_NODE_1587_length_2299_cov_10.3061	0.41736	-1.35308	1.22015	-1.10895	0.267452	0.999905
NG-9510_529_J_24_9_NODE_153_length_6077_cov_9.69229	0.809302	-1.35208	1.22255	-1.10595	0.268748	0.999905
NG-10601_1_NODE_3784_length_1454_cov_11.1408	0.956912	-1.35192	1.11003	-1.21791	0.223257	0.999905
NG-9510_518_K11_9_NODE_3060_length_1266_cov_30.7135	9.57653	-1.35106	0.914835	-1.47683	0.13972	0.999905
NG-9510_939_K_12_2_NODE_750_length_4123_cov_8.6057	1.22205	-1.35098	1.16674	-1.15791	0.246901	0.999905
NG-9510_939_K_12_2_NODE_4293_length_1304_cov_10.3587	0.503643	-1.34869	1.22458	-1.10135	0.270745	0.999905
NG-9510_939_J_26_1_NODE_3_length_48561_cov_103.99	74.9769	-1.34866	1.22621	-1.09985	0.271396	0.999905
NG-9510_939_K_9_2_NODE_2763_length_1618_cov_14.675	0.269661	-1.34671	1.21718	-1.10642	0.268545	0.999905
NG-9510_939_K_12_2_NODE_1407_length_2771_cov_10.7695	0.305943	-1.34602	1.23545	-1.0895	0.275934	0.999905
NG-9510_939_S_11_2_NODE_692_length_1452_cov_10.6628	0.304045	-1.34593	1.23619	-1.08877	0.276254	0.999905
NG-9510_939_K_9_2_NODE_593_length_5133_cov_6.43147	1.46401	-1.34078	1.14125	-1.17483	0.240064	0.999905
NG-10053_22_NODE_178_length_3841_cov_8.24855	1.09594	-1.33962	1.08041	-1.23992	0.215006	0.999905
NG-10053_22_NODE_813_length_1342_cov_13.4918	0.335497	-1.33906	1.21755	-1.0998	0.27142	0.999905
NG-9510_939_J_26_1_NODE_68_length_6705_cov_5.59023	0.941466	-1.33859	1.23582	-1.08316	0.278739	0.999905
NG-9510_943_S_9_2_NODE_152_length_2895_cov_11.3761	148.457	-1.33805	0.93397	-1.43265	0.151958	0.999905
NG-9510_935_K_11_2_NODE_18_length_26440_cov_256.415	266.148	-1.33749	1.1817	-1.13183	0.257705	0.999905
NG-9510_939_K_9_2_NODE_763_length_4157_cov_5.82691	0.556175	-1.33581	1.22808	-1.08773	0.276716	0.999905
NG-9510_935_S11_2_NODE_6076_length_1376_cov_19.8698	11.8116	-1.33501	0.790511	-1.6888	0.0912582	0.999905
NG-9510_939_K_9_2_NODE_395_length_7326_cov_11.1858	3.27697	-1.3341	1.16318	-1.14694	0.251405	0.999905
NG-9510_529_K_27_9_NODE_329_length_3042_cov_4.22832	0.390466	-1.33392	1.22033	-1.09308	0.274361	0.999905
NG-9510_507_J_24_9_NODE_749_length_6633_cov_8.66905	1.56562	-1.33247	1.14163	-1.16717	0.243142	0.999905
NG-9510_518_K_3_9_NODE_3509_length_1114_cov_11.2559	3.97154	-1.33198	0.893938	-1.49002	0.136219	0.999905
NG-9510_939_K_12_2_NODE_462_length_5394_cov_5.34969	0.757588	-1.32983	1.24028	-1.0722	0.283631	0.999905
NG-9510_939_K_9_2_NODE_2583_length_1685_cov_10.2043	0.241728	-1.32855	1.23723	-1.07381	0.282909	0.999905
NG-9510_507_J_24_9_NODE_1963_length_3380_cov_8.65895	0.553465	-1.32749	1.24029	-1.07031	0.284481	0.999905
NG-9510_939_K_9_2_NODE_2071_length_1938_cov_13.5178	1.17699	-1.32702	1.162	-1.14202	0.253448	0.999905
NG-10601_1_NODE_670_length_5260_cov_6.5341	0.743955	-1.3268	1.13152	-1.17259	0.240962	0.999905
NG-9510_529_K_3_9_NODE_578_length_2500_cov_14.8896	0.771388	-1.32645	1.22244	-1.08508	0.277884	0.999905
NG-10601_9_NODE_123_length_5050_cov_6.56356	0.662995	-1.32552	1.08136	-1.22579	0.220276	0.999905
NG-9510_529_J_24_9_NODE_64_length_8878_cov_8.55027	1.14311	-1.32525	1.21019	-1.09508	0.273482	0.999905
NG-8227_BPF1_T17_NODE_311_length_3008_cov_3.39316	0.398933	-1.32519	1.23181	-1.07581	0.282014	0.999905
NG-9510_507_J_24_9_NODE_1995_length_3331_cov_6.38553	0.843785	-1.32419	1.15911	-1.14242	0.253278	0.999905
NG-10053_20_NODE_784_length_1014_cov_6.14599	0.581	-1.32395	1.11399	-1.18848	0.234643	0.999905
NG-9510_939_K_12_2_NODE_2039_length_2172_cov_11.2064	0.647443	-1.3226	1.2326	-1.07302	0.283261	0.999905
NG-9510_935_S_4_2_NODE_2236_length_1149_cov_4740.14	319.141	-1.32246	1.23578	-1.07014	0.284556	0.999905
NG-9510_935_K_12_2_NODE_716_length_5865_cov_7.57883	0.362413	-1.32208	1.22029	-1.08342	0.278622	0.999905
NG-9510_939_K_9_2_NODE_1344_length_2621_cov_10.887	0.782459	-1.32188	1.14447	-1.15501	0.248087	0.999905
NG-9510_529_S_21_9_NODE_210_length_1714_cov_2.80108	2.67306	-1.32142	0.930602	-1.41996	0.15562	0.999905
NG-10601_1_NODE_966_length_4058_cov_6.94779	1.49795	-1.32132	0.997373	-1.3248	0.185236	0.999905
NG-10053_6_NODE_104_length_3967_cov_5.13778	0.297866	-1.3188	1.23599	-1.067	0.285971	0.999905
NG-9510_939_K_12_2_NODE_1205_length_3091_cov_8.19895	0.951615	-1.31846	1.15752	-1.13904	0.254686	0.999905
NG-9510_939_K_9_2_NODE_390_length_7393_cov_10.4821	1.24445	-1.31838	1.15618	-1.14029	0.254168	0.999905
NG-9510_935_K_12_2_NODE_5252_length_1917_cov_24.2073	0.537936	-1.31776	1.22926	-1.07199	0.283722	0.999905
NG-9510_939_K_9_2_NODE_177_length_12809_cov_34.7578	1.7676	-1.31629	1.22452	-1.07494	0.282401	0.999905
NG-9510_939_K_12_2_NODE_956_length_3572_cov_7.14444	1.46406	-1.31625	1.16492	-1.12991	0.258515	0.999905
NG-9510_939_J_26_1_NODE_123_length_4471_cov_8.07224	0.367278	-1.31558	1.22026	-1.07811	0.280984	0.999905
NG-9510_939_K_12_2_NODE_3211_length_1607_cov_16.808	0.367278	-1.31558	1.22026	-1.07811	0.280984	0.999905
NG-9510_939_K_9_2_NODE_3447_length_1407_cov_12.1361	0.367278	-1.31558	1.22026	-1.07811	0.280984	0.999905
NG-9510_939_K_12_2_NODE_546_length_4951_cov_14.1918	1.86023	-1.31535	1.18247	-1.11238	0.265975	0.999905
NG-10053_23_NODE_2015_length_1512_cov_10.0913	0.398061	-1.31384	1.15582	-1.13672	0.255655	0.999905
NG-9510_939_K_12_2_NODE_824_length_3915_cov_9.9285	0.853899	-1.31366	1.10994	-1.18355	0.236593	0.999905
NG-9510_939_K_12_2_NODE_2318_length_1993_cov_11.7693	0.501895	-1.3118	1.22918	-1.06722	0.285874	0.999905
NG-9510_507K_11_9_NODE_142_length_1648_cov_10.3453	1.37723	-1.30997	1.10217	-1.18853	0.234623	0.999905
NG-9510_939_J_26_1_NODE_169_length_3436_cov_3.88465	1.0827	-1.30949	1.23687	-1.05871	0.28973	0.999905
NG-9510_935_J_9_2_NODE_377_length_2555_cov_6.0356	0.353391	-1.30871	1.22023	-1.07251	0.28349	0.999905
NG-9510_529_K_3_9_NODE_145_length_7331_cov_14.4534	1.63461	-1.30676	1.24029	-1.05359	0.29207	0.999905
NG-9510_935_J_9_2_NODE_1574_length_1279_cov_18.5057	0.270039	-1.3054	1.23679	-1.05547	0.291209	0.999905
NG-9510_939_K_12_2_NODE_1063_length_3353_cov_7.39478	0.882403	-1.30349	1.23392	-1.05638	0.290795	0.999905
NG-10601_1_NODE_116_length_15195_cov_22.3583	0.726424	-1.30133	1.09042	-1.19342	0.232704	0.999905
NG-9510_518_K11_9_NODE_853_length_3203_cov_3.61976	1.7444	-1.29815	1.23557	-1.05065	0.29342	0.999905
NG-10053_19_NODE_134_length_3839_cov_9.53885	0.708624	-1.29784	1.05847	-1.22614	0.220144	0.999905
NG-9510_939_K_12_2_NODE_2972_length_1687_cov_15.2292	0.434924	-1.29697	1.23971	-1.04619	0.295473	0.999905
NG-9510_935_J_9_2_NODE_318_length_2846_cov_12.7309	1.02958	-1.29554	1.15945	-1.11737	0.263835	0.999905
NG-10601_1_NODE_915_length_4227_cov_7.36745	0.413656	-1.29452	1.1005	-1.1763	0.239476	0.999905
NG-9510_939_K_12_2_NODE_4039_length_1359_cov_13.5775	0.388603	-1.29329	1.22612	-1.05478	0.291525	0.999905
NG-10601_1_NODE_1047_length_3811_cov_5.8565	0.521537	-1.29199	1.24027	-1.0417	0.29755	0.999905
NG-10053_6_NODE_117_length_3667_cov_5.7309	0.295786	-1.29123	1.23516	-1.04539	0.29584	0.999905
NG-9510_518_J_8_9_NODE_49_length_4545_cov_6.298	2.55568	-1.29073	1.23648	-1.04387	0.296545	0.999905
NG-9510_529_J_24_9_NODE_475_length_3060_cov_8.45524	0.320093	-1.29067	1.23412	-1.04582	0.295643	0.999905
NG-9510_935_J_6_2_NODE_346_length_2630_cov_71.9946	0.917396	-1.2906	1.0562	-1.22193	0.221736	0.999905
NG-9510_529_K_27_9_NODE_1332_length_1193_cov_10.616	1.18004	-1.28925	1.22366	-1.0536	0.292067	0.999905
NG-9510_939_K_9_2_NODE_1641_length_2249_cov_13.0798	0.840017	-1.28844	1.18433	-1.08791	0.276637	0.999905
NG-9510_507_K_3_9_NODE_8951_length_1157_cov_20.0599	0.322522	-1.28733	1.22211	-1.05336	0.292174	0.999905
NG-9510_939_K_12_2_NODE_1623_length_2520_cov_10.5773	0.864295	-1.28449	1.23389	-1.041	0.297874	0.999905
NG-9510_939_K_9_2_NODE_449_length_6587_cov_14.6822	2.07716	-1.28409	1.1201	-1.14641	0.251625	0.999905
NG-9510_507_K_3_9_NODE_2433_length_3318_cov_14.5152	0.918918	-1.28306	1.19744	-1.0715	0.283945	0.999905
NG-10053_14_NODE_2714_length_1018_cov_11.5607	0.225449	-1.28303	1.236	-1.03805	0.299246	0.999905
NG-10053_26_NODE_5_length_15134_cov_4654.43	1.34274	-1.28282	1.19929	-1.06965	0.284777	0.999905
NG-9510_939_K_9_2_NODE_292_length_9307_cov_43.5842	0.349333	-1.28249	1.22013	-1.05112	0.293205	0.999905
NG-9510_939_K_9_2_NODE_1282_length_2737_cov_18.9187	0.349333	-1.28249	1.22013	-1.05112	0.293205	0.999905
NG-10601_10_NODE_91_length_5516_cov_6.73723	0.349333	-1.28249	1.22013	-1.05112	0.293205	0.999905
NG-10601_1_NODE_1662_length_2674_cov_11.5376	0.37035	-1.28069	1.14758	-1.11599	0.264425	0.999905
NG-10053_6_NODE_262_length_1869_cov_21.527	0.508963	-1.28005	1.19585	-1.07041	0.284433	0.999905
NG-10601_1_NODE_999_length_3960_cov_7.37183	0.397602	-1.2794	1.10097	-1.16206	0.24521	0.999905
NG-9510_939_K_12_2_NODE_4162_length_1330_cov_12.4086	0.344323	-1.27926	1.22011	-1.04848	0.294417	0.999905
NG-9510_939_K_12_2_NODE_4511_length_1261_cov_24.4826	0.344323	-1.27926	1.22011	-1.04848	0.294417	0.999905
NG-9510_939_K_9_2_NODE_2733_length_1628_cov_10.342	0.344323	-1.27926	1.22011	-1.04848	0.294417	0.999905
NG-10601_1_NODE_6082_length_1053_cov_3.07715	4.56918	-1.27888	1.1298	-1.13196	0.257651	0.999905
NG-9510_518_J_8_9_NODE_82_length_3570_cov_6.19858	2.77461	-1.27825	1.23371	-1.0361	0.300154	0.999905
NG-10601_1_NODE_4763_length_1245_cov_10.5328	0.214956	-1.27628	1.23731	-1.03149	0.302309	0.999905
NG-9510_939_K_9_2_NODE_246_length_10321_cov_15.1106	6.64023	-1.27499	1.18452	-1.07638	0.281757	0.999905
NG-10053_14_NODE_886_length_1896_cov_18.0261	0.496831	-1.27435	1.23305	-1.0335	0.30137	0.999905
NG-10601_1_NODE_923_length_4212_cov_9.72745	0.60931	-1.27391	1.12358	-1.13379	0.256882	0.999905
NG-9510_529_K_3_9_NODE_85_length_10206_cov_7.85144	2.13577	-1.27379	1.20234	-1.05942	0.289408	0.999905
NG-9510_935_K_12_2_NODE_3143_length_2606_cov_469.776	15.6322	-1.27358	1.23065	-1.03489	0.300722	0.999905
NG-10601_1_NODE_295_length_9257_cov_14.143	0.347693	-1.27324	0.992793	-1.28248	0.199673	0.999905
NG-9510_939_K_12_2_NODE_3572_length_1485_cov_11.2021	0.373656	-1.27313	1.23186	-1.0335	0.301371	0.999905
NG-10053_12_NODE_230_length_2717_cov_46.8434	0.766374	-1.2699	1.22749	-1.03455	0.300877	0.999905
NG-9510_939_K_9_2_NODE_1276_length_2740_cov_11.4689	1.03342	-1.26849	1.19589	-1.0607	0.288825	0.999905
NG-9510_939_K_12_2_NODE_1837_length_2325_cov_25.0546	0.997445	-1.2679	1.23963	-1.02281	0.3064	0.999905
NG-9510_939_K_9_2_NODE_1894_length_2041_cov_63.8137	0.409444	-1.26605	1.2392	-1.02167	0.306937	0.999905
NG-9510_529_K_3_9_NODE_599_length_2415_cov_12.6051	1.0996	-1.26528	1.06756	-1.18521	0.235933	0.999905
NG-9510_518_K_3_9_NODE_2450_length_1573_cov_11.5797	1.78493	-1.26502	1.08238	-1.16873	0.242511	0.999905
NG-10053_14_NODE_336_length_3447_cov_4.08225	0.276066	-1.2646	1.17827	-1.07327	0.283151	0.999905
NG-10601_1_NODE_1293_length_3233_cov_6.1523	1.04674	-1.26187	1.11557	-1.13114	0.257995	0.999905
NG-10053_6_NODE_116_length_3688_cov_4.11148	0.476677	-1.26041	1.21922	-1.03378	0.301239	0.999905
NG-9510_939_K_9_2_NODE_1590_length_2294_cov_14.0942	0.330997	-1.25983	1.22004	-1.03261	0.301784	0.999905
NG-9510_939_K_12_2_NODE_3598_length_1479_cov_11.4642	0.261084	-1.25967	1.23636	-1.01885	0.308275	0.999905
NG-9510_529_K_3_9_NODE_343_length_3823_cov_12.3782	1.12027	-1.25925	1.23942	-1.01599	0.309632	0.999905
NG-9510_507_J_24_9_NODE_5928_length_1426_cov_823.265	2.63912	-1.25906	0.9741	-1.29253	0.196173	0.999905
NG-9510_507_K_3_9_NODE_4322_length_2123_cov_15.6755	0.383884	-1.25824	1.23313	-1.02037	0.307555	0.999905
NG-9510_939_K_12_2_NODE_994_length_3493_cov_19.0015	0.534572	-1.25752	1.22791	-1.02412	0.30578	0.999905
NG-9510_518_J_8_9_NODE_1463_length_1140_cov_2.58618	0.785003	-1.25717	1.05839	-1.18782	0.234906	0.999905
NG-10601_1_NODE_1041_length_3819_cov_5.53799	1.44686	-1.25605	1.06206	-1.18265	0.236948	0.999905
NG-9510_518_S_3_9_NODE_3252_length_1170_cov_5.16592	0.726777	-1.25368	1.22032	-1.02734	0.304261	0.999905
NG-9510_939_K_9_2_NODE_722_length_4350_cov_7.01257	0.872928	-1.2505	1.21594	-1.02842	0.30375	0.999905
NG-9510_529_K_3_9_NODE_663_length_2231_cov_22.563	1.09413	-1.24887	1.22351	-1.02072	0.307387	0.999905
NG-9510_518_K_3_9_NODE_889_length_3538_cov_4.77318	1.38078	-1.24881	1.08444	-1.15157	0.249498	0.999905
NG-9510_939_K_12_2_NODE_1379_length_2814_cov_10.0997	0.810567	-1.24679	1.1521	-1.08219	0.27917	0.999905
NG-9510_939_K_12_2_NODE_774_length_4051_cov_6.81682	0.735037	-1.24519	1.1057	-1.12615	0.260102	0.999905
NG-9510_507_K_3_9_NODE_1651_length_4394_cov_11.2572	1.63414	-1.24423	1.16946	-1.06394	0.287356	0.999905
NG-9510_939_K_9_2_NODE_1059_length_3187_cov_7.45658	1.26741	-1.24343	1.09001	-1.14076	0.253972	0.999905
NG-10053_23_NODE_909_length_2225_cov_10.2281	0.819797	-1.24269	1.10926	-1.12029	0.26259	0.999905
NG-10053_17_NODE_29_length_17160_cov_12.5604	2.21358	-1.24115	1.14764	-1.08148	0.279482	0.999905
NG-9510_935_K_12_2_NODE_10113_length_1305_cov_10.8832	1.52008	-1.24098	1.00224	-1.23821	0.215637	0.999905
NG-9510_529_K_27_9_NODE_903_length_1636_cov_13.7691	0.657646	-1.23917	1.22204	-1.01402	0.310573	0.999905
NG-10053_6_NODE_61_length_5789_cov_9.1008	0.267138	-1.23899	1.23655	-1.00197	0.316356	0.999905
NG-9510_939_K_9_2_NODE_404_length_7205_cov_13.5671	4.90082	-1.23807	1.17432	-1.05428	0.291753	0.999905
NG-9510_529_K_27_9_NODE_276_length_3327_cov_10.5947	0.813218	-1.23758	1.22687	-1.00873	0.313106	0.999905
NG-9510_939_K_9_2_NODE_500_length_5924_cov_23.3803	0.27457	-1.2364	1.23941	-0.997568	0.318489	0.999905
NG-9510_939_K_12_2_NODE_308_length_6751_cov_11.6549	1.96888	-1.23528	1.17993	-1.04691	0.295142	0.999905
NG-9510_935_J_6_2_NODE_209_length_3965_cov_6.59284	0.534161	-1.23375	1.22812	-1.00458	0.315097	0.999905
NG-9510_529_S_3_9_NODE_50_length_6207_cov_7.19099	0.207914	-1.23328	1.23604	-0.997767	0.318392	0.999905
NG-9510_935_S_4_2_NODE_317_length_2719_cov_26.2928	0.45967	-1.23252	1.1645	-1.05841	0.289868	0.999905
NG-10601_5_NODE_1_length_91683_cov_86.7402	152.406	-1.23177	1.23453	-0.997766	0.318393	0.999905
NG-10601_1_NODE_6020_length_1060_cov_10.5363	1.06287	-1.23041	1.06885	-1.15115	0.249669	0.999905
NG-9510_529_K_3_9_NODE_373_length_3594_cov_8.67307	0.437253	-1.22834	1.22073	-1.00623	0.314304	0.999905
NG-9510_935_S11_2_NODE_5923_length_1394_cov_1812.07	83.3558	-1.22579	1.24012	-0.988441	0.322937	0.999905
NG-9510_935_K_11_2_NODE_115_length_5163_cov_51.4667	1.66461	-1.22398	1.23463	-0.991376	0.321502	0.999905
NG-9510_939_K_12_2_NODE_5537_length_1103_cov_11.2595	0.314081	-1.2237	1.2199	-1.00312	0.315803	0.999905
NG-9510_935_J_9_2_NODE_199_length_3715_cov_53.9852	0.711237	-1.22253	1.20489	-1.01464	0.310279	0.999905
NG-9510_935_K_12_2_NODE_1964_length_3375_cov_6.12139	0.539161	-1.22196	1.21398	-1.00657	0.31414	0.999905
NG-9510_529_K_3_9_NODE_156_length_7013_cov_12.1466	1.77096	-1.22176	1.2246	-0.997679	0.318435	0.999905
NG-9510_939_K_9_2_NODE_1101_length_3075_cov_6.85795	0.239077	-1.22164	1.23695	-0.987618	0.32334	0.999905
NG-9510_935_K_12_2_NODE_4752_length_2032_cov_11.2666	0.322637	-1.21973	1.22374	-0.996727	0.318897	0.999905
NG-9510_935_S11_2_NODE_1094_length_3374_cov_3.87135	0.679908	-1.21959	1.0451	-1.16696	0.243227	0.999905
NG-9510_939_K_9_2_NODE_230_length_10832_cov_13.9906	3.86847	-1.21878	1.19509	-1.01982	0.307815	0.999905
NG-10601_7_NODE_475_length_4287_cov_5.51229	0.329502	-1.21877	1.23492	-0.98692	0.323682	0.999905
NG-9510_939_K_9_2_NODE_921_length_3575_cov_7.22472	0.85676	-1.21846	1.11029	-1.09743	0.272455	0.999905
NG-9510_939_K_9_2_NODE_737_length_4300_cov_6.3053	0.744983	-1.21384	1.24026	-0.978702	0.327727	0.999905
NG-10053_12_NODE_58_length_11677_cov_18.2045	1.66841	-1.21285	1.06171	-1.14236	0.253305	0.999905
NG-10601_7_NODE_410_length_4765_cov_5.89045	0.481589	-1.21215	1.19589	-1.0136	0.310773	0.999905
NG-9510_939_K_12_2_NODE_1391_length_2800_cov_14.7013	0.469805	-1.21099	1.2284	-0.985823	0.32422	0.999905
NG-10601_1_NODE_1378_length_3078_cov_19.9673	0.657291	-1.20994	0.937919	-1.29003	0.19704	0.999905
NG-9510_935_J_9_2_NODE_16_length_37050_cov_20.7786	3.2147	-1.20867	1.23957	-0.975071	0.329525	0.999905
NG-10053_23_NODE_1345_length_1852_cov_12.3795	1.15109	-1.20855	1.03631	-1.16621	0.24353	0.999905
NG-9510_939_K_12_2_NODE_4972_length_1187_cov_12.9885	0.424996	-1.20757	1.22995	-0.981799	0.326199	0.999905
NG-9510_939_K_9_2_NODE_945_length_3509_cov_14.5437	1.81209	-1.20694	1.18075	-1.02219	0.306692	0.999905
NG-9510_935_J_9_2_NODE_1002_length_1557_cov_29.1784	0.327014	-1.20551	1.23867	-0.973228	0.33044	0.999905
NG-10053_8_NODE_34_length_14670_cov_13.1841	3.96236	-1.205	1.09334	-1.10212	0.270408	0.999905
NG-10053_14_NODE_286_length_3791_cov_7.71761	0.275215	-1.20487	1.23485	-0.975721	0.329203	0.999905
NG-9510_935_S11_2_NODE_6095_length_1374_cov_4.68613	0.353728	-1.20407	1.23927	-0.9716	0.33125	0.999905
NG-10053_22_NODE_204_length_3459_cov_7.86722	0.223073	-1.20369	1.23767	-0.972544	0.33078	0.999905
NG-10053_12_NODE_663_length_1348_cov_4.7819	0.379896	-1.20205	1.0918	-1.10098	0.270904	0.999905
NG-9510_935_K_12_2_NODE_3240_length_2561_cov_10.0626	0.911228	-1.20204	1.15162	-1.04378	0.296587	0.999905
NG-9510_935_J_9_2_NODE_13_length_41428_cov_49.5776	4.33584	-1.20192	1.13083	-1.06287	0.287842	0.999905
NG-9510_939_K_12_2_NODE_3272_length_1584_cov_10.7495	0.302877	-1.20151	1.21982	-0.984988	0.32463	0.999905
NG-9510_935_J_6_2_NODE_42_length_18000_cov_30.1531	1.54012	-1.19764	1.24016	-0.965719	0.334185	0.999905
NG-9510_518_S_3_9_NODE_3413_length_1113_cov_2.99244	112.768	-1.19701	1.13926	-1.05069	0.2934	0.999905
NG-9510_939_K_12_2_NODE_2590_length_1843_cov_14.0006	0.306258	-1.19413	1.23822	-0.964393	0.334849	0.999905
NG-10053_21_NODE_182_length_3957_cov_5.12968	0.389921	-1.19404	1.23925	-0.963519	0.335287	0.999905
NG-9510_935_J_9_2_NODE_329_length_2769_cov_61.1518	0.30031	-1.1934	1.1472	-1.04027	0.298216	0.999905
NG-9510_939_K_9_2_NODE_285_length_9442_cov_45.8974	1.38577	-1.19255	1.22418	-0.974167	0.329973	0.999905
NG-10053_6_NODE_126_length_3508_cov_6.55517	0.267572	-1.19158	1.23764	-0.962782	0.335657	0.999905
NG-10053_5_NODE_263_length_3313_cov_6.65531	0.353038	-1.19056	1.22204	-0.974234	0.32994	0.999905
NG-9510_939_S_11_2_NODE_2_length_97607_cov_1268.34	51996.2	-1.18978	1.13192	-1.05111	0.293206	0.999905
NG-9510_935_K_11_2_NODE_13_length_34361_cov_12.8599	7.18354	-1.18927	0.997103	-1.19273	0.232975	0.999905
NG-10053_6_NODE_98_length_4123_cov_16.1441	0.246263	-1.18802	1.2365	-0.960791	0.336657	0.999905
NG-9510_939_J_26_1_NODE_159_length_3580_cov_19.3333	0.285901	-1.18727	1.23917	-0.95812	0.338002	0.999905
NG-9510_935_K_12_2_NODE_12854_length_1124_cov_10.5341	1.28134	-1.18687	0.942516	-1.25925	0.207939	0.999905
NG-9510_507_K_3_9_NODE_9206_length_1128_cov_17.8472	0.491995	-1.1866	1.23149	-0.963549	0.335272	0.999905
NG-9510_939_K_12_2_NODE_505_length_5186_cov_19.3368	0.295589	-1.18563	1.21976	-0.972022	0.331039	0.999905
NG-9510_939_K_9_2_NODE_453_length_6565_cov_13.7661	0.295589	-1.18563	1.21976	-0.972022	0.331039	0.999905
NG-9510_507_J_24_9_NODE_1189_length_4903_cov_6.67512	1.15732	-1.1851	1.16694	-1.01556	0.309837	0.999905
NG-10601_1_NODE_943_length_4161_cov_9.37969	0.245337	-1.185	1.08039	-1.09683	0.272717	0.999905
NG-10601_12_NODE_117_length_4646_cov_7.54585	0.423168	-1.18481	0.881305	-1.34438	0.178825	0.999905
NG-9510_935_K_12_2_NODE_938_length_5045_cov_5.64449	1.01026	-1.18477	0.977932	-1.21151	0.225702	0.999905
NG-10601_1_NODE_246_length_10311_cov_21.5127	0.296306	-1.18403	1.2197	-0.970753	0.331671	0.999905
NG-9510_935_J_9_2_NODE_2419_length_1084_cov_13.8076	0.283135	-1.18379	1.21975	-0.970518	0.331789	0.999905
NG-10601_1_NODE_2703_length_1855_cov_11.4322	0.423286	-1.18341	1.10827	-1.0678	0.285609	0.999905
NG-9510_939_K_12_2_NODE_227_length_7732_cov_9.5312	2.56023	-1.18149	1.15831	-1.02002	0.307721	0.999905
NG-9510_935_J_9_2_NODE_751_length_1774_cov_15.9436	0.370112	-1.18125	1.23096	-0.959615	0.337249	0.999905
NG-9510_939_K_12_2_NODE_2041_length_2171_cov_11.2585	0.819578	-1.17926	1.18401	-0.995993	0.319254	0.999905
NG-9510_935_K_11_2_NODE_242_length_2779_cov_27.8216	0.48067	-1.17523	1.20473	-0.975518	0.329303	0.999905
NG-9510_939S_12_2_NODE_636_length_1077_cov_3.3953	0.406279	-1.17476	1.23098	-0.954328	0.339918	0.999905
NG-9510_507_K_3_9_NODE_1795_length_4171_cov_17.9031	0.712652	-1.17352	1.22819	-0.955492	0.339329	0.999905
NG-10601_11_NODE_5_length_91497_cov_4924.71	2428.13	-1.17327	1.14008	-1.02911	0.303428	0.999905
NG-9510_529_K_3_9_NODE_271_length_4701_cov_10.2503	1.27488	-1.17212	1.23166	-0.951662	0.341269	0.999905
NG-9510_939_K_9_2_NODE_435_length_6828_cov_10.572	2.22943	-1.17077	1.18584	-0.987293	0.323499	0.999905
NG-10053_14_NODE_118_length_6694_cov_10.9089	0.253732	-1.16913	1.23624	-0.945713	0.344295	0.999905
NG-9510_939_K_12_2_NODE_608_length_4658_cov_15.4358	2.24383	-1.16913	1.15361	-1.01346	0.310843	0.999905
NG-10053_10_NODE_118_length_6406_cov_61.3247	0.615901	-1.16859	1.24028	-0.942202	0.346089	0.999905
NG-9510_935_S_4_2_NODE_727_length_1841_cov_20.262	0.336531	-1.16719	1.22407	-0.953531	0.340321	0.999905
NG-10601_1_NODE_2900_length_1769_cov_10.8635	0.9941	-1.1671	1.11474	-1.04697	0.295114	0.999905
NG-9510_935_K_12_2_NODE_2430_length_3011_cov_3.59946	0.278333	-1.16688	1.21969	-0.956702	0.338718	0.999905
NG-9510_507_K_3_9_NODE_4196_length_2172_cov_14.6273	0.330572	-1.16651	1.23356	-0.945643	0.34433	0.999905
NG-9510_935_K_12_2_NODE_4814_length_2016_cov_56.8297	0.456154	-1.16596	1.09036	-1.06934	0.284917	0.999905
NG-9510_939_K_12_2_NODE_2385_length_1960_cov_11.1003	0.49934	-1.16595	1.1949	-0.975776	0.329175	0.999905
NG-10053_6_NODE_55_length_6192_cov_123.97	0.539131	-1.16547	1.24029	-0.93968	0.347382	0.999905
NG-9510_939_K_9_2_NODE_545_length_5554_cov_28.0746	0.999017	-1.16522	1.2234	-0.952439	0.340874	0.999905
NG-10053_19_NODE_41_length_9205_cov_7.5729	2.27047	-1.16317	1.07398	-1.08305	0.278788	0.999905
NG-10601_10_NODE_329_length_2166_cov_10.0426	0.362797	-1.16193	1.22031	-0.95216	0.341016	0.999905
NG-10601_1_NODE_756_length_4845_cov_7.1119	0.270785	-1.16182	1.21967	-0.952565	0.340811	0.999905
NG-9510_935_K_11_2_NODE_410_length_1993_cov_19.6047	0.27181	-1.16138	1.21967	-0.952209	0.340991	0.999905
NG-9510_935_K_11_2_NODE_189_length_3360_cov_4.3534	0.31523	-1.16099	1.14882	-1.0106	0.312209	0.999905
NG-9510_939_K_12_2_NODE_1400_length_2789_cov_10.3471	0.498428	-1.15948	1.24029	-0.934843	0.349869	0.999905
NG-9510_518_S_3_9_NODE_1296_length_2598_cov_195.693	27.5605	-1.15876	0.738465	-1.56914	0.116615	0.999905
NG-10053_14_NODE_3_length_56012_cov_238.256	0.295661	-1.1587	1.17139	-0.989166	0.322582	0.999905
NG-10601_1_NODE_1449_length_2978_cov_14.0859	0.726659	-1.15581	1.09988	-1.05085	0.293327	0.999905
NG-9510_939_K_9_2_NODE_1206_length_2865_cov_12.5861	0.828704	-1.15515	1.23543	-0.935012	0.349782	0.999905
NG-9510_935_K_12_2_NODE_3856_length_2304_cov_12.3913	0.710463	-1.15463	1.09065	-1.05866	0.289753	0.999905
NG-10601_1_NODE_1300_length_3225_cov_9.78517	0.212052	-1.15436	1.17613	-0.981488	0.326352	0.999905
NG-9510_518_K_3_9_NODE_783_length_3965_cov_9.33785	3.36168	-1.15429	1.06851	-1.08028	0.280018	0.999905
NG-9510_518_J_8_9_NODE_1810_length_1019_cov_30.4004	0.279721	-1.15284	1.21964	-0.94523	0.344542	0.999905
NG-9510_939_K_9_2_NODE_799_length_3993_cov_7.19325	0.927548	-1.15213	1.18842	-0.969461	0.332315	0.999905
NG-9510_939_K_9_2_NODE_1096_length_3094_cov_8.06055	1.07078	-1.15189	1.16283	-0.990592	0.321885	0.999905
NG-10053_22_NODE_91_length_6558_cov_33.3543	0.253652	-1.15126	1.23456	-0.932522	0.351067	0.999905
NG-10601_1_NODE_2727_length_1846_cov_11.7437	0.2974	-1.15079	1.14967	-1.00098	0.316839	0.999905
NG-10053_22_NODE_219_length_3292_cov_27.2091	1.82119	-1.14999	1.09983	-1.04561	0.295743	0.999905
NG-9510_939_K_12_2_NODE_288_length_6927_cov_24.0556	0.276652	-1.14907	1.21962	-0.942157	0.346112	0.999905
NG-10053_6_NODE_25_length_13297_cov_15.1747	0.265741	-1.14834	1.21589	-0.944445	0.344942	0.999905
NG-10601_1_NODE_215_length_11177_cov_15.7809	1.49755	-1.14726	1.13179	-1.01367	0.310741	0.999905
NG-9510_529_K_3_9_NODE_204_length_5622_cov_8.69894	1.47469	-1.14646	1.22434	-0.936386	0.349075	0.999905
NG-10053_16_NODE_15_length_30330_cov_20.426	0.341041	-1.14643	1.19168	-0.962027	0.336036	0.999905
NG-9510_529_J_24_9_NODE_287_length_4204_cov_8.3061	1.3284	-1.14642	1.22413	-0.93652	0.349006	0.999905
NG-9510_518_S_3_9_NODE_726_length_4416_cov_5.14286	1.55332	-1.14565	1.22445	-0.935643	0.349457	0.999905
NG-9510_935_K_12_2_NODE_11074_length_1231_cov_6.72619	0.303275	-1.14524	1.23891	-0.924387	0.355285	0.999905
NG-10053_22_NODE_135_length_5129_cov_177.085	0.240887	-1.14288	1.23526	-0.925214	0.354854	0.999905
NG-9510_529_K_27_9_NODE_142_length_4741_cov_6.15685	1.90771	-1.14215	1.23319	-0.926173	0.354356	0.999905
NG-10601_1_NODE_382_length_7908_cov_14.2384	0.215353	-1.14193	1.20911	-0.944432	0.344949	0.999905
NG-10601_1_NODE_4770_length_1244_cov_17.143	1.41648	-1.1414	1.09014	-1.04702	0.295089	0.999905
NG-10053_5_NODE_10_length_34788_cov_333.455	0.185082	-1.14096	1.23554	-0.923448	0.355774	0.999905
NG-9510_507_K_3_9_NODE_5270_length_1823_cov_10.5475	11.4148	-1.13991	0.706489	-1.61348	0.10664	0.999905
NG-9510_939_K_12_2_NODE_1089_length_3317_cov_7.39424	0.766351	-1.13938	1.14476	-0.995303	0.319589	0.999905
NG-9510_939_K_12_2_NODE_1741_length_2408_cov_11.7947	0.364521	-1.1387	1.22033	-0.933114	0.350761	0.999905
NG-9510_939_K_12_2_NODE_488_length_5262_cov_7.69848	1.44131	-1.13781	1.09907	-1.03525	0.300553	0.999905
NG-10601_8_NODE_78_length_7819_cov_39.0914	0.287592	-1.13558	1.23493	-0.919555	0.357805	0.999905
NG-9510_935_J_6_2_NODE_57_length_13242_cov_8.55297	0.680134	-1.13395	1.23991	-0.914538	0.360434	0.999905
NG-9510_518_K_3_9_NODE_1125_length_2919_cov_10.3408	4.05909	-1.1329	0.781824	-1.44905	0.147325	0.999905
NG-9510_939_K_9_2_NODE_827_length_3879_cov_15.4997	0.268717	-1.13184	1.21955	-0.928074	0.353369	0.999905
NG-10601_1_NODE_340_length_8568_cov_15.8931	0.767667	-1.13096	1.00905	-1.12081	0.262368	0.999905
NG-9510_935_K_12_2_NODE_11818_length_1183_cov_10.383	0.531105	-1.13021	1.2305	-0.918498	0.358358	0.999905
NG-10601_12_NODE_154_length_3718_cov_12.1952	1.02148	-1.13003	1.00393	-1.1256	0.260335	0.999905
NG-9510_529_S_21_9_NODE_235_length_1587_cov_10.8473	0.692796	-1.1284	1.22498	-0.921161	0.356967	0.999905
NG-9510_507_J_24_9_NODE_2869_length_2504_cov_10.6476	16.5352	-1.12682	0.695172	-1.62092	0.105034	0.999905
NG-9510_529_K_3_9_NODE_163_length_6868_cov_11.9357	2.34955	-1.1266	1.06641	-1.05645	0.290765	0.999905
NG-9510_939_K_9_2_NODE_940_length_3534_cov_7.17218	0.96303	-1.12582	1.1201	-1.0051	0.314848	0.999905
NG-9510_507_S_3_9_NODE_3_length_54669_cov_14.245	276.961	-1.12289	1.11243	-1.0094	0.312781	0.999905
NG-10053_6_NODE_27_length_12688_cov_13.2144	0.242407	-1.12248	1.23607	-0.908103	0.363824	0.999905
NG-10053_6_NODE_35_length_9228_cov_18.5132	0.242407	-1.12248	1.23607	-0.908103	0.363824	0.999905
NG-10053_22_NODE_97_length_6370_cov_13.615	0.232858	-1.12148	1.23644	-0.907016	0.364398	0.999905
NG-10601_1_NODE_480_length_6801_cov_37.0692	0.678562	-1.12106	1.10585	-1.01375	0.310702	0.999905
NG-9510_939_K_12_2_NODE_313_length_6594_cov_5.40021	1.52848	-1.12093	1.09659	-1.0222	0.306687	0.999905
NG-10053_6_NODE_82_length_4609_cov_7.43961	0.223308	-1.11909	1.23664	-0.904948	0.365493	0.999905
NG-9510_939_K_12_2_NODE_4806_length_1211_cov_17.2777	0.260337	-1.11905	1.21951	-0.917621	0.358817	0.999905
NG-9510_507_J_24_9_NODE_5166_length_1579_cov_12.6988	15.9688	-1.11874	0.711725	-1.57187	0.11598	0.999905
NG-9510_939S_12_2_NODE_432_length_1505_cov_4.09931	0.344207	-1.11863	1.23973	-0.902318	0.366888	0.999905
NG-9510_939_K_9_2_NODE_24_length_30110_cov_17.1852	4.9948	-1.11838	1.19955	-0.932336	0.351163	0.999905
NG-9510_939_J_26_1_NODE_131_length_4231_cov_6.9272	0.364089	-1.11713	1.09271	-1.02235	0.306614	0.999905
NG-10053_12_NODE_80_length_6673_cov_85.2572	2.61004	-1.11507	1.22521	-0.910099	0.362771	0.999905
NG-9510_935_J_6_2_NODE_108_length_6408_cov_74.2892	2.9286	-1.1141	0.950338	-1.17232	0.241068	0.999905
NG-9510_507_S_3_9_NODE_65_length_4637_cov_5.2213	1.31301	-1.11369	1.23993	-0.898186	0.369086	0.999905
NG-9510_518_J_8_9_NODE_45_length_5047_cov_9.53686	5.9629	-1.11045	1.12663	-0.985634	0.324313	0.999905
NG-10053_6_NODE_134_length_3262_cov_7.12379	0.242711	-1.10965	1.23524	-0.898325	0.369012	0.999905
NG-9510_935_K_12_2_NODE_2319_length_3079_cov_9.85979	0.991112	-1.10923	1.04767	-1.05876	0.289711	0.999905
NG-10053_6_NODE_43_length_7159_cov_14.455	0.233162	-1.10887	1.23564	-0.897406	0.369502	0.999905
NG-10601_2_NODE_306_length_1519_cov_5.59836	0.246046	-1.10876	1.23739	-0.896049	0.370227	0.999905
NG-9510_935_J_6_2_NODE_266_length_3208_cov_52.5712	0.985685	-1.10829	0.881971	-1.25661	0.208895	0.999905
NG-9510_939_K_12_2_NODE_1232_length_3052_cov_10.4928	0.927698	-1.10784	1.11923	-0.989822	0.322261	0.999905
NG-10601_1_NODE_429_length_7368_cov_11.0216	0.748505	-1.10643	1.15168	-0.960709	0.336699	0.999905
NG-9510_935_K_12_2_NODE_10228_length_1296_cov_10.7244	0.655445	-1.10641	1.21093	-0.913686	0.360882	0.999905
NG-9510_935_K_12_2_NODE_9865_length_1323_cov_11.3991	0.73918	-1.10607	1.06498	-1.03859	0.298996	0.999905
NG-9510_939_K_9_2_NODE_1008_length_3308_cov_6.3901	0.492082	-1.10576	1.2273	-0.900973	0.367603	0.999905
NG-9510_935_J_9_2_NODE_99_length_5908_cov_8.35896	0.31967	-1.1053	1.13113	-0.977166	0.328487	0.999905
NG-10601_6_NODE_36_length_19912_cov_60.4161	0.214036	-1.10527	1.237	-0.893503	0.371588	0.999905
NG-9510_935_J_9_2_NODE_158_length_4526_cov_5.05659	0.26947	-1.10461	1.2344	-0.894856	0.370864	0.999905
NG-9510_935_K_12_2_NODE_1059_length_4728_cov_5.88166	0.841174	-1.10407	1.06277	-1.03886	0.298868	0.999905
NG-9510_935_S_4_2_NODE_74_length_7808_cov_23.9442	16.6249	-1.10297	1.2252	-0.900238	0.367993	0.999905
NG-9510_939_K_12_2_NODE_2043_length_2170_cov_12.7584	0.582548	-1.1029	1.20898	-0.912256	0.361634	0.999905
NG-9510_939_K_9_2_NODE_726_length_4342_cov_9.33287	1.45599	-1.10084	1.14613	-0.960482	0.336813	0.999905
NG-9510_939_K_12_2_NODE_1681_length_2459_cov_40.6797	0.253171	-1.10074	1.21945	-0.902657	0.366708	0.999905
NG-9510_939_K_9_2_NODE_369_length_7818_cov_18.9271	1.28436	-1.10011	1.16426	-0.944898	0.344711	0.999905
NG-9510_935_S_4_2_NODE_204_length_3471_cov_4.84046	0.53109	-1.09968	1.11699	-0.984505	0.324868	0.999905
NG-9510_939_K_12_2_NODE_2096_length_2119_cov_10.3358	0.213719	-1.09785	1.23686	-0.887609	0.374751	0.999905
NG-9510_939_J_29_1_NODE_127_length_3369_cov_5.56789	2.409	-1.09471	1.09277	-1.00178	0.316451	0.999905
NG-9510_939_K_12_2_NODE_948_length_3590_cov_6.9553	1.15227	-1.0938	1.12522	-0.972076	0.331013	0.999905
NG-9510_935_K_11_2_NODE_56_length_10766_cov_110.537	50.4505	-1.0932	1.23717	-0.883632	0.376895	0.999905
NG-10053_14_NODE_366_length_3258_cov_8.15517	0.19784	-1.09302	1.23761	-0.883172	0.377143	0.999905
NG-9510_935_J_9_2_NODE_228_length_3422_cov_7.44045	0.491437	-1.09253	1.22143	-0.894463	0.371074	0.999905
NG-9510_939_J_29_1_NODE_125_length_3451_cov_7.4679	0.968432	-1.09218	1.06627	-1.0243	0.305693	0.999905
NG-9510_939_K_12_2_NODE_3187_length_1613_cov_14.328	0.19184	-1.09176	1.20429	-0.906563	0.364638	0.999905
NG-9510_529_K_3_9_NODE_124_length_7993_cov_13.7417	1.90183	-1.09064	1.23991	-0.87961	0.37907	0.999905
NG-9510_939_K_9_2_NODE_221_length_11033_cov_11.3973	2.85865	-1.09011	1.19204	-0.91449	0.360459	0.999905
NG-9510_939_K_12_2_NODE_783_length_4034_cov_15.0347	0.688381	-1.08936	1.14473	-0.951634	0.341283	0.999905
NG-9510_935_K_12_2_NODE_1028_length_4802_cov_6.36128	0.969059	-1.08928	1.03494	-1.05251	0.292567	0.999905
NG-9510_935_K_11_2_NODE_5_length_41989_cov_107.648	32.1883	-1.08854	1.20784	-0.901225	0.367469	0.999905
NG-9510_507_S_3_9_NODE_48_length_6282_cov_9.01815	2.83455	-1.08838	1.01054	-1.07703	0.281467	0.999905
NG-10053_19_NODE_257_length_1986_cov_17.1015	3.85484	-1.08735	0.754704	-1.44077	0.14965	0.999905
NG-10053_12_NODE_484_length_1665_cov_30.9168	0.243295	-1.08625	1.2194	-0.890802	0.373036	0.999905
NG-10601_1_NODE_1230_length_3364_cov_13.9241	0.747768	-1.08508	0.917201	-1.18304	0.236794	0.999905
NG-10053_22_NODE_357_length_2262_cov_11.0394	0.221228	-1.08166	1.23654	-0.874747	0.381711	0.999905
NG-9510_939_K_9_2_NODE_512_length_5866_cov_9.97677	1.78744	-1.08161	1.12105	-0.96482	0.334635	0.999905
NG-9510_518_K_3_9_NODE_1077_length_3026_cov_4.8832	1.99527	-1.08103	1.00586	-1.07474	0.282491	0.999905
NG-9510_939_K_9_2_NODE_741_length_4274_cov_7.42237	0.805725	-1.08041	1.1783	-0.916928	0.35918	0.999905
NG-9510_935_K_12_2_NODE_2069_length_3275_cov_8.9382	0.781867	-1.08036	1.12484	-0.960458	0.336825	0.999905
NG-9510_935_J_9_2_NODE_1461_length_1319_cov_21.4873	0.232203	-1.07974	1.21938	-0.885477	0.375899	0.999905
NG-10601_1_NODE_1379_length_3077_cov_8.56386	0.473901	-1.07963	1.12306	-0.961329	0.336387	0.999905
NG-10053_22_NODE_129_length_5257_cov_13.9037	0.258197	-1.079	1.21938	-0.88487	0.376227	0.999905
NG-10053_22_NODE_215_length_3342_cov_13.3343	0.221532	-1.07897	1.23658	-0.872541	0.382913	0.999905
NG-9510_935_K_12_2_NODE_11769_length_1186_cov_15.8798	0.477368	-1.078	1.07101	-1.00653	0.314161	0.999905
NG-9510_939_K_12_2_NODE_2272_length_2017_cov_10.2329	0.655211	-1.07773	1.2264	-0.878768	0.379527	0.999905
NG-9510_518_J_8_9_NODE_145_length_2817_cov_13.2607	2.53263	-1.07726	1.10046	-0.978918	0.32762	0.999905
NG-10601_1_NODE_1553_length_2828_cov_10.1608	1.90394	-1.07706	1.18469	-0.90915	0.363271	0.999905
NG-10053_14_NODE_284_length_3805_cov_7.23813	0.202433	-1.07696	1.23658	-0.870921	0.383797	0.999905
NG-10053_22_NODE_182_length_3807_cov_9.12127	0.202433	-1.07696	1.23658	-0.870921	0.383797	0.999905
NG-10053_23_NODE_2037_length_1501_cov_20.9357	1.55195	-1.07695	0.976146	-1.10326	0.269913	0.999905
NG-9510_939S_12_2_NODE_422_length_1547_cov_4.43901	0.25648	-1.0745	1.23906	-0.867186	0.38584	0.999905
NG-9510_935_K_12_2_NODE_3160_length_2597_cov_4.05075	0.423029	-1.07415	1.01817	-1.05498	0.291434	0.999905
NG-9510_518_K_3_9_NODE_2680_length_1446_cov_19.3674	1.67728	-1.07409	0.997215	-1.07709	0.281438	0.999905
NG-9510_939_K_9_2_NODE_1312_length_2688_cov_21.684	1.39303	-1.07407	1.22431	-0.877282	0.380333	0.999905
NG-10053_14_NODE_334_length_3458_cov_7.50573	0.231081	-1.07404	1.23608	-0.868911	0.384896	0.999905
NG-10053_19_NODE_377_length_1401_cov_2.68796	0.314177	-1.07199	1.21937	-0.879138	0.379327	0.999905
NG-9510_935_K_11_2_NODE_342_length_2175_cov_53.591	107.777	-1.07075	1.22623	-0.873207	0.38255	0.999905
NG-10601_1_NODE_4762_length_1245_cov_10.7378	0.773691	-1.07011	1.05633	-1.01305	0.311036	0.999905
NG-9510_935_J_6_2_NODE_248_length_3430_cov_10.997	0.347168	-1.06934	1.2401	-0.862304	0.38852	0.999905
NG-9510_939_K_9_2_NODE_555_length_5475_cov_11.7101	1.23164	-1.06897	1.08374	-0.986376	0.323948	0.999905
NG-10601_1_NODE_520_length_6467_cov_16.1845	0.246145	-1.06879	1.12451	-0.950456	0.341881	0.999905
NG-10601_1_NODE_4379_length_1322_cov_11.4886	0.163602	-1.06847	1.10288	-0.968803	0.332643	0.999905
NG-10053_6_NODE_30_length_11802_cov_86.6174	0.160137	-1.06836	1.23458	-0.865363	0.38684	0.999905
NG-9510_935_K_12_2_NODE_2244_length_3135_cov_4.36656	0.708443	-1.06782	1.12086	-0.952684	0.34075	0.999905
NG-9510_935_S11_2_NODE_2964_length_2020_cov_22.8728	0.226508	-1.06724	1.21936	-0.875252	0.381437	0.999905
NG-9510_518_K11_9_NODE_1210_length_2451_cov_7.69741	2.11591	-1.06652	1.14345	-0.932725	0.350962	0.999905
NG-9510_939_K_9_2_NODE_212_length_11466_cov_10.7915	3.07519	-1.06319	1.19137	-0.892413	0.372171	0.999905
NG-9510_939_K_9_2_NODE_358_length_8037_cov_10.093	1.8687	-1.06272	1.17635	-0.903404	0.366311	0.999905
NG-9510_939_K_12_2_NODE_3224_length_1603_cov_13.2565	0.367382	-1.06256	1.22361	-0.868381	0.385186	0.999905
NG-9510_939_J_26_1_NODE_120_length_4534_cov_10.9859	0.844238	-1.06221	1.2231	-0.86846	0.385142	0.999905
NG-9510_939_J_26_1_NODE_87_length_5822_cov_8.72083	0.452115	-1.06214	1.24027	-0.856383	0.391786	0.999905
NG-9510_507_K_3_9_NODE_4226_length_2161_cov_14.4782	0.757396	-1.06168	1.21663	-0.872637	0.382861	0.999905
NG-9510_935_J_9_2_NODE_48_length_14102_cov_25.7787	6.69774	-1.06116	1.22588	-0.865632	0.386692	0.999905
NG-9510_935_K_12_2_NODE_2279_length_3111_cov_6.81152	3.47922	-1.06108	1.22786	-0.864168	0.387496	0.999905
NG-9510_507_S_3_9_NODE_320_length_1417_cov_15.9802	36.9681	-1.06048	0.704946	-1.50435	0.132492	0.999905
NG-9510_943_J_26_1_NODE_169_length_1694_cov_20.8591	0.331781	-1.05988	1.22485	-0.865315	0.386866	0.999905
NG-9510_939_K_12_2_NODE_1093_length_3314_cov_9.73642	1.53948	-1.05988	1.14689	-0.924129	0.355419	0.999905
NG-9510_935_J_6_2_NODE_1307_length_1069_cov_28.2022	0.220481	-1.05964	1.23464	-0.858262	0.390748	0.999905
NG-9510_518_S_3_9_NODE_1956_length_1880_cov_28.9271	14.6282	-1.05957	0.675354	-1.56892	0.116668	0.999905
NG-9510_518_K11_9_NODE_512_length_4934_cov_6.45973	12.7654	-1.05879	1.1382	-0.930237	0.352249	0.999905
NG-10601_1_NODE_369_length_8069_cov_50.0112	0.508777	-1.05871	1.07042	-0.989061	0.322634	0.999905
NG-8227_APF1_T0_NODE_56_length_7734_cov_4.91548	0.442068	-1.0586	1.22753	-0.862384	0.388476	0.999905
NG-9510_935_K_12_2_NODE_1997_length_3344_cov_8.01034	0.586263	-1.05849	0.935597	-1.13135	0.257907	0.999905
NG-10053_2_NODE_228_length_5368_cov_7.43911	0.415189	-1.05793	1.22517	-0.863496	0.387865	0.999905
NG-9510_518_K_3_9_NODE_907_length_3478_cov_8.03447	5.3775	-1.05777	1.02927	-1.02769	0.304095	0.999905
NG-10601_1_NODE_1090_length_3697_cov_8.5508	0.63973	-1.05775	0.960052	-1.10176	0.270567	0.999905
NG-10053_14_NODE_364_length_3262_cov_6.51855	0.214837	-1.05766	1.23627	-0.855527	0.39226	0.999905
NG-9510_507_J_24_9_NODE_1905_length_3462_cov_6.09569	0.399003	-1.05688	1.15353	-0.916207	0.359558	0.999905
NG-10053_17_NODE_51_length_11258_cov_19.143	0.547165	-1.0567	1.23191	-0.857776	0.391016	0.999905
NG-9510_939_K_9_2_NODE_707_length_4470_cov_7.40747	0.916118	-1.05575	1.24029	-0.851215	0.39465	0.999905
NG-10601_1_NODE_673_length_5239_cov_11.8902	0.938372	-1.05353	1.11049	-0.948702	0.342772	0.999905
NG-9510_507_S_3_9_NODE_44_length_6480_cov_59.3461	11824.9	-1.05335	1.18882	-0.886051	0.37559	0.999905
NG-10053_8_NODE_155_length_4432_cov_8.40119	0.218524	-1.05269	1.23331	-0.853549	0.393355	0.999905
NG-9510_935_K_12_2_NODE_2377_length_3038_cov_3.96882	1.28244	-1.05246	1.03543	-1.01644	0.309418	0.999905
NG-9510_529_J_24_9_NODE_351_length_3686_cov_37.355	2.79261	-1.05221	1.22946	-0.855832	0.392091	0.999905
NG-9510_939S_12_2_NODE_635_length_1080_cov_2.6839	1.79693	-1.05064	1.18849	-0.884013	0.376689	0.999905
NG-9510_507_J_24_9_NODE_1780_length_3646_cov_8.14397	0.86883	-1.04949	1.22391	-0.857492	0.391173	0.999905
NG-10601_12_NODE_136_length_4022_cov_13.5805	2.22019	-1.04919	0.804079	-1.30483	0.191949	0.999905
NG-9510_507_J_24_9_NODE_878_length_6042_cov_6.59095	0.886932	-1.04919	1.22571	-0.855979	0.392009	0.999905
NG-9510_939_K_12_2_NODE_1402_length_2787_cov_6.8049	0.497689	-1.04797	0.992909	-1.05545	0.291219	0.999905
NG-9510_507_K_3_9_NODE_5724_length_1704_cov_12.3572	0.912179	-1.04738	1.17454	-0.891741	0.372532	0.999905
NG-9510_507_K_3_9_NODE_1936_length_3948_cov_16.7555	0.573449	-1.04563	1.22952	-0.850432	0.395085	0.999905
NG-9510_935_K_12_2_NODE_1431_length_4032_cov_8.96253	1.83132	-1.04539	0.846937	-1.23432	0.217084	0.999905
NG-9510_507_J_24_9_NODE_1717_length_3751_cov_4.81358	0.882378	-1.04253	1.08571	-0.960229	0.33694	0.999905
NG-10601_1_NODE_344_length_8494_cov_10.3826	4.29479	-1.04183	1.20113	-0.867377	0.385736	0.999905
NG-10053_22_NODE_159_length_4376_cov_5.7445	0.322565	-1.04129	1.22023	-0.853355	0.393463	0.999905
NG-9510_939_K_12_2_NODE_2585_length_1846_cov_3.21552	0.54223	-1.04091	1.23511	-0.842774	0.399355	0.999905
NG-9510_939_K_12_2_NODE_932_length_3632_cov_8.87336	0.948425	-1.03754	1.15926	-0.895004	0.370785	0.999905
NG-9510_518_J_8_9_NODE_16_length_9493_cov_6.06665	4.14127	-1.03745	1.20063	-0.864091	0.387538	0.999905
NG-10053_6_NODE_64_length_5570_cov_4.44098	0.180951	-1.03733	1.23666	-0.838817	0.401572	0.999905
NG-10053_14_NODE_2670_length_1027_cov_10.6224	0.26389	-1.03628	1.21928	-0.849907	0.395377	0.999905
NG-9510_935_K_11_2_NODE_970_length_1283_cov_27.3363	0.257666	-1.03534	1.23246	-0.840064	0.400873	0.999905
NG-9510_939_K_9_2_NODE_137_length_14878_cov_15.3802	5.54767	-1.0353	1.20502	-0.859159	0.390253	0.999905
NG-10053_6_NODE_93_length_4255_cov_6.76833	0.514924	-1.03512	1.17152	-0.883571	0.376928	0.999905
NG-9510_935_J_6_2_NODE_237_length_3656_cov_31.4035	0.555365	-1.03487	1.17983	-0.877129	0.380417	0.999905
NG-10053_26_NODE_1_length_16420_cov_7418.34	1.04564	-1.03425	1.23901	-0.834742	0.403863	0.999905
NG-9510_935_K_12_2_NODE_12243_length_1158_cov_12.1333	1.75344	-1.03363	1.0182	-1.01516	0.31003	0.999905
NG-10601_1_NODE_767_length_4806_cov_19.2856	0.770086	-1.03361	1.10268	-0.937367	0.34857	0.999905
NG-8227_APM2_T0_NODE_108_length_11389_cov_4.6042	1.23093	-1.03337	1.1676	-0.885033	0.376139	0.999905
NG-10601_1_NODE_599_length_5696_cov_15.5107	0.448308	-1.03241	1.07316	-0.96203	0.336034	0.999905
NG-9510_939_J_29_1_NODE_65_length_6183_cov_11.5135	3.62184	-1.03176	0.917112	-1.12501	0.260584	0.999905
NG-9510_935_J_9_2_NODE_20_length_33872_cov_143.18	34.6934	-1.03099	1.23948	-0.831786	0.40553	0.999905
NG-10053_21_NODE_149_length_4657_cov_7.72229	1.39369	-1.03044	1.13082	-0.911228	0.362175	0.999905
NG-9510_939_K_9_2_NODE_874_length_3726_cov_10.5075	1.61983	-1.02828	1.17999	-0.871431	0.383519	0.999905
NG-10601_1_NODE_2997_length_1723_cov_11.5725	0.629406	-1.02726	1.09259	-0.940207	0.347111	0.999905
NG-10601_1_NODE_2373_length_2045_cov_11.9889	0.540432	-1.02712	1.17174	-0.87658	0.380715	0.999905
NG-10053_22_NODE_102_length_6216_cov_11.4582	0.892571	-1.02508	1.06931	-0.95864	0.33774	0.999905
NG-9510_939_K_12_2_NODE_1720_length_2428_cov_18.3801	1.78332	-1.02276	1.14977	-0.889537	0.373714	0.999905
NG-9510_529_J_24_9_NODE_251_length_4719_cov_33.8846	1.2859	-1.02253	1.22925	-0.831833	0.405503	0.999905
NG-9510_935_K_12_2_NODE_509_length_6976_cov_6.54631	3.06278	-1.02095	1.10588	-0.923202	0.355902	0.999905
NG-9510_939_K_9_2_NODE_658_length_4722_cov_9.89779	0.216744	-1.02062	1.23493	-0.826458	0.408544	0.999905
NG-10601_1_NODE_598_length_5702_cov_19.3101	0.258525	-1.02009	1.18142	-0.863447	0.387892	0.999905
NG-9510_939_K_9_2_NODE_1050_length_3221_cov_7.64624	0.791689	-1.01873	1.21586	-0.837864	0.402107	0.999905
NG-9510_935_S11_2_NODE_1065_length_3423_cov_6.212	0.203857	-1.01821	1.21924	-0.835117	0.403652	0.999905
NG-9510_939_K_9_2_NODE_420_length_7051_cov_13.0046	2.98728	-1.01806	1.19043	-0.855203	0.392439	0.999905
NG-10053_22_NODE_154_length_4514_cov_9.75331	0.545741	-1.01769	1.08449	-0.938404	0.348037	0.999905
NG-9510_935_K_12_2_NODE_4978_length_1976_cov_10.633	1.10131	-1.01715	1.04762	-0.970916	0.33159	0.999905
NG-9510_939_K_9_2_NODE_1893_length_2043_cov_15.0845	0.319088	-1.01672	1.21982	-0.833498	0.404564	0.999905
NG-9510_939_J_29_1_NODE_128_length_3368_cov_7.13009	1.55741	-1.01478	1.13243	-0.896106	0.370196	0.999905
NG-10053_6_NODE_169_length_2627_cov_2.86275	0.200657	-1.0144	1.23628	-0.820523	0.411918	0.999905
NG-9510_939_J_26_1_NODE_173_length_3393_cov_9.84751	0.950728	-1.01349	1.22025	-0.830555	0.406225	0.999905
NG-10601_1_NODE_1269_length_3283_cov_12.6955	0.853206	-1.01285	1.10906	-0.913251	0.361111	0.999905
NG-10053_2_NODE_353_length_4508_cov_4.04199	0.482042	-1.01273	1.23351	-0.821016	0.411637	0.999905
NG-9510_939_K_9_2_NODE_1320_length_2666_cov_10.9544	1.00695	-1.01252	1.15746	-0.874782	0.381692	0.999905
NG-10601_1_NODE_4771_length_1244_cov_11.1909	0.664924	-1.01242	1.08912	-0.929574	0.352591	0.999905
NG-9510_935_K_11_2_NODE_1146_length_1190_cov_13.8458	0.92646	-1.01103	1.12155	-0.901453	0.367348	0.999905
NG-10601_1_NODE_1611_length_2743_cov_12.5766	0.306272	-1.00864	1.1943	-0.84454	0.398368	0.999905
NG-10053_19_NODE_18_length_12960_cov_104.774	1.46905	-1.00813	1.07059	-0.941654	0.34637	0.999905
NG-9510_939_K_12_2_NODE_1759_length_2394_cov_10.304	1.38156	-1.00748	0.895745	-1.12474	0.2607	0.999905
NG-9510_518_J_8_9_NODE_37_length_5482_cov_7.48646	1.9081	-1.00738	1.13489	-0.88765	0.374729	0.999905
NG-9510_939_K_9_2_NODE_350_length_8184_cov_14.0579	2.65494	-1.00726	1.18772	-0.848063	0.396403	0.999905
NG-10053_2_NODE_1028_length_2832_cov_12.0616	2.28991	-1.00718	1.18678	-0.848667	0.396067	0.999905
NG-9510_939_K_9_2_NODE_405_length_7197_cov_17.2546	3.66649	-1.0056	1.13677	-0.884607	0.376369	0.999905
NG-9510_939_K_12_2_NODE_399_length_5829_cov_11.4231	1.03543	-1.00393	1.22326	-0.820703	0.411816	0.999905
NG-9510_529_J_24_9_NODE_374_length_3569_cov_3.6309	0.99464	-1.00259	1.22404	-0.819086	0.412738	0.999905
NG-9510_935_K_11_2_NODE_131_length_4766_cov_5.93292	2.7835	-1.00225	0.936629	-1.07006	0.284594	0.999905
NG-9510_939_J_26_1_NODE_51_length_9257_cov_9.54738	0.943187	-1.00205	1.17181	-0.855131	0.392478	0.999905
NG-9510_939_K_9_2_NODE_418_length_7076_cov_12.8453	2.77685	-1.00167	1.16564	-0.859326	0.390161	0.999905
NG-9510_939_S_11_2_NODE_67_length_10231_cov_8.12824	10.2134	-1.00158	1.11492	-0.898346	0.369001	0.999905
NG-10601_1_NODE_3779_length_1455_cov_11.34	0.695614	-1.0011	1.09629	-0.913164	0.361156	0.999905
NG-10601_1_NODE_874_length_4385_cov_6.47598	0.326582	-1.00086	1.09246	-0.916161	0.359583	0.999905
NG-9510_935_J_9_2_NODE_133_length_4958_cov_4.38854	0.239803	-1.00067	1.23896	-0.807665	0.419283	0.999905
NG-10053_2_NODE_785_length_3196_cov_4.46323	0.373707	-1.00007	1.22577	-0.815867	0.414576	0.999905
NG-9510_939_K_12_2_NODE_2195_length_2064_cov_11.9522	0.982825	-0.999479	1.08405	-0.921984	0.356537	0.999905
NG-10601_1_NODE_820_length_4578_cov_13.3036	1.35864	-0.999023	1.12628	-0.887014	0.375072	0.999905
NG-9510_935_S11_2_NODE_707_length_4237_cov_5.13462	1.04564	-0.998657	1.03671	-0.963295	0.3354	0.999905
NG-9510_507_K_3_9_NODE_3309_length_2619_cov_15.1073	0.606498	-0.998109	1.1831	-0.843636	0.398873	0.999905
NG-10053_22_NODE_1333_length_1001_cov_10.1469	0.169321	-0.997786	1.23672	-0.806799	0.419782	0.999905
NG-10601_1_NODE_550_length_6133_cov_17.0235	0.325949	-0.997437	1.1032	-0.904133	0.365925	0.999905
NG-9510_935_J_9_2_NODE_10_length_42709_cov_30.1028	11.2676	-0.997311	1.2173	-0.81928	0.412627	0.999905
NG-10053_1_NODE_3079_length_1020_cov_18.3192	0.56169	-0.997063	1.24029	-0.803894	0.421458	0.999905
NG-10053_22_NODE_49_length_12093_cov_23.1657	0.545766	-0.996937	1.0816	-0.92172	0.356675	0.999905
NG-9510_939_K_9_2_NODE_2022_length_1969_cov_12.3359	0.958096	-0.99649	1.22566	-0.813026	0.416203	0.999905
NG-9510_939_K_9_2_NODE_780_length_4078_cov_13.5665	1.2762	-0.996294	1.16861	-0.852544	0.393912	0.999905
NG-10601_1_NODE_1111_length_3641_cov_6.83463	1.06852	-0.995326	1.1166	-0.891392	0.372719	0.999905
NG-9510_943_J_29_1_NODE_178_length_1030_cov_10.6892	2.96406	-0.994021	0.918428	-1.08231	0.279116	0.999905
NG-9510_939_K_12_2_NODE_2651_length_1824_cov_14.6162	0.876603	-0.993828	1.114	-0.892127	0.372325	0.999905
NG-9510_939_K_12_2_NODE_1085_length_3323_cov_8.57497	0.935272	-0.993584	1.1217	-0.885785	0.375733	0.999905
NG-10053_17_NODE_197_length_4104_cov_4.47913	0.576976	-0.993026	1.23108	-0.806628	0.419881	0.999905
NG-9510_529_S_3_9_NODE_58_length_5632_cov_7.42084	22.7008	-0.992256	0.950813	-1.04359	0.296676	0.999905
NG-9510_943_J_26_1_NODE_6_length_38937_cov_144.949	145.594	-0.991292	1.20652	-0.821615	0.411296	0.999905
NG-10601_1_NODE_3102_length_1682_cov_12.8777	0.787339	-0.991264	1.1096	-0.893353	0.371668	0.999905
NG-10601_1_NODE_1115_length_3634_cov_5.23107	0.751445	-0.990601	1.06491	-0.930224	0.352255	0.999905
NG-9510_507_J_8_9_NODE_411_length_3115_cov_3.75882	1.33844	-0.989981	1.22432	-0.808599	0.418746	0.999905
NG-10601_1_NODE_290_length_9311_cov_29.0552	0.226422	-0.989521	1.23467	-0.801444	0.422875	0.999905
NG-9510_507_J_24_9_NODE_8386_length_1094_cov_13.1174	1.89047	-0.988118	0.99987	-0.988246	0.323032	0.999905
NG-9510_935_S11_2_NODE_1210_length_3196_cov_5.71188	2.87502	-0.987171	1.09537	-0.901221	0.367471	0.999905
NG-9510_507K_11_9_NODE_19_length_6426_cov_5.69377	1.00947	-0.985959	1.23881	-0.795891	0.426095	0.999905
NG-9510_939_K_12_2_NODE_911_length_3696_cov_10.0942	1.48134	-0.985773	1.16931	-0.843036	0.399209	0.999905
NG-9510_935_K_11_2_NODE_36_length_17911_cov_11.6764	0.3249	-0.98465	1.19466	-0.824212	0.409819	0.999905
NG-10601_1_NODE_216_length_11116_cov_22.5448	0.340652	-0.984098	1.05708	-0.930961	0.351874	0.999905
NG-10601_1_NODE_4824_length_1234_cov_11.7786	0.875586	-0.984009	1.07293	-0.917124	0.359078	0.999905
NG-10601_2_NODE_582_length_1073_cov_2.46071	0.186964	-0.98189	1.21915	-0.805388	0.420596	0.999905
NG-10053_19_NODE_336_length_1559_cov_4.00399	0.196144	-0.981443	1.23676	-0.793561	0.427451	0.999905
NG-10601_1_NODE_1383_length_3071_cov_8.62235	0.848196	-0.980201	1.02674	-0.954669	0.339745	0.999905
NG-9510_507_K_3_9_NODE_2991_length_2833_cov_12.7441	0.272822	-0.980012	1.18576	-0.826483	0.40853	0.999905
NG-10053_6_NODE_99_length_4121_cov_5.7912	0.260806	-0.978798	1.23717	-0.791161	0.42885	0.999905
NG-10601_1_NODE_5498_length_1129_cov_33.7011	0.988606	-0.97834	1.23908	-0.789568	0.42978	0.999905
NG-9510_939_K_12_2_NODE_2406_length_1946_cov_15.7403	1.00652	-0.977468	1.16728	-0.837392	0.402372	0.999905
NG-10053_21_NODE_89_length_7932_cov_13.9693	0.197389	-0.977069	1.1633	-0.839912	0.400958	0.999905
NG-9510_935_J_6_2_NODE_199_length_4150_cov_10.2405	0.221865	-0.976556	1.23375	-0.791532	0.428634	0.999905
NG-10053_22_NODE_101_length_6243_cov_6.38348	0.189028	-0.97464	1.23714	-0.787817	0.430804	0.999905
NG-9510_935_J_9_2_NODE_12_length_41668_cov_23.3456	4.4292	-0.974514	1.22568	-0.795078	0.426568	0.999905
NG-10053_5_NODE_456_length_2224_cov_15.5745	0.237095	-0.974399	1.23752	-0.787382	0.431058	0.999905
NG-9510_518_J_8_9_NODE_92_length_3369_cov_5.07393	2.40531	-0.974016	1.0894	-0.894082	0.371278	0.999905
NG-9510_935_K_12_2_NODE_1728_length_3626_cov_8.15234	0.987147	-0.97172	1.10499	-0.879396	0.379187	0.999905
NG-10053_14_NODE_123_length_6438_cov_23.5958	0.179479	-0.971609	1.2369	-0.785518	0.43215	0.999905
NG-10053_19_NODE_44_length_9049_cov_10.6306	0.269338	-0.970823	1.21963	-0.796	0.426032	0.999905
NG-9510_939_K_9_2_NODE_1019_length_3287_cov_12.5727	1.11176	-0.970438	1.19944	-0.809075	0.418472	0.999905
NG-10053_5_NODE_227_length_3624_cov_12.2003	0.492638	-0.969569	1.24013	-0.781829	0.434315	0.999905
NG-10601_1_NODE_1192_length_3451_cov_7.23557	0.245412	-0.966832	1.17722	-0.821284	0.411484	0.999905
NG-9510_939_K_9_2_NODE_150_length_14189_cov_17.3501	5.6238	-0.966714	1.1179	-0.864762	0.38717	0.999905
NG-9510_943_J_26_1_NODE_215_length_1406_cov_4.80385	0.714553	-0.966158	1.01021	-0.956391	0.338875	0.999905
NG-9510_518_S_3_9_NODE_492_length_6134_cov_130.575	51.7971	-0.964726	1.22621	-0.786757	0.431424	0.999905
NG-9510_939_K_12_2_NODE_4069_length_1352_cov_15.8049	0.227993	-0.963707	1.23281	-0.781713	0.434383	0.999905
NG-9510_507_J_24_9_NODE_3294_length_2242_cov_517.896	4.70067	-0.963393	0.672458	-1.43264	0.15196	0.999905
NG-10053_21_NODE_263_length_2994_cov_3.89078	1.39465	-0.962898	1.22441	-0.786418	0.431622	0.999905
NG-9510_935_J_9_2_NODE_635_length_1931_cov_20.0101	0.19786	-0.961595	1.23708	-0.777312	0.436975	0.999905
NG-9510_935_K_12_2_NODE_12731_length_1131_cov_13.6608	0.5151	-0.961022	1.24024	-0.774867	0.438418	0.999905
NG-9510_935_K_12_2_NODE_984_length_4917_cov_5.62505	2.2407	-0.957565	1.07586	-0.890042	0.373443	0.999905
NG-9510_939_K_12_2_NODE_4937_length_1193_cov_2.80668	0.722916	-0.957029	1.2374	-0.77342	0.439274	0.999905
NG-9510_939_K_9_2_NODE_3846_length_1308_cov_10.5004	0.477285	-0.956804	1.22896	-0.77855	0.436245	0.999905
NG-10053_21_NODE_111_length_6286_cov_27.1088	6.54025	-0.956088	1.19886	-0.797495	0.425163	0.999905
NG-9510_935_K_12_2_NODE_10246_length_1295_cov_4.83387	0.379818	-0.955763	1.23986	-0.770863	0.440788	0.999905
NG-9510_507_J_8_9_NODE_112_length_4690_cov_3.8192	0.904677	-0.954772	1.22573	-0.778941	0.436015	0.999905
NG-9510_935_K_12_2_NODE_1845_length_3497_cov_7.56188	0.416405	-0.954497	1.23155	-0.775035	0.438319	0.999905
NG-9510_939_K_12_2_NODE_1704_length_2435_cov_12.5605	0.555403	-0.953077	1.22888	-0.775567	0.438005	0.999905
NG-9510_939_K_12_2_NODE_743_length_4148_cov_9.30833	0.402933	-0.952677	1.23005	-0.774503	0.438633	0.999905
NG-9510_939_K_12_2_NODE_1811_length_2344_cov_10.6972	1.11851	-0.950756	1.05293	-0.902964	0.366545	0.999905
NG-9510_939_K_12_2_NODE_903_length_3716_cov_8.02868	1.01198	-0.949899	1.12676	-0.843039	0.399207	0.999905
NG-9510_939_K_9_2_NODE_145_length_14471_cov_28.213	0.683288	-0.948976	1.22541	-0.774412	0.438687	0.999905
NG-9510_529_J_24_9_NODE_1232_length_1386_cov_10.882	0.554266	-0.947059	1.22949	-0.770289	0.441129	0.999905
NG-10053_14_NODE_402_length_3058_cov_4.53447	0.183335	-0.944758	1.21906	-0.774986	0.438348	0.999905
NG-9510_943_J_29_1_NODE_2_length_71093_cov_143.396	312.256	-0.944676	1.18012	-0.800494	0.423424	0.999905
NG-9510_935_K_12_2_NODE_1309_length_4238_cov_6.40497	1.52392	-0.944388	1.01581	-0.92969	0.352532	0.999905
NG-9510_507_S_3_9_NODE_6_length_31326_cov_15.2207	12.1247	-0.941393	1.15362	-0.816037	0.414479	0.999905
NG-9510_518_J_8_9_NODE_120_length_2939_cov_12.3474	1.76337	-0.941164	1.21917	-0.771971	0.440132	0.999905
NG-9510_507_J_24_9_NODE_2220_length_3057_cov_7.26949	0.83736	-0.940184	1.20274	-0.781702	0.43439	0.999905
NG-9510_935_K_12_2_NODE_2397_length_3027_cov_5.52254	1.39183	-0.940099	1.08329	-0.86782	0.385493	0.999905
NG-9510_939_K_12_2_NODE_1165_length_3175_cov_8.19968	0.303566	-0.939047	1.22142	-0.768819	0.442001	0.999905
NG-9510_507_K_3_9_NODE_719_length_8490_cov_7.81968	1.16021	-0.938905	1.20811	-0.77717	0.437058	0.999905
NG-10053_17_NODE_193_length_4134_cov_7.84481	0.233719	-0.938187	1.21905	-0.769605	0.441534	0.999905
NG-9510_939_K_12_2_NODE_1965_length_2225_cov_10.4793	0.183639	-0.938187	1.21905	-0.769605	0.441534	0.999905
NG-9510_939_K_12_2_NODE_2418_length_1942_cov_10.0228	0.183639	-0.938187	1.21905	-0.769605	0.441534	0.999905
NG-10601_1_NODE_1876_length_2454_cov_13.2222	0.327502	-0.936368	1.18902	-0.787513	0.430982	0.999905
NG-9510_939_K_12_2_NODE_279_length_6995_cov_17.0707	3.51171	-0.936329	1.20138	-0.779375	0.435759	0.999905
NG-10601_1_NODE_984_length_3993_cov_20.0871	1.37832	-0.936156	1.13175	-0.827172	0.408139	0.999905
NG-9510_935_K_12_2_NODE_2957_length_2703_cov_70.7255	0.475052	-0.935516	1.22146	-0.765898	0.443737	0.999905
NG-9510_529_K_3_9_NODE_107_length_8963_cov_10.5925	2.3315	-0.934531	1.08244	-0.863352	0.387944	0.999905
NG-9510_507_K_3_9_NODE_2284_length_3490_cov_5.41194	1.40571	-0.933431	0.997002	-0.936239	0.34915	0.999905
NG-9510_507_K_3_9_NODE_2335_length_3423_cov_6.72001	1.23676	-0.93227	0.953865	-0.97736	0.328391	0.999905
NG-9510_939S_12_2_NODE_38_length_19670_cov_9.88346	3.47215	-0.929165	1.08268	-0.858206	0.390779	0.999905
NG-9510_939_K_9_2_NODE_779_length_4080_cov_7.25118	0.57072	-0.929086	1.16923	-0.794614	0.426838	0.999905
NG-9510_935_K_11_2_NODE_91_length_6509_cov_28.9033	1.54375	-0.927485	1.15538	-0.802754	0.422117	0.999905
NG-10601_1_NODE_3325_length_1598_cov_11.2482	0.192824	-0.92723	1.23764	-0.749195	0.45374	0.999905
NG-9510_939_K_12_2_NODE_185_length_8452_cov_5.48208	0.584603	-0.926662	1.21518	-0.762574	0.445718	0.999905
NG-9510_935_K_12_2_NODE_6491_length_1697_cov_11.6358	0.571785	-0.926348	1.03216	-0.897482	0.369462	0.999905
NG-9510_939_K_9_2_NODE_537_length_5616_cov_17.5718	1.37396	-0.926346	1.17166	-0.790628	0.429161	0.999905
NG-10601_1_NODE_1252_length_3309_cov_11.264	0.376609	-0.925602	1.10844	-0.835052	0.403688	0.999905
NG-10601_1_NODE_1465_length_2957_cov_11.5055	1.17076	-0.925393	1.08925	-0.849568	0.395565	0.999905
NG-10053_17_NODE_63_length_10131_cov_7.89371	0.289925	-0.925142	1.23748	-0.747599	0.454702	0.999905
NG-9510_939_K_12_2_NODE_965_length_3559_cov_9.04823	1.67025	-0.924582	1.18308	-0.781505	0.434505	0.999905
NG-10601_1_NODE_2006_length_2326_cov_10.085	0.51287	-0.923877	1.08156	-0.854207	0.39299	0.999905
NG-9510_935_S11_2_NODE_800_length_3960_cov_3.2484	0.434333	-0.923744	1.22117	-0.756445	0.449383	0.999905
NG-9510_507_J_24_9_NODE_5337_length_1539_cov_61.2864	2.49187	-0.923699	0.949548	-0.972778	0.330663	0.999905
NG-10601_1_NODE_5896_length_1077_cov_10.2016	0.651107	-0.923523	1.14002	-0.810092	0.417887	0.999905
NG-9510_507_K_3_9_NODE_2761_length_3001_cov_28.352	1.4162	-0.922899	1.07634	-0.857443	0.3912	0.999905
NG-8227_APF1_T0_NODE_91_length_5106_cov_4.34627	0.640059	-0.92289	1.20913	-0.763268	0.445303	0.999905
NG-9510_507_J_24_9_NODE_8184_length_1115_cov_13.0604	3.65216	-0.922558	0.716053	-1.28839	0.197609	0.999905
NG-9510_507_K_3_9_NODE_2504_length_3229_cov_8.76371	3.85816	-0.922491	1.06806	-0.863711	0.387747	0.999905
NG-9510_939_K_9_2_NODE_647_length_4812_cov_13.4658	0.886789	-0.921708	1.15419	-0.798579	0.424535	0.999905
NG-9510_935_S_4_2_NODE_155_length_4099_cov_8.92433	0.965929	-0.921382	1.23831	-0.744062	0.456839	0.999905
NG-10053_1_NODE_2542_length_1127_cov_10.9729	0.182205	-0.92119	1.23763	-0.744316	0.456685	0.999905
NG-9510_939_K_12_2_NODE_1082_length_3328_cov_7.42499	0.595927	-0.920349	1.20611	-0.763069	0.445422	0.999905
NG-10053_26_NODE_30_length_6703_cov_4702.44	0.235005	-0.919719	1.23331	-0.745734	0.455828	0.999905
NG-9510_935_J_9_2_NODE_367_length_2626_cov_6.83197	0.163099	-0.919632	1.21902	-0.754404	0.450607	0.999905
NG-9510_939_K_9_2_NODE_392_length_7344_cov_14.0628	3.36594	-0.918596	1.19368	-0.76955	0.441567	0.999905
NG-9510_507_K_3_9_NODE_8876_length_1165_cov_15.3694	6.70272	-0.918454	0.717414	-1.28023	0.200465	0.999905
NG-9510_935_K_12_2_NODE_683_length_6024_cov_10.1873	0.40093	-0.918209	1.23075	-0.746058	0.455633	0.999905
NG-9510_507_K_3_9_NODE_1018_length_6429_cov_14.5093	2.49682	-0.918132	1.13683	-0.807625	0.419306	0.999905
NG-9510_935_J_6_2_NODE_53_length_14524_cov_19.8466	1.19978	-0.916642	1.20895	-0.758213	0.448324	0.999905
NG-10053_6_NODE_100_length_4107_cov_3.82552	0.448091	-0.916266	1.2028	-0.761779	0.446192	0.999905
NG-10601_1_NODE_5883_length_1078_cov_11.4409	0.296884	-0.916195	1.14747	-0.798449	0.42461	0.999905
NG-10053_17_NODE_152_length_4991_cov_4.50081	4.26049	-0.914929	1.2072	-0.757893	0.448515	0.999905
NG-9510_507_J_8_9_NODE_153_length_4278_cov_4.72555	1.34728	-0.914366	1.24021	-0.737269	0.460959	0.999905
NG-9510_935_S11_2_NODE_1122_length_3331_cov_3.99145	0.311864	-0.914005	1.24	-0.737103	0.46106	0.999905
NG-9510_507_K_3_9_NODE_3752_length_2379_cov_27.3645	1.47235	-0.913041	1.02027	-0.8949	0.37084	0.999905
NG-9510_935_K_11_2_NODE_105_length_5503_cov_15.007	0.227686	-0.912156	1.21943	-0.74802	0.454448	0.999905
NG-9510_518_J_8_9_NODE_103_length_3142_cov_7.14415	1.50563	-0.910246	1.24024	-0.733928	0.462993	0.999905
NG-9510_507_S_3_9_NODE_13_length_22825_cov_11.4105	2.54699	-0.910119	0.753602	-1.20769	0.227166	0.999905
NG-10601_1_NODE_920_length_4219_cov_6.00985	0.317766	-0.910096	1.15465	-0.788198	0.430581	0.999905
NG-9510_939_J_29_1_NODE_139_length_3174_cov_6.54408	0.736723	-0.908991	1.23926	-0.733496	0.463256	0.999905
NG-9510_935_J_6_2_NODE_240_length_3488_cov_7.30993	0.87438	-0.90897	1.14742	-0.792184	0.428253	0.999905
NG-9510_939_K_12_2_NODE_4368_length_1289_cov_11.231	0.622267	-0.908537	1.08876	-0.83447	0.404016	0.999905
NG-9510_939_K_12_2_NODE_2705_length_1803_cov_12.4428	0.488741	-0.908352	1.20074	-0.756491	0.449355	0.999905
NG-9510_935_K_12_2_NODE_2449_length_3001_cov_10.0316	0.583284	-0.907856	1.15272	-0.787577	0.430944	0.999905
NG-9510_507_K_3_9_NODE_5777_length_1693_cov_25.5824	0.897117	-0.907497	1.20051	-0.755927	0.449693	0.999905
NG-9510_507_K_3_9_NODE_1459_length_4837_cov_10.1006	12.7657	-0.907129	1.03701	-0.874759	0.381705	0.999905
NG-9510_939_K_9_2_NODE_216_length_11308_cov_15.1177	2.34795	-0.906639	1.18789	-0.763232	0.445325	0.999905
NG-9510_935_J_6_2_NODE_1286_length_1080_cov_5.50049	0.407623	-0.906576	1.05903	-0.85604	0.391976	0.999905
NG-10053_6_NODE_11_length_24413_cov_21.7891	0.164062	-0.906564	1.236	-0.733467	0.463274	0.999905
NG-9510_507_S_21_9_NODE_1859_length_1090_cov_273.583	14.086	-0.904448	0.745163	-1.21376	0.22484	0.999905
NG-9510_939_K_12_2_NODE_314_length_6593_cov_16.2563	0.517439	-0.903873	1.20917	-0.747513	0.454754	0.999905
NG-10601_1_NODE_5615_length_1114_cov_10.7129	1.31464	-0.903467	1.13705	-0.79457	0.426864	0.999905
NG-9510_939_K_9_2_NODE_1536_length_2363_cov_26.5399	0.262957	-0.902332	1.23739	-0.729224	0.465864	0.999905
NG-10053_21_NODE_97_length_7087_cov_8.74829	0.919074	-0.901212	1.02007	-0.883481	0.376977	0.999905
NG-9510_935_S11_2_NODE_8988_length_1112_cov_4.21287	9.9375	-0.900603	0.941864	-0.956193	0.338975	0.999905
NG-10053_19_NODE_25_length_11841_cov_23.2393	0.998187	-0.900531	1.1576	-0.777926	0.436612	0.999905
NG-9510_939_S_11_2_NODE_423_length_1900_cov_5.53225	0.986976	-0.900392	1.23935	-0.726504	0.46753	0.999905
NG-9510_518_S_21_9_NODE_906_length_1909_cov_3.02211	0.683754	-0.899474	1.13319	-0.793757	0.427337	0.999905
NG-9510_518_J_8_9_NODE_85_length_3487_cov_12.6075	3.12301	-0.897137	1.22928	-0.729809	0.465507	0.999905
NG-9510_939_J_26_1_NODE_53_length_8577_cov_7.47031	0.429041	-0.896904	1.24029	-0.723139	0.469594	0.999905
NG-9510_935_K_12_2_NODE_2134_length_3220_cov_8.82875	0.587891	-0.895589	1.12571	-0.795575	0.426279	0.999905
NG-9510_943_S_9_2_NODE_86_length_3902_cov_5.58097	3.70769	-0.895413	1.07291	-0.834562	0.403964	0.999905
NG-9510_507_K_3_9_NODE_4392_length_2101_cov_11.5792	1.15337	-0.895404	1.13977	-0.785604	0.4321	0.999905
NG-9510_935_J_6_2_NODE_324_length_2746_cov_54.2085	0.669549	-0.895237	1.08826	-0.822632	0.410717	0.999905
NG-9510_507_K_3_9_NODE_2578_length_3165_cov_11.9704	10.0158	-0.893527	1.09739	-0.814233	0.415512	0.999905
NG-9510_935_S11_2_NODE_754_length_4106_cov_6.00099	0.745611	-0.891992	1.06802	-0.835184	0.403614	0.999905
NG-9510_935_S_4_2_NODE_68_length_8806_cov_101.64	11.5717	-0.891575	1.22604	-0.727196	0.467106	0.999905
NG-9510_529_K_3_9_NODE_352_length_3775_cov_5.71478	0.716778	-0.890759	1.194	-0.746032	0.455648	0.999905
NG-9510_939_K_12_2_NODE_202_length_8254_cov_6.20234	1.68053	-0.890466	1.23163	-0.722998	0.469681	0.999905
NG-10601_1_NODE_257_length_10117_cov_16.5615	1.34315	-0.888197	1.09016	-0.81474	0.415221	0.999905
NG-10601_1_NODE_1439_length_2988_cov_11.27	1.10195	-0.887379	1.01815	-0.871559	0.383449	0.999905
NG-10601_1_NODE_1427_length_3000_cov_5.48421	0.19813	-0.886739	1.16766	-0.759416	0.447604	0.999905
NG-9510_939_K_9_2_NODE_1696_length_2207_cov_10.6087	0.662947	-0.883506	0.935354	-0.944568	0.344879	0.999905
NG-9510_935_J_6_2_NODE_317_length_2789_cov_4.64557	0.151723	-0.882421	1.23521	-0.714391	0.474986	0.999905
NG-9510_935_S_4_2_NODE_928_length_1672_cov_9.53061	0.625718	-0.880366	1.14504	-0.768852	0.441981	0.999905
NG-9510_935_K_12_2_NODE_1937_length_3407_cov_3.84905	0.755723	-0.879342	1.05843	-0.830798	0.406088	0.999905
NG-10601_1_NODE_477_length_6816_cov_8.81127	0.63218	-0.878124	1.10463	-0.794949	0.426643	0.999905
NG-9510_935_S11_2_NODE_1577_length_2776_cov_10.3469	0.782558	-0.878014	1.19836	-0.732678	0.463755	0.999905
NG-9510_935_S_4_2_NODE_2_length_71412_cov_24.9748	8.25881	-0.873778	1.22596	-0.712729	0.476014	0.999905
NG-10053_6_NODE_5_length_37942_cov_21.0184	0.931684	-0.872613	1.19595	-0.729638	0.465612	0.999905
NG-9510_507_K_3_9_NODE_9423_length_1107_cov_13.3013	0.284582	-0.872607	1.22002	-0.715243	0.474459	0.999905
NG-10053_25_NODE_5_length_2263_cov_12.1748	0.703954	-0.870675	1.23954	-0.702417	0.482419	0.999905
NG-9510_935_S11_2_NODE_923_length_3701_cov_5.91333	1.24395	-0.87034	0.986097	-0.882611	0.377446	0.999905
NG-9510_935_K_12_2_NODE_2368_length_3048_cov_4.6298	0.430572	-0.869978	1.13507	-0.766454	0.443406	0.999905
NG-10053_1_NODE_218_length_3383_cov_4.89964	0.182645	-0.869828	1.23716	-0.703086	0.482002	0.999905
NG-9510_935_K_12_2_NODE_1396_length_4082_cov_4.4589	1.53153	-0.869662	1.09034	-0.797605	0.4251	0.999905
NG-9510_935_K_11_2_NODE_1375_length_1103_cov_11.188	0.504182	-0.869007	1.18323	-0.734433	0.462685	0.999905
NG-9510_507_K_3_9_NODE_8639_length_1193_cov_29.3647	1.12537	-0.868881	1.04948	-0.827917	0.407717	0.999905
NG-9510_935_J_9_2_NODE_7_length_48245_cov_18.4639	42.0458	-0.867397	1.22282	-0.70934	0.478114	0.999905
NG-9510_943_J_26_1_NODE_59_length_4798_cov_79.5349	6.58032	-0.867123	1.14467	-0.757533	0.448731	0.999905
NG-9510_939_K_12_2_NODE_1649_length_2488_cov_10.9396	0.643173	-0.866052	1.21237	-0.714346	0.475013	0.999905
NG-10601_1_NODE_548_length_6150_cov_6.65316	1.67509	-0.86571	1.14467	-0.756299	0.44947	0.999905
NG-10601_1_NODE_1035_length_3831_cov_9.61944	0.889713	-0.865499	1.07492	-0.805179	0.420717	0.999905
NG-10053_14_NODE_1634_length_1335_cov_10.5867	0.156524	-0.865382	1.23713	-0.699508	0.484234	0.999905
NG-10053_6_NODE_113_length_3709_cov_13.8692	0.156524	-0.865382	1.23713	-0.699508	0.484234	0.999905
NG-9510_518_S_3_9_NODE_1777_length_2024_cov_13.1305	0.405289	-0.865279	1.05528	-0.819949	0.412245	0.999905
NG-9510_939_K_9_2_NODE_359_length_8034_cov_11.5256	2.00775	-0.865192	1.184	-0.730738	0.464939	0.999905
NG-9510_935_J_9_2_NODE_125_length_5192_cov_89.5408	1.65127	-0.864408	0.962396	-0.898183	0.369088	0.999905
NG-10601_1_NODE_5968_length_1067_cov_11.3221	0.690264	-0.863461	1.14017	-0.757307	0.448866	0.999905
NG-9510_939_K_9_2_NODE_1130_length_3009_cov_7.39743	1.16651	-0.862183	1.12951	-0.763322	0.445272	0.999905
NG-9510_529_S_3_9_NODE_35_length_9156_cov_9.87727	0.220301	-0.861232	1.23785	-0.695749	0.486586	0.999905
NG-9510_507_K_3_9_NODE_2441_length_3307_cov_11.0938	1.08731	-0.860194	1.23664	-0.695588	0.486687	0.999905
NG-9510_507_S_3_9_NODE_31_length_9775_cov_20.3541	5.7755	-0.859949	1.08595	-0.791889	0.428426	0.999905
NG-10053_17_NODE_23_length_23007_cov_17.7591	1.62412	-0.859617	1.22477	-0.701861	0.482766	0.999905
NG-9510_507K_11_9_NODE_432_length_1047_cov_5.29435	2.69622	-0.859298	1.03605	-0.829395	0.406881	0.999905
NG-9510_935_S_4_2_NODE_704_length_1863_cov_11.115	14.5621	-0.858983	0.612062	-1.40342	0.16049	0.999905
NG-9510_935_J_6_2_NODE_238_length_3594_cov_4.62334	0.140448	-0.858499	1.21891	-0.704317	0.481235	0.999905
NG-10601_1_NODE_3727_length_1469_cov_12.0163	0.152255	-0.858248	1.23647	-0.694112	0.487612	0.999905
NG-10601_1_NODE_1363_length_3094_cov_12.0684	0.463859	-0.857421	1.01244	-0.846882	0.397061	0.999905
NG-9510_518_J_8_9_NODE_97_length_3306_cov_5.99477	1.33739	-0.856432	1.21857	-0.702816	0.48217	0.999905
NG-9510_935_S11_2_NODE_1079_length_3395_cov_6.20539	0.678952	-0.855293	1.23886	-0.690386	0.489951	0.999905
NG-9510_507_J_8_9_NODE_452_length_3031_cov_7.2043	1.30204	-0.855208	1.21514	-0.703792	0.481563	0.999905
NG-9510_935_J_6_2_NODE_933_length_1329_cov_10.3085	0.133961	-0.855132	1.23554	-0.692113	0.488866	0.999905
NG-9510_507_K_3_9_NODE_4444_length_2083_cov_19.3841	0.600612	-0.853676	1.23998	-0.688457	0.491165	0.999905
NG-10601_1_NODE_3234_length_1632_cov_96.2638	0.747468	-0.853602	1.21352	-0.703412	0.481799	0.999905
NG-9510_507_K_3_9_NODE_1769_length_4212_cov_3.90113	1.29666	-0.852639	1.10483	-0.77174	0.440268	0.999905
NG-9510_507_J_24_9_NODE_600_length_7591_cov_8.0215	1.68025	-0.851681	1.22481	-0.695356	0.486832	0.999905
NG-9510_507_J_24_9_NODE_1036_length_5425_cov_6.19832	1.16653	-0.851316	1.24013	-0.686472	0.492415	0.999905
NG-9510_507_S_3_9_NODE_67_length_4505_cov_9.8427	15.9096	-0.85002	0.943659	-0.900771	0.36771	0.999905
NG-9510_939_K_12_2_NODE_2713_length_1801_cov_2.45819	0.400274	-0.849191	1.22919	-0.690857	0.489655	0.999905
NG-10053_14_NODE_35_length_13011_cov_125.236	24.2217	-0.848121	1.22907	-0.690051	0.490162	0.999905
NG-10601_1_NODE_1831_length_2493_cov_12.8856	0.256977	-0.847272	1.03409	-0.819343	0.412591	0.999905
NG-9510_507_K_3_9_NODE_973_length_6625_cov_15.5566	2.46587	-0.847124	1.09726	-0.772039	0.440091	0.999905
NG-9510_935_K_12_2_NODE_1915_length_3421_cov_5.80333	1.76862	-0.846225	0.978663	-0.864675	0.387217	0.999905
NG-9510_935_K_12_2_NODE_7398_length_1570_cov_13.2389	0.629295	-0.845069	1.04317	-0.810093	0.417887	0.999905
NG-9510_507_S_3_9_NODE_21_length_16311_cov_46.3097	33.5234	-0.844508	1.15554	-0.730834	0.464881	0.999905
NG-10601_1_NODE_939_length_4168_cov_17.6492	0.627193	-0.844002	1.09779	-0.76882	0.442	0.999905
NG-9510_939_J_26_1_NODE_61_length_7318_cov_11.981	2.95089	-0.840756	1.13783	-0.738915	0.459959	0.999905
NG-9510_935_S11_2_NODE_591_length_4657_cov_7.55085	1.03335	-0.840673	1.03297	-0.813843	0.415735	0.999905
NG-10053_21_NODE_21_length_22377_cov_20.9829	0.836028	-0.839998	1.11024	-0.756589	0.449296	0.999905
NG-10601_1_NODE_2016_length_2315_cov_11.9336	0.449175	-0.83936	1.11899	-0.750103	0.453193	0.999905
NG-9510_529_K_27_9_NODE_623_length_2087_cov_11.9129	0.685533	-0.838444	1.22272	-0.685721	0.492889	0.999905
NG-9510_518_K11_9_NODE_774_length_3466_cov_9.23952	1.22403	-0.837415	1.20281	-0.696216	0.486294	0.999905
NG-9510_935_K_12_2_NODE_15067_length_1009_cov_12.8491	0.448982	-0.836532	1.1995	-0.697399	0.485553	0.999905
NG-10053_16_NODE_50_length_7433_cov_7.3749	0.184553	-0.835735	1.2358	-0.676269	0.49887	0.999905
NG-10053_19_NODE_93_length_5339_cov_7.1022	0.493346	-0.835708	1.22571	-0.681818	0.495354	0.999905
NG-9510_939_K_12_2_NODE_306_length_6762_cov_7.90085	1.96722	-0.834939	1.18787	-0.702889	0.482125	0.999905
NG-10053_6_NODE_342_length_1545_cov_2.97919	0.808691	-0.834934	1.15706	-0.7216	0.47054	0.999905
NG-9510_939_K_12_2_NODE_1230_length_3055_cov_12.0097	0.41151	-0.834924	1.2252	-0.681462	0.495579	0.999905
NG-10601_1_NODE_244_length_10382_cov_27.5995	0.179716	-0.834497	1.23595	-0.675187	0.499557	0.999905
NG-9510_935_K_12_2_NODE_1143_length_4551_cov_7.66348	0.838501	-0.833982	1.19782	-0.69625	0.486272	0.999905
NG-10053_22_NODE_8_length_38537_cov_20.9996	5.84765	-0.833697	1.04825	-0.795322	0.426426	0.999905
NG-9510_507_K_3_9_NODE_2714_length_3053_cov_24.4253	0.5417	-0.833671	1.22799	-0.678892	0.497207	0.999905
NG-9510_935_J_6_2_NODE_190_length_4350_cov_6.63143	0.204083	-0.833071	1.21993	-0.682882	0.494681	0.999905
NG-9510_935_K_12_2_NODE_918_length_5102_cov_5.31841	0.649884	-0.832816	1.22179	-0.681637	0.495468	0.999905
NG-10601_1_NODE_126_length_14412_cov_13.3671	0.580083	-0.832671	1.08846	-0.765	0.444271	0.999905
NG-10053_21_NODE_618_length_1848_cov_11.9007	0.241822	-0.832616	1.17816	-0.706706	0.479749	0.999905
NG-9510_935_K_12_2_NODE_2352_length_3063_cov_5.46243	0.141854	-0.832585	1.21886	-0.683084	0.494554	0.999905
NG-10601_1_NODE_722_length_5009_cov_12.5771	0.396153	-0.832044	1.06866	-0.778587	0.436223	0.999905
NG-8227_APM2_T0_NODE_157_length_7509_cov_4.01073	10.2133	-0.832026	1.08137	-0.769421	0.441643	0.999905
NG-9510_935_K_12_2_NODE_1528_length_3881_cov_6.99739	1.19504	-0.831485	1.05831	-0.785675	0.432058	0.999905
NG-10053_10_NODE_59_length_15236_cov_38.617	0.279619	-0.830168	1.2199	-0.680521	0.496175	0.999905
NG-10601_1_NODE_2448_length_2000_cov_10.9969	0.260918	-0.83016	1.13492	-0.731467	0.464494	0.999905
NG-10053_5_NODE_273_length_3241_cov_8.74325	0.179398	-0.829871	1.23748	-0.670614	0.502466	0.999905
NG-10053_2_NODE_1326_length_2508_cov_16.4978	56.3128	-0.829703	0.697171	-1.1901	0.234007	0.999905
NG-10601_1_NODE_665_length_5303_cov_7.3992	0.163815	-0.829608	1.23615	-0.671121	0.502143	0.999905
NG-10601_1_NODE_1492_length_2911_cov_11.8817	0.845804	-0.829466	1.19074	-0.696599	0.486054	0.999905
NG-9510_939_K_12_2_NODE_4270_length_1309_cov_15.0542	0.28926	-0.828988	1.2343	-0.671626	0.501822	0.999905
NG-9510_935_K_12_2_NODE_6329_length_1722_cov_10.0756	0.731484	-0.828397	0.945145	-0.876477	0.380771	0.999905
NG-10053_22_NODE_254_length_2885_cov_10.0212	1.19401	-0.827572	1.13014	-0.732272	0.464003	0.999905
NG-10601_1_NODE_1769_length_2555_cov_41.6588	0.451701	-0.827424	1.24025	-0.667142	0.504681	0.999905
NG-9510_529_J_24_9_NODE_592_length_2603_cov_12.3191	0.38207	-0.827102	1.24029	-0.666861	0.504861	0.999905
NG-9510_939S_12_2_NODE_121_length_7188_cov_10.3419	1.467	-0.826497	1.23476	-0.669358	0.503267	0.999905
NG-9510_518_S_3_9_NODE_1068_length_3070_cov_5.43748	2.98316	-0.825545	1.11651	-0.739399	0.459665	0.999905
NG-10601_1_NODE_5225_length_1169_cov_13.1858	2.62093	-0.825311	1.09893	-0.75101	0.452646	0.999905
NG-9510_507_K_3_9_NODE_6355_length_1564_cov_10.8357	0.30277	-0.823387	1.21982	-0.675008	0.499671	0.999905
NG-9510_529_J_24_9_NODE_371_length_3578_cov_7.40817	0.249602	-0.822235	1.21884	-0.674603	0.499928	0.999905
NG-9510_507_J_24_9_NODE_1645_length_3885_cov_15.6149	0.195805	-0.822235	1.21884	-0.674603	0.499928	0.999905
NG-10053_8_NODE_82_length_7850_cov_9.11199	0.238349	-0.822235	1.21884	-0.674603	0.499928	0.999905
NG-10053_2_NODE_498_length_3890_cov_5.25033	0.191857	-0.822235	1.21884	-0.674603	0.499928	0.999905
NG-10053_1_NODE_212_length_3403_cov_5.98746	0.18995	-0.822235	1.21884	-0.674603	0.499928	0.999905
NG-9510_939_K_12_2_NODE_643_length_4505_cov_24.3793	0.188102	-0.822235	1.21884	-0.674603	0.499928	0.999905
NG-10053_5_NODE_289_length_3061_cov_4.83733	0.188102	-0.822235	1.21884	-0.674603	0.499928	0.999905
NG-8227_APF1_T5_NODE_181_length_5113_cov_6.93792	0.160684	-0.822235	1.21884	-0.674603	0.499928	0.999905
NG-9510_939_K_9_2_NODE_1785_length_2128_cov_14.1934	0.160684	-0.822235	1.21884	-0.674603	0.499928	0.999905
NG-10053_3_NODE_7_length_33944_cov_10.8168	14.3464	-0.821818	1.15046	-0.71434	0.475017	0.999905
NG-10053_1_NODE_691_length_2039_cov_29.936	11.8324	-0.821638	1.00244	-0.819635	0.412424	0.999905
NG-10601_1_NODE_576_length_5922_cov_13.6064	0.146375	-0.8206	1.23664	-0.663571	0.506965	0.999905
NG-9510_507_K_3_9_NODE_871_length_7165_cov_19.3904	1.41102	-0.81974	1.22455	-0.669422	0.503226	0.999905
NG-9510_507_K_3_9_NODE_6867_length_1459_cov_14.334	0.323171	-0.819684	1.22018	-0.671772	0.501729	0.999905
NG-10053_16_NODE_109_length_3391_cov_7.80665	0.126883	-0.81951	1.21884	-0.67237	0.501348	0.999905
NG-9510_935_K_12_2_NODE_1553_length_3850_cov_10.8814	1.72084	-0.817882	0.996065	-0.821113	0.411582	0.999905
NG-10053_19_NODE_4_length_41684_cov_16.9262	1.43027	-0.816663	1.13047	-0.722411	0.470042	0.999905
NG-10053_23_NODE_1076_length_2066_cov_11.8881	0.697791	-0.816199	1.00804	-0.809689	0.418119	0.999905
NG-9510_935_S11_2_NODE_2202_length_2350_cov_12.01	16.8314	-0.8157	0.764098	-1.06753	0.285731	0.999905
NG-9510_935_S_4_2_NODE_28_length_18379_cov_12.3289	3.16688	-0.815266	1.23806	-0.658502	0.510216	0.999905
NG-9510_507_J_8_9_NODE_429_length_3086_cov_3.93896	0.804732	-0.815024	1.12443	-0.724835	0.468553	0.999905
NG-10053_7_NODE_2_length_76887_cov_83.032	36.3541	-0.813991	1.19423	-0.681604	0.49549	0.999905
NG-9510_518_J_8_9_NODE_35_length_5665_cov_10.3335	3.88545	-0.813339	1.12862	-0.720649	0.471126	0.999905
NG-10601_1_NODE_3662_length_1489_cov_13.7622	1.27357	-0.813058	1.12708	-0.721382	0.470674	0.999905
NG-9510_939_J_29_1_NODE_99_length_4482_cov_9.47933	2.19665	-0.812867	0.943578	-0.861474	0.388977	0.999905
NG-9510_935_K_12_2_NODE_2207_length_3158_cov_9.17435	2.41528	-0.812413	1.06102	-0.765691	0.44386	0.999905
NG-9510_518_J_8_9_NODE_72_length_3740_cov_7.13758	2.15999	-0.812176	1.21148	-0.6704	0.502603	0.999905
NG-9510_939_S_11_2_NODE_568_length_1614_cov_4.90635	0.480001	-0.810684	1.22519	-0.661682	0.508175	0.999905
NG-9510_507_J_24_9_NODE_1966_length_3378_cov_5.19711	1.61527	-0.810146	1.07325	-0.754857	0.450335	0.999905
NG-9510_529_J_8_9_NODE_382_length_1091_cov_12.6892	3.8469	-0.809425	1.22564	-0.660412	0.50899	0.999905
NG-10601_1_NODE_955_length_4116_cov_8.47796	0.73634	-0.809372	1.10429	-0.732938	0.463597	0.999905
NG-8227_BPF1_T17_NODE_50_length_18488_cov_4.94537	0.293847	-0.809154	1.2398	-0.652649	0.513983	0.999905
NG-9510_939_K_9_2_NODE_3046_length_1519_cov_11.9003	1.35225	-0.806845	0.845009	-0.954836	0.339661	0.999905
NG-9510_935_K_12_2_NODE_776_length_5605_cov_8.17369	0.750837	-0.806695	1.23789	-0.651669	0.514615	0.999905
NG-9510_935_J_9_2_NODE_92_length_6221_cov_47.0475	4.78457	-0.806415	1.22576	-0.657889	0.51061	0.999905
NG-9510_518_J_24_9_NODE_1220_length_1521_cov_245.276	0.16764	-0.80437	1.23784	-0.64982	0.515809	0.999905
NG-10053_6_NODE_62_length_5775_cov_13.7603	0.10671	-0.803566	1.23371	-0.651343	0.514825	0.999905
NG-10053_14_NODE_2521_length_1061_cov_14.2942	0.106082	-0.803326	1.23375	-0.651127	0.514965	0.999905
NG-10601_1_NODE_950_length_4128_cov_12.4751	2.1132	-0.80285	1.12532	-0.713441	0.475573	0.999905
NG-10053_22_NODE_94_length_6472_cov_9.08509	0.123716	-0.802609	1.23685	-0.648915	0.516393	0.999905
NG-9510_935_J_6_2_NODE_265_length_3231_cov_13.4628	0.213511	-0.802031	1.21917	-0.657851	0.510634	0.999905
NG-9510_935_K_12_2_NODE_4775_length_2025_cov_22.2274	1.15301	-0.801907	1.2242	-0.655047	0.512437	0.999905
NG-9510_939S_12_2_NODE_607_length_1124_cov_3.87558	0.407989	-0.800529	1.22647	-0.652712	0.513942	0.999905
NG-10053_15_NODE_93_length_8267_cov_7.77484	0.892156	-0.799909	1.22161	-0.654801	0.512596	0.999905
NG-9510_939_K_12_2_NODE_3065_length_1656_cov_13.4154	0.264208	-0.79934	1.23244	-0.648581	0.516609	0.999905
NG-9510_939_K_12_2_NODE_2433_length_1933_cov_10.2439	0.836082	-0.799179	1.07714	-0.741944	0.458121	0.999905
NG-10601_1_NODE_1100_length_3669_cov_12.3063	0.13615	-0.799031	1.15441	-0.692156	0.488839	0.999905
NG-9510_507_K_3_9_NODE_1725_length_4290_cov_11.1471	0.412196	-0.799029	1.22092	-0.654447	0.512824	0.999905
NG-10053_5_NODE_494_length_2092_cov_17.462	0.381175	-0.798524	1.22919	-0.649632	0.51593	0.999905
NG-9510_935_J_9_2_NODE_2098_length_1147_cov_22.5641	0.131973	-0.79823	1.23462	-0.646538	0.517931	0.999905
NG-10053_5_NODE_287_length_3069_cov_5.58527	0.31641	-0.79766	1.14551	-0.696337	0.486218	0.999905
NG-9510_935_J_9_2_NODE_181_length_4038_cov_4.14913	0.262351	-0.79655	1.23963	-0.642568	0.520504	0.999905
NG-9510_939_K_12_2_NODE_3069_length_1654_cov_19.7361	1.77053	-0.796009	1.19915	-0.663814	0.506809	0.999905
NG-9510_935_J_6_2_NODE_33_length_20786_cov_31.9532	3.16213	-0.795308	0.985529	-0.806986	0.419675	0.999905
NG-10053_22_NODE_225_length_3221_cov_5.57423	0.154748	-0.794969	1.23735	-0.642477	0.520563	0.999905
NG-9510_935_K_12_2_NODE_4789_length_2022_cov_10.1713	2.23296	-0.79422	0.920351	-0.862954	0.388163	0.999905
NG-9510_939_K_12_2_NODE_1166_length_3171_cov_10.3524	0.926753	-0.793378	1.11914	-0.708919	0.478375	0.999905
NG-9510_507_J_24_9_NODE_1423_length_4340_cov_5.01494	0.184236	-0.793184	1.21346	-0.653654	0.513335	0.999905
NG-9510_939_K_12_2_NODE_1952_length_2233_cov_13.5207	0.32866	-0.792929	1.22504	-0.647266	0.51746	0.999905
NG-9510_507_K_3_9_NODE_6188_length_1601_cov_16.9366	0.869322	-0.792722	1.22349	-0.647921	0.517036	0.999905
NG-9510_935_S_4_2_NODE_141_length_4347_cov_8.5445	1.64081	-0.792136	1.12649	-0.703192	0.481936	0.999905
NG-10601_12_NODE_28_length_14166_cov_9.29466	1.69695	-0.791606	1.04929	-0.754422	0.450596	0.999905
NG-10053_14_NODE_322_length_3516_cov_7.21583	0.145198	-0.79154	1.23702	-0.639875	0.522254	0.999905
NG-10053_14_NODE_1532_length_1378_cov_11.1051	0.145198	-0.79154	1.23702	-0.639875	0.522254	0.999905
NG-9510_935_K_12_2_NODE_748_length_5711_cov_8.09901	0.875219	-0.790445	1.08217	-0.73043	0.465128	0.999905
NG-10601_1_NODE_1284_length_3256_cov_8.44049	1.66087	-0.790429	1.14082	-0.692859	0.488398	0.999905
NG-9510_935_S_4_2_NODE_3_length_64593_cov_278.165	395.195	-0.789161	1.23771	-0.6376	0.523734	0.999905
NG-9510_939_K_12_2_NODE_3612_length_1476_cov_11.2027	0.878824	-0.788584	1.11656	-0.706262	0.480025	0.999905
NG-9510_507_K_3_9_NODE_2416_length_3342_cov_5.12991	0.628974	-0.787812	1.14587	-0.687523	0.491753	0.999905
NG-10601_1_NODE_2178_length_2190_cov_12.1874	0.160513	-0.785978	1.15932	-0.677965	0.497794	0.999905
NG-9510_935_J_9_2_NODE_1140_length_1466_cov_8.65202	0.133841	-0.785626	1.20607	-0.651395	0.514791	0.999905
NG-9510_935_J_9_2_NODE_43_length_15797_cov_6.29513	0.320482	-0.785337	1.22948	-0.638755	0.522982	0.999905
NG-9510_518_J_8_9_NODE_21_length_7171_cov_7.05382	3.25502	-0.784447	1.11544	-0.703263	0.481892	0.999905
NG-9510_939S_12_2_NODE_494_length_1346_cov_4.21069	3.75961	-0.784087	1.10871	-0.707208	0.479437	0.999905
NG-9510_935_J_6_2_NODE_232_length_3708_cov_6.14673	0.319854	-0.784067	1.22949	-0.637718	0.523657	0.999905
NG-9510_939_K_9_2_NODE_617_length_4947_cov_5.84608	0.149055	-0.78343	1.21878	-0.642799	0.520355	0.999905
NG-9510_939_K_12_2_NODE_396_length_5854_cov_9.36661	0.313925	-0.782474	1.13902	-0.686969	0.492102	0.999905
NG-10053_2_NODE_674_length_3418_cov_3.90009	0.556224	-0.781812	1.13668	-0.687803	0.491577	0.999905
NG-9510_939_K_12_2_NODE_214_length_7941_cov_20.37	0.43471	-0.78143	1.22081	-0.64009	0.522114	0.999905
NG-10053_28_NODE_37_length_1285_cov_2278	0.20769	-0.781374	1.23487	-0.63276	0.52689	0.999905
NG-9510_935_J_6_2_NODE_13_length_34653_cov_13.6752	34.1277	-0.781156	1.20901	-0.646114	0.518205	0.999905
NG-10053_21_NODE_239_length_3274_cov_7.00994	1.97386	-0.780773	1.15042	-0.678685	0.497337	0.999905
NG-9510_935_J_9_2_NODE_82_length_6678_cov_12.2734	0.338292	-0.780584	1.22944	-0.63491	0.525487	0.999905
NG-9510_935_S_4_2_NODE_109_length_5257_cov_48.8966	2.61492	-0.779593	1.22536	-0.636214	0.524637	0.999905
NG-10053_14_NODE_497_length_2657_cov_11.0584	0.175318	-0.779219	1.21877	-0.639347	0.522597	0.999905
NG-9510_935_K_12_2_NODE_1384_length_4114_cov_6.31855	1.21035	-0.778557	1.00679	-0.773304	0.439342	0.999905
NG-9510_935_K_12_2_NODE_2528_length_2954_cov_10.2004	1.15291	-0.778306	0.978607	-0.79532	0.426428	0.999905
NG-9510_935_J_9_2_NODE_342_length_2724_cov_44.9352	2.4283	-0.777137	1.11249	-0.698554	0.484831	0.999905
NG-9510_935_K_12_2_NODE_5277_length_1913_cov_11.69	0.409803	-0.777065	1.22915	-0.632199	0.527257	0.999905
NG-9510_939_J_26_1_NODE_136_length_4107_cov_6.0654	1.91738	-0.776795	1.2277	-0.632725	0.526913	0.999905
NG-9510_939S_12_2_NODE_151_length_5523_cov_7.9391	1.00801	-0.776595	1.05861	-0.733601	0.463192	0.999905
NG-9510_935_K_12_2_NODE_2365_length_3055_cov_5.85733	0.226774	-0.776088	1.23396	-0.628943	0.529387	0.999905
NG-10053_14_NODE_308_length_3620_cov_7.05722	0.113254	-0.774413	1.21877	-0.635408	0.525162	0.999905
NG-9510_935_J_6_2_NODE_1009_length_1261_cov_41.4469	0.298715	-0.773928	1.18916	-0.650819	0.515163	0.999905
NG-9510_935_S11_2_NODE_3272_length_1913_cov_33.1577	1.68181	-0.772755	1.22487	-0.630888	0.528114	0.999905
NG-9510_935_J_9_2_NODE_74_length_7846_cov_28.9683	3.70624	-0.77066	1.22563	-0.628788	0.529488	0.999905
NG-10053_14_NODE_384_length_3156_cov_7.19123	0.143118	-0.769696	1.23757	-0.621939	0.533982	0.999905
NG-10053_22_NODE_119_length_5568_cov_13.8397	0.143118	-0.769696	1.23757	-0.621939	0.533982	0.999905
NG-10053_23_NODE_448_length_3223_cov_6.53883	1.34008	-0.769392	1.13296	-0.679102	0.497074	0.999905
NG-9510_939_S_11_2_NODE_562_length_1622_cov_128.414	24.1237	-0.768968	0.652527	-1.17845	0.238619	0.999905
NG-10601_1_NODE_593_length_5759_cov_21.997	0.630959	-0.768443	1.13887	-0.674744	0.499838	0.999905
NG-10601_7_NODE_51_length_16838_cov_14.3435	0.248851	-0.768075	1.21959	-0.629779	0.528839	0.999905
NG-9510_939S_12_2_NODE_154_length_5404_cov_7.24341	0.559822	-0.767825	1.23599	-0.621221	0.534454	0.999905
NG-10053_5_NODE_109_length_6594_cov_10.0621	1.06022	-0.76776	1.23213	-0.623115	0.533209	0.999905
NG-10601_1_NODE_459_length_6999_cov_8.09145	0.315511	-0.767608	1.23304	-0.622535	0.53359	0.999905
NG-9510_939_K_12_2_NODE_568_length_4826_cov_5.94194	0.382597	-0.767454	1.24018	-0.618824	0.536033	0.999905
NG-10053_21_NODE_759_length_1630_cov_10.4762	0.925013	-0.766707	1.0352	-0.740634	0.458915	0.999905
NG-9510_935_J_9_2_NODE_232_length_3369_cov_34.9584	1.45337	-0.766626	1.01601	-0.754547	0.450521	0.999905
NG-10053_22_NODE_6_length_41926_cov_25.4644	0.71654	-0.766368	1.04553	-0.732995	0.463562	0.999905
NG-9510_935_J_6_2_NODE_211_length_3919_cov_66.9402	1.35267	-0.765098	1.22454	-0.624806	0.532098	0.999905
NG-9510_935_K_12_2_NODE_1377_length_4124_cov_5.10125	0.456154	-0.764763	1.23291	-0.62029	0.535067	0.999905
NG-10053_5_NODE_107_length_6622_cov_14.5624	1.37427	-0.764714	1.18752	-0.643959	0.519602	0.999905
NG-9510_943_J_26_1_NODE_65_length_4564_cov_6.9481	0.668057	-0.763705	1.18686	-0.643468	0.519921	0.999905
NG-9510_935_S_4_2_NODE_50_length_13160_cov_18.2985	3.03305	-0.763501	0.92954	-0.821375	0.411433	0.999905
NG-9510_507_J_24_9_NODE_1965_length_3379_cov_5.42178	2.50784	-0.762995	1.00277	-0.760885	0.446726	0.999905
NG-9510_935_J_9_2_NODE_1203_length_1433_cov_25.1168	0.176183	-0.762314	1.21638	-0.626705	0.530852	0.999905
NG-10601_1_NODE_3879_length_1431_cov_95.2369	0.142629	-0.760907	1.23434	-0.616447	0.5376	0.999905
NG-9510_507_K_3_9_NODE_2718_length_3051_cov_7.04907	2.0864	-0.759094	1.06024	-0.715962	0.474015	0.999905
NG-9510_939_J_29_1_NODE_69_length_5874_cov_6.79825	0.781138	-0.758558	1.23864	-0.612412	0.540265	0.999905
NG-9510_935_J_9_2_NODE_22_length_31157_cov_102.816	55.1048	-0.757482	1.22621	-0.617741	0.536746	0.999905
NG-9510_507_K_3_9_NODE_10251_length_1016_cov_10.5942	2.38654	-0.757398	0.923463	-0.820172	0.412118	0.999905
NG-9510_507_K_3_9_NODE_1748_length_4244_cov_14.1912	0.875992	-0.756866	1.19598	-0.63284	0.526838	0.999905
NG-10601_8_NODE_82_length_7408_cov_6.97892	0.541236	-0.75507	1.23264	-0.612565	0.540164	0.999905
NG-9510_935_K_12_2_NODE_9835_length_1326_cov_10.3769	0.828489	-0.754962	0.98691	-0.764976	0.444286	0.999905
NG-9510_935_K_12_2_NODE_2264_length_3122_cov_8.03815	0.811007	-0.754264	1.22407	-0.616193	0.537767	0.999905
NG-9510_935_K_12_2_NODE_1979_length_3359_cov_7.51665	0.439695	-0.751769	1.21008	-0.621256	0.534431	0.999905
NG-10601_1_NODE_494_length_6699_cov_8.18347	2.32065	-0.751549	1.12833	-0.666074	0.505364	0.999905
NG-9510_935_K_12_2_NODE_1222_length_4408_cov_9.04916	0.948517	-0.750916	1.20439	-0.623482	0.532968	0.999905
NG-9510_939_J_26_1_NODE_137_length_4046_cov_7.50363	1.17436	-0.750179	1.22426	-0.61276	0.540035	0.999905
NG-10053_16_NODE_7_length_41437_cov_19.9877	2.43861	-0.749863	1.09222	-0.686547	0.492368	0.999905
NG-10053_23_NODE_413_length_3376_cov_4.39566	0.413333	-0.748861	0.996699	-0.751341	0.452448	0.999905
NG-10053_6_NODE_69_length_5260_cov_5.54524	1.22931	-0.748258	1.16926	-0.63994	0.522212	0.999905
NG-10053_23_NODE_222_length_5976_cov_5.63756	0.186724	-0.748147	1.23509	-0.605745	0.544684	0.999905
NG-9510_939_K_12_2_NODE_841_length_3875_cov_10.4372	1.54156	-0.74764	1.14558	-0.65263	0.513995	0.999905
NG-9510_507_K_3_9_NODE_9925_length_1051_cov_560.269	23.5981	-0.74615	1.17848	-0.633145	0.526639	0.999905
NG-9510_935_K_12_2_NODE_8603_length_1435_cov_11.9022	1.86286	-0.745656	1.06149	-0.702459	0.482393	0.999905
NG-9510_518_K_3_9_NODE_1729_length_2096_cov_10.5605	1.97749	-0.74517	1.08253	-0.688359	0.491227	0.999905
NG-10601_1_NODE_637_length_5425_cov_24.6099	0.264204	-0.744935	1.03497	-0.719761	0.471672	0.999905
NG-9510_935_K_12_2_NODE_1858_length_3477_cov_14.5491	1.07393	-0.744637	1.07448	-0.693018	0.488298	0.999905
NG-10053_22_NODE_15_length_28829_cov_14.7032	0.121939	-0.744317	1.23741	-0.601513	0.547499	0.999905
NG-10053_6_NODE_41_length_7553_cov_10.7493	0.121939	-0.744317	1.23741	-0.601513	0.547499	0.999905
NG-9510_935_K_12_2_NODE_2450_length_3001_cov_6.51086	0.244254	-0.743967	1.21952	-0.610049	0.54183	0.999905
NG-9510_935_K_12_2_NODE_7720_length_1530_cov_10.4156	0.244254	-0.743967	1.21952	-0.610049	0.54183	0.999905
NG-10601_1_NODE_658_length_5324_cov_9.37407	5.73197	-0.743913	1.12859	-0.659153	0.509798	0.999905
NG-9510_939_K_9_2_NODE_354_length_8114_cov_12.1005	1.58026	-0.743008	1.17615	-0.631728	0.527565	0.999905
NG-9510_507_K_3_9_NODE_3608_length_2446_cov_22.9578	1.15478	-0.742308	1.18674	-0.625499	0.531644	0.999905
NG-10053_8_NODE_106_length_6242_cov_39.4497	0.10308	-0.741364	1.21871	-0.608317	0.542978	0.999905
NG-9510_935_J_9_2_NODE_1214_length_1428_cov_16.0568	0.159646	-0.740901	1.20922	-0.612712	0.540067	0.999905
NG-9510_935_J_9_2_NODE_21_length_32422_cov_21.4951	3.71684	-0.740317	1.13311	-0.653348	0.513532	0.999905
NG-10053_22_NODE_1320_length_1005_cov_6.81789	0.496241	-0.740293	1.07569	-0.688205	0.491324	0.999905
NG-9510_939_K_12_2_NODE_1904_length_2270_cov_16.7819	0.258748	-0.740142	1.17428	-0.630292	0.528504	0.999905
NG-10053_5_NODE_35_length_13683_cov_267.221	1.05152	-0.739812	1.11214	-0.665214	0.505913	0.999905
NG-10601_1_NODE_1240_length_3345_cov_5.68389	1.60039	-0.739429	1.14095	-0.648081	0.516933	0.999905
NG-9510_935_K_11_2_NODE_219_length_3005_cov_12.0722	1.36613	-0.739406	1.22457	-0.603809	0.54597	0.999905
NG-9510_939_S_11_2_NODE_1452_length_1008_cov_2.41133	1.40627	-0.738663	1.11608	-0.661839	0.508074	0.999905
NG-9510_939_K_9_2_NODE_3052_length_1518_cov_11.2283	0.320207	-0.738425	1.22353	-0.603521	0.546162	0.999905
NG-10601_1_NODE_343_length_8502_cov_9.92317	2.56958	-0.738344	1.1609	-0.636013	0.524768	0.999905
NG-9510_939_J_29_1_NODE_658_length_1067_cov_9.99901	3.85976	-0.73814	0.805584	-0.916279	0.359521	0.999905
NG-9510_507_J_24_9_NODE_5721_length_1465_cov_800.535	1.13171	-0.736574	1.23332	-0.597228	0.550355	0.999905
NG-9510_935_J_9_2_NODE_292_length_2933_cov_4.66852	0.101929	-0.735986	1.21871	-0.603908	0.545905	0.999905
NG-9510_939_K_9_2_NODE_3629_length_1359_cov_22.4962	2.10744	-0.735316	0.904182	-0.813239	0.416081	0.999905
NG-9510_935_K_12_2_NODE_759_length_5646_cov_6.21356	8.30005	-0.734678	1.19775	-0.613381	0.539624	0.999905
NG-9510_935_J_6_2_NODE_514_length_1950_cov_48.3578	0.373199	-0.733379	1.19152	-0.615496	0.538227	0.999905
NG-9510_935_K_12_2_NODE_5276_length_1913_cov_104.178	0.799576	-0.733208	1.20435	-0.608801	0.542656	0.999905
NG-9510_935_J_9_2_NODE_49_length_14074_cov_5.61688	1.61526	-0.733159	1.23346	-0.594394	0.552249	0.999905
NG-9510_935_S11_2_NODE_1005_length_3558_cov_5.1553	0.548191	-0.732522	1.22221	-0.599344	0.548943	0.999905
NG-9510_507_K_3_9_NODE_955_length_6724_cov_17.4345	2.09701	-0.732401	1.23664	-0.592249	0.553684	0.999905
NG-9510_939_J_29_1_NODE_129_length_3363_cov_3.31953	0.616161	-0.731821	1.23562	-0.59227	0.55367	0.999905
NG-9510_939_K_12_2_NODE_4921_length_1194_cov_31.9754	0.677984	-0.73104	1.23601	-0.591451	0.554218	0.999905
NG-10053_3_NODE_367_length_3112_cov_11.6771	4.35336	-0.730921	1.22573	-0.596316	0.550964	0.999905
NG-9510_935_J_6_2_NODE_986_length_1278_cov_21.1594	0.123106	-0.730708	1.20533	-0.606231	0.544362	0.999905
NG-9510_939S_12_2_NODE_217_length_3127_cov_3.57324	0.621268	-0.730524	1.239	-0.589606	0.555455	0.999905
NG-10053_17_NODE_860_length_1181_cov_13.3366	0.619744	-0.729568	1.1338	-0.643474	0.519917	0.999905
NG-9510_939_K_9_2_NODE_2546_length_1697_cov_10.0018	0.409116	-0.729535	1.22777	-0.594197	0.552381	0.999905
NG-9510_939_K_9_2_NODE_166_length_13208_cov_7.19387	3.17033	-0.728807	1.09558	-0.665222	0.505908	0.999905
NG-10601_1_NODE_4603_length_1276_cov_14.2899	1.8211	-0.728304	1.14993	-0.633345	0.526508	0.999905
NG-10601_10_NODE_84_length_6129_cov_6.42097	1.656	-0.728071	1.17864	-0.61772	0.53676	0.999905
NG-9510_935_J_9_2_NODE_50_length_13718_cov_8.25412	2.16914	-0.727926	1.0713	-0.67948	0.496834	0.999905
NG-9510_935_S11_2_NODE_1039_length_3487_cov_20.1594	3.22514	-0.72701	1.22555	-0.593214	0.553038	0.999905
NG-9510_507_K_3_9_NODE_1956_length_3920_cov_6.237	0.439398	-0.726945	1.20596	-0.602793	0.546647	0.999905
NG-9510_939_K_9_2_NODE_1795_length_2123_cov_3.03433	0.227488	-0.726798	1.23906	-0.586572	0.557491	0.999905
NG-9510_943_J_26_1_NODE_75_length_4030_cov_7.36478	1.5428	-0.72644	1.10735	-0.656014	0.511815	0.999905
NG-10601_1_NODE_788_length_4722_cov_7.02893	0.661187	-0.725642	1.18359	-0.613085	0.53982	0.999905
NG-9510_939_K_9_2_NODE_959_length_3440_cov_6.32762	0.993984	-0.725272	1.16623	-0.621894	0.534012	0.999905
NG-10053_17_NODE_741_length_1350_cov_4.56757	0.108295	-0.72484	1.21869	-0.594768	0.551998	0.999905
NG-10053_14_NODE_70_length_9714_cov_6.92515	0.199655	-0.724281	1.23626	-0.585863	0.557968	0.999905
NG-9510_935_S_4_2_NODE_1333_length_1452_cov_12.5326	0.156279	-0.723135	1.21906	-0.593191	0.553053	0.999905
NG-10601_10_NODE_28_length_31074_cov_45.4079	1.13473	-0.722986	1.24001	-0.583049	0.55986	0.999905
NG-10601_1_NODE_2672_length_1871_cov_10.7753	1.40116	-0.722677	1.09982	-0.657086	0.511126	0.999905
NG-9510_935_K_12_2_NODE_1721_length_3634_cov_6.7829	1.18297	-0.722219	1.01329	-0.712748	0.476002	0.999905
NG-9510_935_J_9_2_NODE_258_length_3167_cov_4.60733	1.12743	-0.722184	1.04053	-0.694052	0.48765	0.999905
NG-9510_935_J_9_2_NODE_38_length_18546_cov_5.13823	0.209414	-0.721348	1.21938	-0.591568	0.55414	0.999905
NG-10053_22_NODE_130_length_5232_cov_10.9363	2.28383	-0.720692	1.15441	-0.624293	0.532435	0.999905
NG-9510_939_K_9_2_NODE_1075_length_3148_cov_8.48529	0.654276	-0.720409	1.0982	-0.655991	0.51183	0.999905
NG-9510_939_K_12_2_NODE_1490_length_2672_cov_14.9194	0.606318	-0.719879	1.17266	-0.613885	0.539291	0.999905
NG-10601_1_NODE_1043_length_3817_cov_4.853	0.613476	-0.719482	1.15372	-0.62362	0.532877	0.999905
NG-10053_5_NODE_8_length_41519_cov_58.8541	0.110173	-0.718978	1.23359	-0.582835	0.560005	0.999905
NG-10053_21_NODE_291_length_2825_cov_3.50325	0.701809	-0.718829	0.99156	-0.724947	0.468484	0.999905
NG-10053_1_NODE_164_length_3827_cov_12.3555	0.210288	-0.718084	1.21902	-0.589068	0.555816	0.999905
NG-9510_935_J_9_2_NODE_259_length_3161_cov_7.72473	0.995685	-0.717303	1.23668	-0.580024	0.561898	0.999905
NG-9510_507_J_24_9_NODE_4416_length_1788_cov_11.6503	0.722126	-0.717055	1.14614	-0.625624	0.531562	0.999905
NG-9510_518_K11_9_NODE_390_length_6526_cov_6.36316	1.51537	-0.715969	1.23995	-0.57742	0.563656	0.999905
NG-9510_507_J_24_9_NODE_6033_length_1407_cov_835.752	1.3193	-0.715865	1.15866	-0.61784	0.536681	0.999905
NG-9510_507_J_24_9_NODE_1860_length_3521_cov_5.97952	0.676276	-0.715119	1.19112	-0.600373	0.548258	0.999905
NG-9510_507_S_3_9_NODE_248_length_1664_cov_4.42014	1.81337	-0.714986	1.11578	-0.640794	0.521656	0.999905
NG-10053_5_NODE_135_length_5545_cov_9.34153	0.157314	-0.7148	1.21868	-0.586535	0.557516	0.999905
NG-9510_939_K_12_2_NODE_757_length_4108_cov_17.3664	0.16123	-0.7148	1.21868	-0.586535	0.557516	0.999905
NG-8227_APM2_T5_NODE_156_length_3540_cov_8.92912	0.227485	-0.7148	1.21868	-0.586535	0.557516	0.999905
NG-10601_1_NODE_854_length_4449_cov_23.6916	0.172273	-0.7148	1.21868	-0.586535	0.557516	0.999905
NG-10053_17_NODE_247_length_3326_cov_4.95598	0.172365	-0.7148	1.21868	-0.586535	0.557516	0.999905
NG-10601_1_NODE_2110_length_2247_cov_23.6911	0.810376	-0.714604	1.14208	-0.625703	0.53151	0.999905
NG-9510_507_K_3_9_NODE_4473_length_2073_cov_10.7909	1.6846	-0.713201	1.11333	-0.640601	0.521782	0.999905
NG-10601_1_NODE_409_length_7611_cov_35.7654	0.324908	-0.711551	1.19108	-0.597403	0.550239	0.999905
NG-8227_APM2_T0_NODE_251_length_4416_cov_3.09975	0.371637	-0.711232	1.22578	-0.580227	0.561762	0.999905
NG-9510_518_K11_9_NODE_673_length_3911_cov_7.64471	2.74445	-0.710151	1.23859	-0.573355	0.566405	0.999905
NG-9510_507_J_24_9_NODE_5522_length_1502_cov_3.58604	0.904306	-0.707922	1.23891	-0.571409	0.567723	0.999905
NG-9510_935_K_11_2_NODE_2_length_56526_cov_19.0526	6.91337	-0.707364	1.22593	-0.577003	0.563937	0.999905
NG-9510_943_J_26_1_NODE_27_length_9714_cov_9.52821	2.43657	-0.707326	1.22658	-0.576663	0.564167	0.999905
NG-10601_1_NODE_3312_length_1603_cov_10.1699	0.155495	-0.705293	1.20794	-0.58388	0.559301	0.999905
NG-9510_939S_12_2_NODE_18_length_33654_cov_28.1906	0.691609	-0.705083	1.1941	-0.590474	0.554873	0.999905
NG-9510_507_K_3_9_NODE_2954_length_2858_cov_11.056	0.562775	-0.705001	1.1431	-0.616745	0.537403	0.999905
NG-10601_1_NODE_3266_length_1620_cov_13.0115	0.545919	-0.703873	0.971606	-0.724443	0.468794	0.999905
NG-10601_1_NODE_5451_length_1135_cov_14.7065	0.637963	-0.703198	1.10357	-0.637202	0.523993	0.999905
NG-9510_935_J_6_2_NODE_328_length_2718_cov_58.353	1.07693	-0.703106	1.02211	-0.687897	0.491517	0.999905
NG-10601_1_NODE_996_length_3970_cov_11.5438	0.100323	-0.703092	1.23354	-0.56998	0.568692	0.999905
NG-10053_12_NODE_76_length_7622_cov_7.58755	1.54117	-0.702916	1.18056	-0.595408	0.551571	0.999905
NG-10053_14_NODE_111_length_6942_cov_7.07347	0.114166	-0.702698	1.21867	-0.576611	0.564202	0.999905
NG-10601_7_NODE_292_length_6160_cov_7.68223	0.430553	-0.702445	1.22779	-0.572122	0.567239	0.999905
NG-9510_939_S_11_2_NODE_37_length_19217_cov_16.3466	4.14154	-0.701676	1.0515	-0.667309	0.504575	0.999905
NG-8227_APF1_T0_NODE_102_length_4702_cov_3.64773	0.325609	-0.701671	1.23602	-0.567685	0.570249	0.999905
NG-10601_1_NODE_991_length_3977_cov_19.8972	0.960573	-0.701151	1.02588	-0.683461	0.494316	0.999905
NG-9510_935_J_6_2_NODE_285_length_2998_cov_62.0748	0.701224	-0.700683	0.892383	-0.785182	0.432347	0.999905
NG-9510_507_K_3_9_NODE_6058_length_1628_cov_18.9358	0.522056	-0.699898	1.24013	-0.564375	0.572499	0.999905
NG-9510_935_K_12_2_NODE_947_length_5028_cov_6.22461	0.875158	-0.699606	1.17895	-0.593416	0.552903	0.999905
NG-10053_19_NODE_135_length_3804_cov_7.28861	0.408814	-0.698292	1.22658	-0.569298	0.569154	0.999905
NG-10601_1_NODE_918_length_4220_cov_17.1981	0.154236	-0.698251	1.2346	-0.565567	0.571688	0.999905
NG-9510_518_K11_9_NODE_406_length_6175_cov_51.881	3.34096	-0.697937	1.17103	-0.596005	0.551172	0.999905
NG-9510_507_S_3_9_NODE_58_length_5098_cov_9.39203	2.53727	-0.697336	1.22797	-0.567877	0.570118	0.999905
NG-10053_10_NODE_152_length_4360_cov_5.12334	0.478191	-0.69716	1.22803	-0.567705	0.570235	0.999905
NG-9510_935_J_6_2_NODE_123_length_5796_cov_6.57168	0.14937	-0.696393	1.21902	-0.571274	0.567814	0.999905
NG-10601_1_NODE_1353_length_3105_cov_6.96197	0.167507	-0.696393	1.15981	-0.600438	0.548214	0.999905
NG-9510_935_K_12_2_NODE_2419_length_3015_cov_11.9034	1.08534	-0.696367	1.03342	-0.673847	0.500408	0.999905
NG-9510_507_K_3_9_NODE_7557_length_1345_cov_19.5116	0.760065	-0.696245	1.22319	-0.569206	0.569216	0.999905
NG-10053_5_NODE_71_length_9949_cov_11.1071	0.226201	-0.696208	1.23668	-0.562967	0.573457	0.999905
NG-9510_935_K_12_2_NODE_10033_length_1310_cov_12.7546	0.369878	-0.695518	1.22873	-0.566048	0.571361	0.999905
NG-9510_529_K_3_9_NODE_353_length_3763_cov_77.4506	6.02261	-0.695208	1.22588	-0.56711	0.570639	0.999905
NG-9510_935_K_12_2_NODE_3059_length_2649_cov_12.8404	0.47183	-0.694117	1.2353	-0.561899	0.574185	0.999905
NG-10601_1_NODE_750_length_4872_cov_10.0467	0.15088	-0.693299	1.2354	-0.561194	0.574665	0.999905
NG-10601_1_NODE_754_length_4850_cov_8.91846	0.26517	-0.693065	0.952073	-0.727953	0.466642	0.999905
NG-9510_939_K_12_2_NODE_381_length_5995_cov_8.30859	1.35239	-0.692225	1.20591	-0.574027	0.56595	0.999905
NG-10601_1_NODE_383_length_7896_cov_10.3447	0.8756	-0.690679	1.12077	-0.616257	0.537725	0.999905
NG-10053_14_NODE_116_length_6816_cov_15.1912	0.130956	-0.690278	1.23746	-0.557819	0.576968	0.999905
NG-9510_935_S_4_2_NODE_350_length_2544_cov_6.23343	3.27352	-0.689671	0.915746	-0.753125	0.451375	0.999905
NG-9510_507_J_8_9_NODE_251_length_3695_cov_5.48407	0.335527	-0.689669	1.22806	-0.561594	0.574393	0.999905
NG-10601_1_NODE_1143_length_3576_cov_10.1414	0.654219	-0.689224	1.09145	-0.631478	0.527728	0.999905
NG-10053_23_NODE_511_length_2965_cov_15.6646	1.17794	-0.688649	0.875161	-0.786883	0.431351	0.999905
NG-9510_529_K_27_9_NODE_1192_length_1319_cov_4.92484	0.133806	-0.688436	1.23631	-0.556847	0.577632	0.999905
NG-10601_1_NODE_5935_length_1071_cov_14.8494	0.23003	-0.688105	1.17452	-0.585861	0.557969	0.999905
NG-10601_1_NODE_1141_length_3592_cov_6.86203	0.865167	-0.687308	1.1101	-0.619143	0.535822	0.999905
NG-10601_9_NODE_346_length_1492_cov_9.69033	2.16711	-0.687171	0.856823	-0.801999	0.422553	0.999905
NG-10601_1_NODE_1048_length_3810_cov_7.89747	1.54166	-0.686923	1.09876	-0.625178	0.531854	0.999905
NG-9510_943_J_29_1_NODE_28_length_7471_cov_109.009	502.934	-0.686614	1.11512	-0.615732	0.538072	0.999905
NG-9510_507_K_3_9_NODE_6323_length_1570_cov_19.0812	0.185225	-0.686415	1.23549	-0.555582	0.578497	0.999905
NG-9510_939_K_9_2_NODE_1364_length_2588_cov_14.3466	0.948387	-0.685883	1.16256	-0.589977	0.555206	0.999905
NG-9510_943_J_26_1_NODE_3_length_49625_cov_24.3071	5.24804	-0.684358	1.22583	-0.558283	0.576651	0.999905
NG-10053_22_NODE_211_length_3378_cov_8.73157	0.102537	-0.6835	1.21865	-0.560868	0.574888	0.999905
NG-9510_939_S_11_2_NODE_124_length_4575_cov_9.82854	0.121635	-0.6835	1.21865	-0.560868	0.574888	0.999905
NG-10601_1_NODE_1028_length_3846_cov_25.1599	0.214947	-0.683054	1.21936	-0.560175	0.57536	0.999905
NG-10601_1_NODE_2330_length_2078_cov_10.04	1.04149	-0.681679	1.08691	-0.627173	0.530546	0.999905
NG-9510_943_J_29_1_NODE_11_length_24737_cov_43.0536	191.391	-0.68161	0.98001	-0.695514	0.486733	0.999905
NG-10601_1_NODE_998_length_3968_cov_8.23665	1.32916	-0.681596	1.13696	-0.599491	0.548846	0.999905
NG-8227_APF1_T3_NODE_1_length_184172_cov_13.0846	1.04	-0.680342	1.22408	-0.555797	0.57835	0.999905
NG-9510_935_K_12_2_NODE_1198_length_4455_cov_6.25455	1.21985	-0.680259	1.05813	-0.642888	0.520297	0.999905
NG-10601_1_NODE_868_length_4408_cov_10.7629	0.682597	-0.679816	1.14772	-0.592321	0.553635	0.999905
NG-9510_939_K_9_2_NODE_1532_length_2366_cov_10.2402	1.29634	-0.678693	1.21847	-0.557005	0.577524	0.999905
NG-9510_935_K_12_2_NODE_623_length_6320_cov_5.82937	0.61067	-0.678358	1.09958	-0.616926	0.537283	0.999905
NG-9510_939_K_12_2_NODE_2763_length_1777_cov_5.84727	0.218299	-0.678282	1.23284	-0.55018	0.582196	0.999905
NG-9510_518_K11_9_NODE_779_length_3443_cov_7.87072	1.80802	-0.678072	1.23967	-0.546977	0.584395	0.999905
NG-9510_935_K_12_2_NODE_7884_length_1510_cov_24.0515	0.934347	-0.677022	1.07591	-0.629253	0.529183	0.999905
NG-9510_935_K_12_2_NODE_1006_length_4855_cov_8.05521	0.594404	-0.677008	1.22251	-0.553787	0.579725	0.999905
NG-9510_507_J_8_9_NODE_387_length_3168_cov_9.63925	2.43113	-0.676688	1.13768	-0.594798	0.551979	0.999905
NG-9510_518_J_8_9_NODE_104_length_3124_cov_5.25057	2.37886	-0.676041	1.19354	-0.566416	0.571111	0.999905
NG-10601_1_NODE_2614_length_1905_cov_21.1989	0.905478	-0.675997	1.11112	-0.60839	0.542929	0.999905
NG-10601_5_NODE_1241_length_1998_cov_23.6696	0.184714	-0.675981	1.23766	-0.546175	0.584945	0.999905
NG-9510_507_K_3_9_NODE_3676_length_2414_cov_15.1687	0.291632	-0.675028	1.23067	-0.548505	0.583345	0.999905
NG-9510_507_S_3_9_NODE_45_length_6456_cov_8.79284	14.8182	-0.674991	1.20552	-0.559917	0.575536	0.999905
NG-10053_22_NODE_190_length_3711_cov_9.74426	2.33841	-0.674363	1.04886	-0.642947	0.520259	0.999905
NG-10053_16_NODE_44_length_8850_cov_6.31006	0.149319	-0.673008	1.23425	-0.545279	0.585561	0.999905
NG-10601_9_NODE_186_length_2924_cov_16.5096	2.92322	-0.671847	1.087	-0.618074	0.536527	0.999905
NG-9510_935_K_12_2_NODE_21_length_29416_cov_280.604	598.394	-0.670871	1.21621	-0.551606	0.581218	0.999905
NG-9510_935_J_9_2_NODE_9_length_44056_cov_36.6342	4.96683	-0.670349	1.2258	-0.546865	0.584471	0.999905
NG-9510_507_J_24_9_NODE_2239_length_3038_cov_6.31646	0.260327	-0.670247	1.23816	-0.541327	0.588282	0.999905
NG-9510_935_S11_2_NODE_881_length_3788_cov_6.07849	2.06922	-0.669546	1.09714	-0.610262	0.541688	0.999905
NG-9510_935_K_12_2_NODE_2371_length_3046_cov_6.45603	0.670316	-0.668884	1.16486	-0.574219	0.56582	0.999905
NG-10053_22_NODE_33_length_15860_cov_15.0528	11.6554	-0.668832	1.20385	-0.555578	0.578499	0.999905
NG-10053_21_NODE_72_length_9326_cov_10.5515	1.88038	-0.667957	1.14768	-0.582007	0.560562	0.999905
NG-9510_935_J_9_2_NODE_1128_length_1473_cov_22.8829	0.13842	-0.667175	1.20151	-0.555279	0.578704	0.999905
NG-9510_935_K_12_2_NODE_1668_length_3696_cov_5.429	0.377648	-0.666456	1.17039	-0.569431	0.569064	0.999905
NG-9510_507_K_3_9_NODE_8456_length_1215_cov_16.4241	0.716799	-0.665997	1.23802	-0.537952	0.59061	0.999905
NG-9510_939_J_26_1_NODE_171_length_3416_cov_8.22791	0.637282	-0.664731	1.07904	-0.616038	0.537869	0.999905
NG-9510_507_K_3_9_NODE_3117_length_2735_cov_12.2485	0.29636	-0.664271	1.23207	-0.539149	0.589784	0.999905
NG-8227_APM2_T0_NODE_145_length_8016_cov_3.81924	1.72697	-0.663929	1.23061	-0.539513	0.589533	0.999905
NG-9510_935_J_9_2_NODE_211_length_3600_cov_2.89365	0.119936	-0.663666	1.23534	-0.537234	0.591106	0.999905
NG-9510_939S_12_2_NODE_89_length_10714_cov_17.6087	4.91067	-0.662689	1.15021	-0.576145	0.564517	0.999905
NG-9510_518_S_3_9_NODE_1020_length_3157_cov_6.47614	2.24163	-0.662375	1.19626	-0.553704	0.579781	0.999905
NG-8227_BPF2_T17_NODE_11_length_27424_cov_4.25927	35.3141	-0.662335	1.202	-0.55103	0.581613	0.999905
NG-10053_22_NODE_128_length_5301_cov_15.451	0.362518	-0.662167	1.22832	-0.539085	0.589828	0.999905
NG-9510_939_K_12_2_NODE_3293_length_1578_cov_13.8766	0.441675	-0.661462	1.24029	-0.533314	0.593816	0.999905
NG-9510_943_K_12_2_NODE_30_length_6736_cov_9.73163	10.8193	-0.661219	1.07165	-0.617011	0.537227	0.999905
NG-9510_935_K_12_2_NODE_813_length_5471_cov_14.8661	1.37993	-0.661177	1.22462	-0.539903	0.589264	0.999905
NG-9510_507_K_3_9_NODE_1454_length_4843_cov_21.5459	1.38789	-0.660824	1.06141	-0.62259	0.533554	0.999905
NG-9510_518_J_24_9_NODE_2178_length_1078_cov_26.1877	0.296444	-0.660242	1.18413	-0.557575	0.577134	0.999905
NG-10601_1_NODE_318_length_8828_cov_10.9161	1.46642	-0.66	1.05503	-0.625576	0.531593	0.999905
NG-9510_943_J_29_1_NODE_37_length_5096_cov_5.80877	0.986369	-0.65981	1.03336	-0.638511	0.523141	0.999905
NG-10601_1_NODE_1410_length_3032_cov_6.39335	1.82669	-0.658371	1.0551	-0.623991	0.532634	0.999905
NG-10053_14_NODE_559_length_2471_cov_318.548	0.0804294	-0.65837	1.21862	-0.540259	0.589018	0.999905
NG-10601_1_NODE_1361_length_3098_cov_15.0677	1.6814	-0.65774	1.06489	-0.617659	0.5368	0.999905
NG-9510_935_K_11_2_NODE_125_length_4981_cov_5.66464	1.83939	-0.657699	0.907954	-0.724374	0.468836	0.999905
NG-10601_1_NODE_1993_length_2339_cov_11.8726	0.440769	-0.657515	1.16646	-0.563685	0.572968	0.999905
NG-10053_5_NODE_31_length_15461_cov_158.768	0.416034	-0.657439	0.970592	-0.677359	0.498178	0.999905
NG-9510_943_S_9_2_NODE_4_length_47301_cov_39.864	92.9065	-0.657231	1.14286	-0.575077	0.565239	0.999905
NG-10601_1_NODE_1187_length_3468_cov_11.2227	0.981465	-0.655307	1.11874	-0.585754	0.558041	0.999905
NG-10601_1_NODE_1161_length_3540_cov_9.81693	1.30668	-0.654713	1.13687	-0.575891	0.564689	0.999905
NG-9510_935_K_12_2_NODE_2175_length_3185_cov_7.45272	1.25902	-0.654347	1.04391	-0.626822	0.530776	0.999905
NG-10053_2_NODE_520_length_3832_cov_6.99815	0.598597	-0.653861	1.23651	-0.528797	0.596947	0.999905
NG-10601_2_NODE_41_length_5387_cov_6.30083	0.540066	-0.653797	1.17451	-0.556653	0.577765	0.999905
NG-9510_507_K_3_9_NODE_6899_length_1451_cov_23.9628	0.778065	-0.653132	1.19731	-0.5455	0.58541	0.999905
NG-9510_939_J_26_1_NODE_613_length_1424_cov_3.77137	0.459033	-0.652145	1.24022	-0.525829	0.599007	0.999905
NG-9510_507_K_3_9_NODE_678_length_8917_cov_15.7276	1.80334	-0.651808	1.19637	-0.544822	0.585876	0.999905
NG-9510_935_K_12_2_NODE_2186_length_3174_cov_6.43443	0.8759	-0.651577	0.975247	-0.668115	0.50406	0.999905
NG-9510_939_K_12_2_NODE_4481_length_1267_cov_10.4323	0.709063	-0.650728	1.21703	-0.534687	0.592866	0.999905
NG-9510_935_K_11_2_NODE_156_length_3910_cov_5.8965	0.704373	-0.649818	0.974572	-0.666773	0.504917	0.999905
NG-9510_943_S_9_2_NODE_1_length_95085_cov_85.7675	356.667	-0.649792	1.22384	-0.530945	0.595457	0.999905
NG-9510_935_J_9_2_NODE_106_length_5620_cov_5.58742	1.53731	-0.649602	1.1725	-0.55403	0.579558	0.999905
NG-10053_22_NODE_122_length_5499_cov_13.1014	0.0894353	-0.648923	1.23654	-0.524788	0.59973	0.999905
NG-9510_518_K_3_9_NODE_3294_length_1175_cov_23.2607	1.73668	-0.648761	0.857673	-0.75642	0.449397	0.999905
NG-9510_939_K_12_2_NODE_3430_length_1524_cov_10.6113	0.903551	-0.648516	1.1579	-0.56008	0.575425	0.999905
NG-9510_507_J_24_9_NODE_9262_length_1018_cov_16.0831	4.17135	-0.648434	0.844208	-0.768098	0.442429	0.999905
NG-9510_935_K_12_2_NODE_2085_length_3258_cov_7.04933	0.76736	-0.647882	0.96935	-0.668368	0.503899	0.999905
NG-9510_507_J_24_9_NODE_1460_length_4239_cov_5.24737	1.06978	-0.646984	1.04738	-0.617714	0.536764	0.999905
NG-9510_939_K_12_2_NODE_3992_length_1369_cov_10.2184	0.320011	-0.646621	1.18543	-0.545472	0.585429	0.999905
NG-9510_939_K_9_2_NODE_538_length_5616_cov_8.44722	1.48248	-0.646171	1.17624	-0.549355	0.582762	0.999905
NG-9510_939_J_29_1_NODE_58_length_6580_cov_1408.9	936.649	-0.645654	1.22891	-0.525388	0.599313	0.999905
NG-9510_935_K_11_2_NODE_422_length_1957_cov_22.0105	0.844926	-0.645524	0.965679	-0.668466	0.503836	0.999905
NG-10601_1_NODE_3089_length_1686_cov_28.4004	0.0770381	-0.645271	1.2186	-0.529517	0.596447	0.999905
NG-9510_507_J_24_9_NODE_2150_length_3133_cov_5.80149	0.765175	-0.645186	1.223	-0.527544	0.597816	0.999905
NG-9510_939_S_11_2_NODE_100_length_5513_cov_8.85324	1.9096	-0.645063	0.97922	-0.658752	0.510055	0.999905
NG-9510_939_K_12_2_NODE_3483_length_1506_cov_13.0076	0.349806	-0.64505	1.22551	-0.526353	0.598643	0.999905
NG-9510_935_K_12_2_NODE_1475_length_3952_cov_5.56839	0.9917	-0.644161	1.06109	-0.607073	0.543802	0.999905
NG-9510_943_J_26_1_NODE_22_length_13617_cov_8.49993	5.15316	-0.643633	1.1725	-0.548939	0.583047	0.999905
NG-9510_939_J_29_1_NODE_148_length_3014_cov_4.02839	1.44331	-0.643473	1.13378	-0.567544	0.570344	0.999905
NG-10601_1_NODE_1099_length_3672_cov_10.3887	0.198762	-0.642983	1.21691	-0.528374	0.59724	0.999905
NG-9510_507_K_3_9_NODE_1960_length_3914_cov_6.43897	1.38113	-0.642621	0.921465	-0.69739	0.485559	0.999905
NG-9510_935_K_12_2_NODE_6476_length_1700_cov_11.969	0.662258	-0.64076	1.04913	-0.610756	0.541361	0.999905
NG-9510_507_J_24_9_NODE_5861_length_1437_cov_816.81	1.76371	-0.640276	1.11854	-0.572423	0.567036	0.999905
NG-9510_939_J_29_1_NODE_73_length_5600_cov_7.69775	0.650043	-0.639134	1.21815	-0.524675	0.599809	0.999905
NG-9510_935_K_12_2_NODE_2344_length_3068_cov_4.27348	0.198952	-0.638669	1.21923	-0.523829	0.600398	0.999905
NG-9510_939_J_29_1_NODE_136_length_3258_cov_7.88011	0.766856	-0.63818	1.2233	-0.521688	0.601888	0.999905
NG-9510_939_J_26_1_NODE_375_length_1967_cov_3.83264	0.793296	-0.636832	1.2374	-0.514653	0.606795	0.999905
NG-9510_518_J_8_9_NODE_105_length_3120_cov_5.23034	1.9017	-0.635829	1.09571	-0.58029	0.561719	0.999905
NG-9510_935_S11_2_NODE_1329_length_3047_cov_4.09726	0.197339	-0.635489	1.23458	-0.514742	0.606733	0.999905
NG-9510_939S_12_2_NODE_156_length_5333_cov_5.90299	0.577444	-0.635175	1.13427	-0.559984	0.57549	0.999905
NG-9510_507_K_3_9_NODE_92_length_27182_cov_18.1527	176.713	-0.634866	0.992473	-0.639681	0.52238	0.999905
NG-8227_APF1_T1_NODE_10_length_45217_cov_6.25147	4.99846	-0.634531	1.24024	-0.511618	0.608919	0.999905
NG-9510_935_K_12_2_NODE_2340_length_3070_cov_4.83217	1.0519	-0.634493	1.00155	-0.63351	0.526401	0.999905
NG-10601_1_NODE_897_length_4277_cov_6.75912	1.02647	-0.634276	1.07876	-0.587968	0.556554	0.999905
NG-9510_935_S_4_2_NODE_66_length_9063_cov_9.89731	1.16055	-0.633388	1.23526	-0.512757	0.608121	0.999905
NG-10053_15_NODE_77_length_9766_cov_54.6867	0.101942	-0.633115	1.21876	-0.519477	0.603428	0.999905
NG-10601_1_NODE_1233_length_3358_cov_11.4078	0.274668	-0.632745	1.13893	-0.555563	0.57851	0.999905
NG-10601_1_NODE_653_length_5351_cov_16.3897	1.17866	-0.631939	1.16702	-0.541496	0.588166	0.999905
NG-9510_507_K_3_9_NODE_1734_length_4266_cov_6.53147	1.29941	-0.631925	1.24021	-0.509533	0.610379	0.999905
NG-10053_2_NODE_6203_length_1150_cov_15.7498	16.3249	-0.631554	0.803811	-0.7857	0.432043	0.999905
NG-10053_6_NODE_143_length_3087_cov_3.56596	0.136261	-0.631047	1.20895	-0.521977	0.601686	0.999905
NG-9510_939_J_26_1_NODE_98_length_5462_cov_9.18439	0.101624	-0.630832	1.23549	-0.510594	0.609636	0.999905
NG-10601_2_NODE_7_length_13571_cov_11.026	1.1093	-0.630662	1.07112	-0.588787	0.556004	0.999905
NG-10601_7_NODE_319_length_5769_cov_8.35124	0.196008	-0.630191	1.23515	-0.510213	0.609902	0.999905
NG-9510_939_K_12_2_NODE_2989_length_1682_cov_29.9379	0.178757	-0.630103	1.11918	-0.563006	0.573431	0.999905
NG-9510_939_S_11_2_NODE_94_length_5985_cov_16.7341	0.11031	-0.630092	1.21859	-0.517069	0.605108	0.999905
NG-9510_507_K_3_9_NODE_1305_length_5283_cov_19.9308	1.1593	-0.627895	1.17113	-0.536143	0.59186	0.999905
NG-10601_1_NODE_1148_length_3568_cov_4.61657	0.575024	-0.62777	1.23969	-0.506392	0.612581	0.999905
NG-9510_935_K_12_2_NODE_2159_length_3196_cov_5.87424	0.723218	-0.627567	1.11308	-0.563811	0.572883	0.999905
NG-9510_939_K_9_2_NODE_811_length_3935_cov_8.47861	0.070376	-0.627486	1.23655	-0.507449	0.61184	0.999905
NG-10053_10_NODE_178_length_3547_cov_7.36541	0.151848	-0.627307	1.2373	-0.506998	0.612156	0.999905
NG-9510_935_K_12_2_NODE_1933_length_3410_cov_11.1115	1.0103	-0.626566	1.22519	-0.511402	0.60907	0.999905
NG-9510_935_K_12_2_NODE_9221_length_1377_cov_14.9168	1.11786	-0.626108	1.06874	-0.585838	0.557984	0.999905
NG-10053_13_NODE_83_length_8116_cov_10.3135	0.130209	-0.62596	1.19994	-0.521661	0.601906	0.999905
NG-9510_935_K_12_2_NODE_11349_length_1212_cov_26.1227	0.504791	-0.625934	1.23556	-0.5066	0.612435	0.999905
NG-9510_935_S_4_2_NODE_137_length_4377_cov_5.3075	1.2176	-0.62561	1.12842	-0.554413	0.579297	0.999905
NG-10601_1_NODE_1116_length_3633_cov_12.4315	0.935282	-0.625533	1.11638	-0.560324	0.575259	0.999905
NG-10601_1_NODE_1450_length_2977_cov_12.1947	0.617732	-0.625359	1.14389	-0.546695	0.584588	0.999905
NG-9510_939_J_26_1_NODE_39_length_12387_cov_31.1955	4.37131	-0.625208	1.23672	-0.505539	0.61318	0.999905
NG-8227_APF1_T0_NODE_46_length_10135_cov_5.90347	0.325466	-0.625	1.228	-0.508957	0.610783	0.999905
NG-9510_507_K_3_9_NODE_7935_length_1287_cov_11.1136	1.13541	-0.623703	1.01456	-0.614752	0.538719	0.999905
NG-9510_529_K_3_9_NODE_448_length_3082_cov_4.69607	0.592174	-0.623523	1.23521	-0.50479	0.613706	0.999905
NG-9510_935_S_4_2_NODE_2764_length_1038_cov_38.3662	0.0926078	-0.62332	1.23724	-0.503799	0.614403	0.999905
NG-10053_5_NODE_229_length_3614_cov_6.1714	0.166624	-0.622853	1.2077	-0.515734	0.60604	0.999905
NG-9510_507_J_24_9_NODE_1456_length_4243_cov_3.99642	0.436663	-0.622746	1.23093	-0.505916	0.612915	0.999905
NG-9510_507_S_3_9_NODE_294_length_1500_cov_11.2872	0.543165	-0.622418	1.22467	-0.508232	0.61129	0.999905
NG-10601_1_NODE_3367_length_1585_cov_11.9431	0.771504	-0.621417	0.978012	-0.635387	0.525176	0.999905
NG-10601_1_NODE_312_length_8950_cov_26.5013	0.11027	-0.620504	1.2351	-0.50239	0.615393	0.999905
NG-10053_23_NODE_1104_length_2044_cov_14.0588	0.148617	-0.62041	1.23711	-0.5015	0.61602	0.999905
NG-10053_15_NODE_210_length_3885_cov_5.23916	0.409138	-0.619825	1.22882	-0.504408	0.613975	0.999905
NG-10601_1_NODE_585_length_5822_cov_7.4231	0.873905	-0.619418	1.07003	-0.578877	0.562672	0.999905
NG-9510_935_S_4_2_NODE_2116_length_1178_cov_15.2315	0.162241	-0.619246	1.21062	-0.511512	0.608993	0.999905
NG-9510_939_K_12_2_NODE_266_length_7142_cov_14.8993	0.2829	-0.619159	1.23271	-0.502274	0.615475	0.999905
NG-9510_935_J_9_2_NODE_214_length_3580_cov_3.15348	0.108611	-0.618481	1.23563	-0.500541	0.616694	0.999905
NG-10601_1_NODE_527_length_6399_cov_10.1887	2.02912	-0.618195	1.11706	-0.553411	0.579982	0.999905
NG-9510_939_K_9_2_NODE_5434_length_1058_cov_6.28714	0.980053	-0.617459	1.00996	-0.611368	0.540956	0.999905
NG-10053_21_NODE_22_length_22331_cov_20.8072	4.24749	-0.617457	1.1255	-0.548609	0.583274	0.999905
NG-9510_507_K_3_9_NODE_5078_length_1882_cov_14.2047	1.19193	-0.617395	1.18269	-0.522028	0.601651	0.999905
NG-10601_1_NODE_769_length_4805_cov_9.95179	1.63539	-0.617329	1.05212	-0.586747	0.557374	0.999905
NG-9510_939_K_9_2_NODE_72_length_19923_cov_19.624	5.13219	-0.616749	1.20801	-0.510552	0.609665	0.999905
NG-8227_APF1_T1_NODE_22_length_21876_cov_25.8572	0.210471	-0.616683	1.18547	-0.520199	0.602925	0.999905
NG-10601_1_NODE_652_length_5352_cov_10.1372	0.441839	-0.615225	1.16598	-0.527645	0.597746	0.999905
NG-10601_1_NODE_5936_length_1071_cov_12.2746	0.737099	-0.614959	1.10007	-0.559016	0.576151	0.999905
NG-9510_935_K_12_2_NODE_594_length_6478_cov_8.643	1.13245	-0.614826	1.23447	-0.498046	0.618451	0.999905
NG-10601_6_NODE_194_length_3672_cov_6.75283	0.12042	-0.613898	1.21857	-0.503788	0.614411	0.999905
NG-10601_1_NODE_798_length_4681_cov_5.19001	0.126067	-0.613898	1.21857	-0.503788	0.614411	0.999905
NG-9510_939_S_11_2_NODE_57_length_12874_cov_16.0915	0.162521	-0.613898	1.21857	-0.503788	0.614411	0.999905
NG-10053_13_NODE_300_length_1933_cov_27.9223	0.168456	-0.613898	1.21857	-0.503788	0.614411	0.999905
NG-9510_507_J_24_9_NODE_3925_length_1958_cov_10.3384	0.136571	-0.613898	1.21857	-0.503788	0.614411	0.999905
NG-10053_13_NODE_290_length_1988_cov_27.4677	0.179628	-0.613898	1.21857	-0.503788	0.614411	0.999905
NG-10053_5_NODE_134_length_5574_cov_13.0109	0.180257	-0.613898	1.21857	-0.503788	0.614411	0.999905
NG-10053_22_NODE_169_length_4155_cov_21.9622	0.143422	-0.613898	1.21857	-0.503788	0.614411	0.999905
NG-10053_6_NODE_70_length_5236_cov_15.1963	0.143422	-0.613898	1.21857	-0.503788	0.614411	0.999905
NG-10601_1_NODE_908_length_4239_cov_12.3105	0.145401	-0.613898	1.21857	-0.503788	0.614411	0.999905
NG-10053_14_NODE_226_length_4398_cov_6.14598	0.133873	-0.613898	1.21857	-0.503788	0.614411	0.999905
NG-10053_14_NODE_451_length_2889_cov_4.8518	0.133873	-0.613898	1.21857	-0.503788	0.614411	0.999905
NG-10053_22_NODE_42_length_13668_cov_12.1979	0.133873	-0.613898	1.21857	-0.503788	0.614411	0.999905
NG-10601_10_NODE_97_length_5255_cov_8.01577	0.159149	-0.613475	1.23476	-0.496837	0.619304	0.999905
NG-9510_507_J_24_9_NODE_3998_length_1934_cov_11.1032	0.714075	-0.612807	1.15676	-0.529762	0.596277	0.999905
NG-9510_935_J_6_2_NODE_487_length_2025_cov_4.7599	0.273983	-0.611649	1.22305	-0.500103	0.617003	0.999905
NG-9510_935_K_12_2_NODE_2404_length_3024_cov_4.83462	1.52636	-0.611522	1.05835	-0.577808	0.563394	0.999905
NG-9510_935_K_12_2_NODE_1086_length_4675_cov_5.14264	1.01583	-0.611462	1.02519	-0.596438	0.550883	0.999905
NG-9510_939_J_29_1_NODE_40_length_10104_cov_9.775	2.29963	-0.611077	1.23895	-0.49322	0.621857	0.999905
NG-10053_21_NODE_258_length_3057_cov_5.994	0.957731	-0.61102	1.12717	-0.542084	0.58776	0.999905
NG-9510_939_K_9_2_NODE_208_length_11607_cov_14.6443	3.50117	-0.609601	1.19771	-0.508973	0.610771	0.999905
NG-9510_529_J_8_9_NODE_98_length_3006_cov_3.85225	0.842078	-0.609569	1.22355	-0.498198	0.618345	0.999905
NG-9510_935_J_6_2_NODE_325_length_2741_cov_30.8239	0.687201	-0.609073	1.21937	-0.499499	0.617428	0.999905
NG-9510_935_J_9_2_NODE_192_length_3820_cov_7.47118	0.531353	-0.609034	1.22224	-0.498292	0.618278	0.999905
NG-10601_1_NODE_869_length_4399_cov_10.5359	0.622905	-0.608676	1.02328	-0.59483	0.551957	0.999905
NG-9510_935_S11_2_NODE_1221_length_3182_cov_4.51999	3.24746	-0.608016	1.13553	-0.535448	0.59234	0.999905
NG-9510_935_K_12_2_NODE_2170_length_3190_cov_6.08102	1.12195	-0.606969	1.00269	-0.605342	0.544952	0.999905
NG-10053_21_NODE_616_length_1852_cov_13.3066	0.189131	-0.60612	1.16304	-0.521152	0.602261	0.999905
NG-10601_1_NODE_264_length_9989_cov_40.9219	0.203948	-0.60548	1.23806	-0.489057	0.624801	0.999905
NG-10601_1_NODE_1076_length_3727_cov_12.6288	0.184316	-0.605472	1.21883	-0.496766	0.619354	0.999905
NG-10601_1_NODE_6425_length_1007_cov_11.6187	0.184316	-0.605472	1.21883	-0.496766	0.619354	0.999905
NG-10053_12_NODE_962_length_1043_cov_11.42	0.122075	-0.605242	1.23505	-0.490055	0.624095	0.999905
NG-10053_2_NODE_77_length_7796_cov_6.61374	0.934036	-0.604351	1.22666	-0.492681	0.622238	0.999905
NG-10601_1_NODE_1039_length_3826_cov_11.9385	0.0679525	-0.603951	1.21855	-0.495629	0.620156	0.999905
NG-9510_935_J_9_2_NODE_1763_length_1227_cov_5.29096	0.122127	-0.603751	1.21883	-0.495355	0.620349	0.999905
NG-10601_1_NODE_313_length_8883_cov_17.5349	0.32424	-0.603677	1.21839	-0.495472	0.620267	0.999905
NG-9510_507_J_24_9_NODE_3008_length_2402_cov_11.0716	1.67956	-0.60279	1.24002	-0.486114	0.626886	0.999905
NG-9510_507_J_24_9_NODE_1219_length_4831_cov_5.7031	2.90867	-0.602346	1.08652	-0.554382	0.579317	0.999905
NG-9510_939_K_12_2_NODE_37_length_15878_cov_13.9757	3.48782	-0.601761	1.14775	-0.524294	0.600074	0.999905
NG-9510_507_J_24_9_NODE_1541_length_4072_cov_7.45731	2.18653	-0.601312	0.970262	-0.619742	0.535428	0.999905
NG-9510_939_K_9_2_NODE_237_length_10609_cov_21.8821	3.02054	-0.599921	1.1956	-0.501774	0.615826	0.999905
NG-9510_939_K_12_2_NODE_1885_length_2285_cov_10.6803	0.557314	-0.599773	1.21249	-0.494661	0.620839	0.999905
NG-9510_529_K_3_9_NODE_298_length_4322_cov_9.53433	2.89607	-0.599004	1.07576	-0.556821	0.577649	0.999905
NG-9510_935_J_6_2_NODE_708_length_1598_cov_39.8639	0.20094	-0.598999	1.2316	-0.486357	0.626714	0.999905
NG-10601_1_NODE_741_length_4928_cov_13.9758	0.867667	-0.598629	1.08821	-0.550104	0.582248	0.999905
NG-10053_5_NODE_344_length_2666_cov_25.4198	1.10416	-0.597564	1.17159	-0.510047	0.610019	0.999905
NG-9510_935_J_6_2_NODE_115_length_6077_cov_10.6583	0.437681	-0.597204	1.24028	-0.481508	0.630156	0.999905
NG-10601_1_NODE_575_length_5925_cov_13.9434	0.0657127	-0.596637	1.21854	-0.489631	0.624395	0.999905
NG-10053_12_NODE_11_length_44663_cov_30.8777	0.124609	-0.596524	1.23505	-0.482995	0.629099	0.999905
NG-9510_935_K_11_2_NODE_81_length_7760_cov_7.52771	1.40398	-0.596471	1.04476	-0.570915	0.568057	0.999905
NG-10601_1_NODE_472_length_6878_cov_12.6883	0.118812	-0.596241	1.21854	-0.489306	0.624625	0.999905
NG-9510_935_K_11_2_NODE_222_length_2960_cov_5.39828	0.970459	-0.596155	1.15804	-0.514797	0.606695	0.999905
NG-10601_1_NODE_2324_length_2083_cov_17.2337	0.62523	-0.595405	1.05608	-0.563789	0.572898	0.999905
NG-9510_935_K_11_2_NODE_1_length_78244_cov_153.842	11954.7	-0.595344	1.12384	-0.529743	0.59629	0.999905
NG-10601_1_NODE_2198_length_2175_cov_11.8108	2.1902	-0.594881	1.12321	-0.529626	0.596371	0.999905
NG-10601_1_NODE_882_length_4354_cov_10.2477	0.683573	-0.593434	1.14113	-0.520041	0.603035	0.999905
NG-10601_1_NODE_3469_length_1548_cov_10.4889	0.134211	-0.593218	1.20883	-0.490737	0.623613	0.999905
NG-9510_935_K_11_2_NODE_227_length_2914_cov_18.0297	1.79165	-0.593031	0.893313	-0.663856	0.506783	0.999905
NG-9510_935_K_12_2_NODE_4868_length_2001_cov_10.835	2.54415	-0.592825	1.03051	-0.575271	0.565108	0.999905
NG-9510_935_S_4_2_NODE_1303_length_1471_cov_34.5911	0.414083	-0.592817	1.14667	-0.516991	0.605162	0.999905
NG-9510_935_K_11_2_NODE_95_length_5845_cov_6.18083	2.34782	-0.592551	0.997645	-0.593949	0.552546	0.999905
NG-9510_935_K_11_2_NODE_165_length_3718_cov_54.5973	1.32837	-0.592172	1.03522	-0.572024	0.567306	0.999905
NG-10601_1_NODE_4184_length_1359_cov_13.0238	0.629787	-0.591535	1.10126	-0.537143	0.591169	0.999905
NG-10601_9_NODE_98_length_6627_cov_11.2608	1.15248	-0.591495	1.08315	-0.546086	0.585007	0.999905
NG-9510_935_K_12_2_NODE_1051_length_4746_cov_6.60009	0.508872	-0.59101	1.10334	-0.535657	0.592196	0.999905
NG-9510_935_K_12_2_NODE_1780_length_3570_cov_4.14765	0.752236	-0.590762	1.0041	-0.588348	0.556299	0.999905
NG-10053_21_NODE_629_length_1834_cov_3.2181	0.886819	-0.588082	1.11134	-0.529167	0.59669	0.999905
NG-9510_935_K_12_2_NODE_1940_length_3406_cov_8.6031	0.952934	-0.587575	1.11663	-0.526203	0.598747	0.999905
NG-10601_1_NODE_164_length_12769_cov_28.2478	0.111277	-0.587535	1.23393	-0.476149	0.633969	0.999905
NG-10053_17_NODE_242_length_3400_cov_10.0389	0.180788	-0.586736	1.16339	-0.504334	0.614027	0.999905
NG-9510_507_J_24_9_NODE_2015_length_3314_cov_6.46057	1.17066	-0.58673	1.21086	-0.484558	0.62799	0.999905
NG-9510_529_J_24_9_NODE_331_length_3790_cov_4.34378	1.91085	-0.586571	1.22509	-0.478797	0.632083	0.999905
NG-9510_935_J_9_2_NODE_216_length_3531_cov_3.72267	0.297413	-0.585471	1.2202	-0.479816	0.631358	0.999905
NG-9510_935_J_6_2_NODE_243_length_3458_cov_4.70702	0.142144	-0.584802	1.23817	-0.472313	0.636703	0.999905
NG-10053_14_NODE_2164_length_1155_cov_16.2609	0.196228	-0.584535	1.23626	-0.472824	0.636339	0.999905
NG-9510_935_S_4_2_NODE_47_length_13510_cov_37.2099	8.25112	-0.584257	1.22599	-0.47656	0.633676	0.999905
NG-10053_14_NODE_535_length_2526_cov_2223.89	0.0992886	-0.584027	1.23728	-0.472025	0.636909	0.999905
NG-9510_507_J_24_9_NODE_1342_length_4529_cov_4.54224	0.517491	-0.583202	1.04801	-0.556484	0.57788	0.999905
NG-9510_507_J_8_9_NODE_51_length_6282_cov_220.593	6461.46	-0.582417	1.2111	-0.480898	0.630589	0.999905
NG-9510_935_K_12_2_NODE_795_length_5545_cov_6.86102	2.14401	-0.582333	0.97889	-0.594891	0.551916	0.999905
NG-10601_8_NODE_361_length_1685_cov_1335.87	0.0623214	-0.581796	1.21853	-0.477459	0.633035	0.999905
NG-10053_5_NODE_226_length_3626_cov_13.3526	0.94624	-0.581791	1.22391	-0.475355	0.634534	0.999905
NG-10053_2_NODE_623_length_3556_cov_3.82177	0.858253	-0.581763	1.22367	-0.475424	0.634485	0.999905
NG-9510_935_K_12_2_NODE_1652_length_3718_cov_5.22441	1.95161	-0.581746	1.03936	-0.559716	0.575673	0.999905
NG-9510_529_S_3_9_NODE_10_length_25957_cov_12.6968	1.16458	-0.581701	1.07582	-0.540705	0.588711	0.999905
NG-10601_9_NODE_121_length_5225_cov_9.34816	2.83582	-0.580327	1.08192	-0.536389	0.59169	0.999905
NG-9510_935_J_9_2_NODE_39_length_17555_cov_5.80674	0.22214	-0.580293	1.21912	-0.475994	0.634079	0.999905
NG-10053_22_NODE_189_length_3722_cov_6.65067	0.0897393	-0.580262	1.23678	-0.469173	0.638946	0.999905
NG-10053_6_NODE_88_length_4396_cov_4.79613	0.0897393	-0.580262	1.23678	-0.469173	0.638946	0.999905
NG-10053_6_NODE_107_length_3857_cov_4.74461	0.0897393	-0.580262	1.23678	-0.469173	0.638946	0.999905
NG-9510_507_J_24_9_NODE_2103_length_3204_cov_5.68307	0.711501	-0.580255	1.11245	-0.521599	0.60195	0.999905
NG-10601_1_NODE_726_length_4995_cov_13.4057	1.19279	-0.58005	1.0513	-0.551748	0.581121	0.999905
NG-10053_14_NODE_178_length_5167_cov_30.3218	0.291498	-0.579477	1.23739	-0.468304	0.639567	0.999905
NG-10601_9_NODE_151_length_3921_cov_6.33368	2.26931	-0.579237	1.03651	-0.558834	0.576275	0.999905
NG-9510_935_J_9_2_NODE_30_length_24148_cov_49.827	12.4235	-0.579013	1.22608	-0.472248	0.63675	0.999905
NG-10053_14_NODE_31_length_13509_cov_8.50609	0.36067	-0.578642	1.21563	-0.476001	0.634074	0.999905
NG-9510_939_K_12_2_NODE_4591_length_1247_cov_20.8943	0.162321	-0.577089	1.23665	-0.466656	0.640746	0.999905
NG-9510_507_J_24_9_NODE_1723_length_3742_cov_5.99295	0.4998	-0.577008	1.20999	-0.476869	0.633455	0.999905
NG-9510_507_J_24_9_NODE_1481_length_4196_cov_5.35281	0.420013	-0.576088	1.23217	-0.46754	0.640114	0.999905
NG-9510_939_K_12_2_NODE_1643_length_2497_cov_10.1814	0.416571	-0.575796	1.15998	-0.496382	0.619625	0.999905
NG-9510_939_S_11_2_NODE_1308_length_1068_cov_6.01678	0.247328	-0.5744	1.23675	-0.464441	0.642332	0.999905
NG-10601_2_NODE_130_length_2504_cov_10.3667	0.149152	-0.573729	1.23617	-0.464119	0.642563	0.999905
NG-9510_935_K_12_2_NODE_2429_length_3011_cov_5.5115	0.616463	-0.573628	1.01537	-0.564943	0.572113	0.999905
NG-8227_APM2_T0_NODE_91_length_14076_cov_4.9224	19.6152	-0.573147	1.03067	-0.556089	0.57815	0.999905
NG-10053_10_NODE_195_length_3118_cov_65.8952	0.729882	-0.572974	1.23796	-0.462835	0.643482	0.999905
NG-9510_935_J_9_2_NODE_293_length_2932_cov_3.23184	1.65017	-0.572874	1.21579	-0.471194	0.637502	0.999905
NG-9510_943_J_29_1_NODE_62_length_2944_cov_3.93389	0.710933	-0.572738	0.994776	-0.575746	0.564787	0.999905
NG-9510_507_J_24_9_NODE_1396_length_4393_cov_4.52144	0.809618	-0.572656	0.997809	-0.573913	0.566027	0.999905
NG-9510_935_K_12_2_NODE_3337_length_2515_cov_26.0533	1.84927	-0.57062	1.01435	-0.562549	0.573742	0.999905
NG-10601_1_NODE_937_length_4174_cov_20.9915	0.6363	-0.570307	1.14276	-0.499062	0.617736	0.999905
NG-9510_935_S11_2_NODE_616_length_4530_cov_6.23263	0.927413	-0.569923	1.22388	-0.465667	0.641454	0.999905
NG-9510_529_J_24_9_NODE_132_length_6399_cov_5.34883	1.56038	-0.569802	1.23063	-0.463018	0.643352	0.999905
NG-8227_APF2_T3_NODE_36_length_3548_cov_3.18695	0.13474	-0.569712	1.23315	-0.461996	0.644084	0.999905
NG-9510_935_K_12_2_NODE_1063_length_4724_cov_6.01863	0.591827	-0.56961	1.09464	-0.520365	0.602809	0.999905
NG-9510_507_K_3_9_NODE_3427_length_2550_cov_22.4729	0.27102	-0.569218	1.23369	-0.461396	0.644515	0.999905
NG-9510_939_K_9_2_NODE_200_length_11934_cov_19.0087	2.02295	-0.567981	1.18597	-0.478916	0.631999	0.999905
NG-9510_939_K_12_2_NODE_1941_length_2240_cov_10.1927	0.742779	-0.567501	1.14484	-0.495705	0.620103	0.999905
NG-10053_12_NODE_106_length_5148_cov_9.5213	0.30805	-0.567501	1.22395	-0.463663	0.642889	0.999905
NG-9510_529_S_3_9_NODE_1089_length_1034_cov_911.902	4.34302	-0.567408	0.911514	-0.62249	0.53362	0.999905
NG-9510_939_K_12_2_NODE_953_length_3580_cov_11.0409	16.6756	-0.566218	1.03056	-0.549427	0.582712	0.999905
NG-10601_8_NODE_116_length_5361_cov_6.93027	0.405696	-0.566021	1.22841	-0.460774	0.644961	0.999905
NG-10601_1_NODE_1385_length_3068_cov_6.37272	0.145071	-0.565316	1.2333	-0.458378	0.646681	0.999905
NG-9510_507_J_24_9_NODE_1748_length_3704_cov_6.17978	0.904221	-0.564956	1.16829	-0.483574	0.628689	0.999905
NG-10053_5_NODE_214_length_3759_cov_8.60394	0.112362	-0.564042	1.23816	-0.455549	0.648715	0.999905
NG-10053_6_NODE_67_length_5380_cov_6.71568	0.708089	-0.563816	1.23811	-0.455383	0.648833	0.999905
NG-10601_1_NODE_208_length_11414_cov_13.4388	0.134907	-0.563044	1.23381	-0.456347	0.64814	0.999905
NG-10053_17_NODE_272_length_3012_cov_6.15252	0.743106	-0.56265	1.10701	-0.508259	0.611271	0.999905
NG-9510_935_K_12_2_NODE_1785_length_3563_cov_4.88369	2.61587	-0.562521	1.0416	-0.540054	0.58916	0.999905
NG-9510_507_J_24_9_NODE_2531_length_2770_cov_420.438	2.71527	-0.562261	1.10531	-0.50869	0.61097	0.999905
NG-9510_935_K_12_2_NODE_1507_length_3901_cov_5.83177	0.577286	-0.562245	1.23637	-0.454753	0.649287	0.999905
NG-9510_935_K_12_2_NODE_1928_length_3414_cov_5.21167	1.6168	-0.562151	1.01965	-0.55132	0.581414	0.999905
NG-10601_1_NODE_3502_length_1537_cov_10.6154	1.11656	-0.562107	1.09678	-0.512508	0.608296	0.999905
NG-9510_935_J_6_2_NODE_20_length_25167_cov_58.5534	4.19694	-0.562002	1.2355	-0.454877	0.649198	0.999905
NG-9510_507_S_3_9_NODE_69_length_4405_cov_17.6789	1.60523	-0.561975	1.24021	-0.45313	0.650455	0.999905
NG-8227_APM2_T5_NODE_19_length_21903_cov_134.632	0.0868794	-0.561822	1.2187	-0.461001	0.644798	0.999905
NG-9510_507_K_3_9_NODE_1590_length_4517_cov_6.16159	0.739186	-0.561304	1.23888	-0.453075	0.650495	0.999905
NG-10601_1_NODE_1207_length_3420_cov_21.5218	0.432887	-0.560536	1.07526	-0.5213	0.602158	0.999905
NG-10601_1_NODE_543_length_6185_cov_23.1316	0.924532	-0.560258	1.11258	-0.503566	0.614566	0.999905
NG-10601_1_NODE_671_length_5243_cov_7.34175	2.25462	-0.55969	1.15777	-0.483418	0.628799	0.999905
NG-9510_935_J_9_2_NODE_77_length_7247_cov_4.04143	5.4378	-0.559355	1.11061	-0.503647	0.614509	0.999905
NG-10053_22_NODE_309_length_2552_cov_30.1946	0.0778058	-0.559272	1.2185	-0.458985	0.646245	0.999905
NG-10053_2_NODE_887_length_3030_cov_5.30588	0.710984	-0.557702	1.03807	-0.537248	0.591096	0.999905
NG-10601_1_NODE_1299_length_3226_cov_10.4529	0.77151	-0.557032	1.10525	-0.503986	0.614271	0.999905
NG-10601_1_NODE_445_length_7148_cov_26.2859	0.473401	-0.557004	1.08799	-0.511957	0.608681	0.999905
NG-9510_935_K_12_2_NODE_840_length_5378_cov_9.74939	1.2886	-0.556985	1.21257	-0.459342	0.645988	0.999905
NG-10053_5_NODE_342_length_2711_cov_6.33622	0.459341	-0.556908	1.22498	-0.454625	0.649379	0.999905
NG-9510_935_J_9_2_NODE_2_length_139253_cov_417.668	2063.59	-0.556595	1.22394	-0.454757	0.649284	0.999905
NG-10601_1_NODE_1351_length_3110_cov_6.71293	0.202366	-0.556532	1.23398	-0.451005	0.651986	0.999905
NG-9510_507_K_3_9_NODE_1946_length_3934_cov_6.9701	1.70516	-0.556139	1.11311	-0.499627	0.617338	0.999905
NG-10053_5_NODE_657_length_1722_cov_4.30054	0.423285	-0.555211	1.2402	-0.447679	0.654385	0.999905
NG-9510_507_K_3_9_NODE_1561_length_4584_cov_5.03864	5.4917	-0.555104	0.959186	-0.578724	0.562775	0.999905
NG-10601_1_NODE_1705_length_2629_cov_23.9561	1.68212	-0.555017	1.11205	-0.499096	0.617712	0.999905
NG-9510_518_J_8_9_NODE_47_length_4645_cov_7.85686	2.75142	-0.553552	1.22546	-0.451708	0.651479	0.999905
NG-9510_507_K_3_9_NODE_3855_length_2325_cov_10.1551	5.20573	-0.552523	1.18608	-0.465841	0.64133	0.999905
NG-9510_939S_12_2_NODE_30_length_22843_cov_14.0859	11.6393	-0.552273	1.22607	-0.450442	0.652392	0.999905
NG-9510_507_K_3_9_NODE_1607_length_4481_cov_10.3305	1.2714	-0.552048	1.09088	-0.506057	0.612816	0.999905
NG-9510_935_J_6_2_NODE_1277_length_1084_cov_12.7483	0.0555388	-0.550757	1.21849	-0.452001	0.651268	0.999905
NG-9510_935_K_12_2_NODE_2370_length_3047_cov_4.84191	0.438223	-0.550283	0.956073	-0.575566	0.564909	0.999905
NG-10601_9_NODE_90_length_7247_cov_10.3653	2.71283	-0.549775	1.16264	-0.472867	0.636308	0.999905
NG-9510_935_K_12_2_NODE_13911_length_1065_cov_12.6257	0.241801	-0.549601	1.21958	-0.450649	0.652242	0.999905
NG-10053_22_NODE_970_length_1208_cov_224.033	0.631229	-0.549126	1.09568	-0.501175	0.616248	0.999905
NG-9510_507_J_24_9_NODE_8598_length_1075_cov_31.0784	9.07235	-0.548942	0.714188	-0.768624	0.442116	0.999905
NG-9510_939_K_9_2_NODE_761_length_4163_cov_12.4939	0.114813	-0.548568	1.23568	-0.443939	0.657087	0.999905
NG-9510_939_J_29_1_NODE_53_length_7288_cov_7.17254	3.67026	-0.547533	1.03468	-0.52918	0.59668	0.999905
NG-9510_935_K_12_2_NODE_2393_length_3032_cov_4.69634	0.823074	-0.546285	1.15284	-0.473861	0.635599	0.999905
NG-9510_935_K_12_2_NODE_708_length_5907_cov_8.26077	0.819329	-0.546098	1.23733	-0.44135	0.658959	0.999905
NG-8227_APM2_T0_NODE_13_length_45319_cov_6.46779	4.52463	-0.545344	0.897638	-0.607532	0.543498	0.999905
NG-9510_507_J_24_9_NODE_4952_length_1631_cov_192.788	46.3663	-0.545061	0.641911	-0.849122	0.395813	0.999905
NG-9510_529_K_27_9_NODE_367_length_2854_cov_10.0339	4.57489	-0.544976	0.988115	-0.551531	0.58127	0.999905
NG-9510_935_K_12_2_NODE_1307_length_4242_cov_6.97015	1.38417	-0.544895	0.97461	-0.559091	0.5761	0.999905
NG-10053_28_NODE_7_length_4596_cov_3.95574	0.486026	-0.544821	1.17341	-0.464305	0.642429	0.999905
NG-10601_1_NODE_293_length_9287_cov_13.8749	0.0543873	-0.54253	1.21848	-0.445253	0.656137	0.999905
NG-10053_1_NODE_162_length_3860_cov_7.11301	0.208836	-0.541444	1.23115	-0.439789	0.66009	0.999905
NG-9510_939S_12_2_NODE_195_length_3930_cov_6.94452	0.42233	-0.540686	1.21016	-0.44679	0.655027	0.999905
NG-10601_1_NODE_2920_length_1761_cov_12.5979	0.702096	-0.5403	0.901394	-0.599405	0.548903	0.999905
NG-9510_935_J_6_2_NODE_40_length_18678_cov_23.5149	6.71729	-0.540247	1.22593	-0.440682	0.659443	0.999905
NG-9510_529_K_27_9_NODE_50_length_7654_cov_5.96526	2.09101	-0.540008	1.22725	-0.440016	0.659926	0.999905
NG-9510_939_K_9_2_NODE_2411_length_1759_cov_13.1168	0.65204	-0.539664	1.21554	-0.443969	0.657065	0.999905
NG-9510_507_J_24_9_NODE_6167_length_1385_cov_11.6195	0.183241	-0.53947	1.21892	-0.442582	0.658068	0.999905
NG-9510_935_K_12_2_NODE_1330_length_4205_cov_7.39446	1.15107	-0.539135	0.998033	-0.540197	0.589061	0.999905
NG-10053_2_NODE_322_length_4725_cov_7.4666	0.394901	-0.539087	1.22641	-0.439566	0.660251	0.999905
NG-9510_935_J_9_2_NODE_2304_length_1105_cov_3.65238	0.0922123	-0.537627	1.23633	-0.434859	0.663665	0.999905
NG-9510_939_K_9_2_NODE_478_length_6164_cov_6.40088	0.0922123	-0.537627	1.23633	-0.434859	0.663665	0.999905
NG-10053_5_NODE_237_length_3505_cov_6.70696	1.25602	-0.537112	1.18067	-0.454921	0.649166	0.999905
NG-10601_1_NODE_453_length_7068_cov_12.1791	1.68393	-0.536944	1.14441	-0.46919	0.638934	0.999905
NG-9510_507_K_3_9_NODE_839_length_7375_cov_7.33292	1.54924	-0.536442	0.961326	-0.558023	0.576829	0.999905
NG-9510_935_K_12_2_NODE_7774_length_1524_cov_18.2035	0.896044	-0.536083	1.20529	-0.444777	0.656481	0.999905
NG-9510_935_K_12_2_NODE_1833_length_3512_cov_13.9216	1.66854	-0.535991	1.06076	-0.505292	0.613354	0.999905
NG-10601_1_NODE_75_length_18361_cov_29.6209	0.121522	-0.534834	1.23539	-0.432926	0.665068	0.999905
NG-10601_1_NODE_1892_length_2440_cov_12.1296	1.13361	-0.53455	1.09151	-0.489734	0.624322	0.999905
NG-9510_939_K_12_2_NODE_498_length_5208_cov_7.26412	0.390372	-0.534027	1.22413	-0.43625	0.662655	0.999905
NG-9510_935_K_12_2_NODE_1287_length_4277_cov_5.00403	0.81447	-0.533799	1.02936	-0.518574	0.604058	0.999905
NG-10053_7_NODE_115_length_4877_cov_6.9046	0.160376	-0.533461	1.20679	-0.442049	0.658454	0.999905
NG-9510_935_S11_2_NODE_451_length_5363_cov_6.77261	0.717166	-0.533047	1.0619	-0.501974	0.615685	0.999905
NG-9510_935_S_4_2_NODE_2523_length_1088_cov_9.12875	0.0564706	-0.532921	1.21846	-0.437372	0.661842	0.999905
NG-10601_1_NODE_1691_length_2644_cov_10.2808	0.96352	-0.532333	1.07981	-0.49299	0.62202	0.999905
NG-9510_935_K_12_2_NODE_1570_length_3827_cov_7.17047	0.758072	-0.531907	1.10752	-0.480268	0.631037	0.999905
NG-9510_507_K_3_9_NODE_724_length_8439_cov_9.33242	17.5453	-0.530891	1.01571	-0.52268	0.601197	0.999905
NG-10601_1_NODE_3746_length_1464_cov_11.8013	2.08093	-0.530692	1.1525	-0.460471	0.645178	0.999905
NG-10601_1_NODE_439_length_7211_cov_8.56191	0.470646	-0.530544	1.07908	-0.491661	0.622959	0.999905
NG-9510_939_J_29_1_NODE_50_length_7934_cov_7.26006	1.21617	-0.529919	1.17389	-0.451422	0.651685	0.999905
NG-9510_939_J_26_1_NODE_547_length_1525_cov_14.0129	0.477795	-0.529892	1.21073	-0.437663	0.661631	0.999905
NG-10601_1_NODE_1135_length_3599_cov_19.9433	1.22428	-0.529499	1.09203	-0.484878	0.627763	0.999905
NG-9510_939_K_12_2_NODE_3011_length_1674_cov_14.1433	0.721293	-0.528948	1.23846	-0.4271	0.669306	0.999905
NG-10053_17_NODE_858_length_1182_cov_12.3345	3.5737	-0.528921	1.17059	-0.451842	0.651383	0.999905
NG-10053_21_NODE_107_length_6472_cov_9.11579	2.24611	-0.528794	1.12138	-0.471557	0.637243	0.999905
NG-9510_943_J_26_1_NODE_43_length_6415_cov_9.18066	2.73468	-0.528423	1.17974	-0.447914	0.654215	0.999905
NG-9510_518_J_8_9_NODE_806_length_1489_cov_3.99442	1.37353	-0.52821	1.05917	-0.498704	0.617988	0.999905
NG-10601_1_NODE_1400_length_3043_cov_9.92704	0.193709	-0.52817	1.16317	-0.454077	0.649773	0.999905
NG-9510_939_K_12_2_NODE_3409_length_1533_cov_50.8708	0.526999	-0.52591	1.21274	-0.433655	0.664539	0.999905
NG-9510_507_J_24_9_NODE_1436_length_4285_cov_5.18156	0.979438	-0.52542	1.20895	-0.43461	0.663845	0.999905
NG-9510_935_K_12_2_NODE_4709_length_2043_cov_10.9311	0.784133	-0.524868	0.904604	-0.580219	0.561767	0.999905
NG-10053_5_NODE_28_length_17194_cov_19.6649	0.123741	-0.52378	1.23407	-0.424433	0.67125	0.999905
NG-9510_935_K_12_2_NODE_1783_length_3565_cov_3.45584	2.40631	-0.522823	0.983789	-0.531438	0.595115	0.999905
NG-10053_19_NODE_66_length_6310_cov_140.273	0.113211	-0.522779	1.23718	-0.422555	0.67262	0.999905
NG-10053_15_NODE_53_length_13147_cov_9.11251	0.170446	-0.521775	1.16193	-0.449058	0.65339	0.999905
NG-10053_12_NODE_1014_length_1012_cov_2.4232	1.1327	-0.521199	1.14928	-0.453499	0.650189	0.999905
NG-9510_935_S_4_2_NODE_2738_length_1044_cov_20.5824	0.177986	-0.520459	1.23098	-0.4228	0.672441	0.999905
NG-9510_507_S_3_9_NODE_68_length_4410_cov_6.97865	2.88809	-0.520132	1.13015	-0.460233	0.645349	0.999905
NG-9510_939_K_12_2_NODE_369_length_6109_cov_10.0971	1.00538	-0.519407	1.12826	-0.460359	0.645258	0.999905
NG-9510_507_K_3_9_NODE_2323_length_3433_cov_8.12167	1.98851	-0.518977	0.981816	-0.52859	0.59709	0.999905
NG-9510_518_S_3_9_NODE_446_length_6809_cov_7.03598	4.45774	-0.518423	1.16628	-0.444512	0.656672	0.999905
NG-9510_529_K_3_9_NODE_1107_length_1444_cov_22.0137	1.44586	-0.518253	1.23087	-0.421047	0.673721	0.999905
NG-9510_939_K_9_2_NODE_3998_length_1276_cov_18.136	0.86411	-0.518238	0.943763	-0.549119	0.582924	0.999905
NG-10601_1_NODE_4644_length_1266_cov_10.6201	0.525816	-0.517576	1.08941	-0.475098	0.634717	0.999905
NG-9510_935_J_9_2_NODE_222_length_3498_cov_38.0575	0.630286	-0.517542	1.21261	-0.426801	0.669524	0.999905
NG-9510_939_J_29_1_NODE_168_length_2710_cov_7.03992	0.347497	-0.517234	1.22853	-0.42102	0.673741	0.999905
NG-10053_21_NODE_15_length_25978_cov_62.3319	0.228409	-0.515858	1.21958	-0.422981	0.672309	0.999905
NG-10601_1_NODE_1113_length_3637_cov_10.8425	0.222636	-0.514488	1.23819	-0.415516	0.677764	0.999905
NG-10053_21_NODE_74_length_8943_cov_11.5763	1.35266	-0.514183	1.15248	-0.446153	0.655487	0.999905
NG-9510_935_S11_2_NODE_970_length_3618_cov_4.15633	0.815359	-0.513217	1.09922	-0.466893	0.640576	0.999905
NG-9510_529_S_3_9_NODE_1063_length_1053_cov_297.578	0.0936673	-0.513052	1.21844	-0.421074	0.673701	0.999905
NG-9510_507_K_3_9_NODE_8298_length_1238_cov_11.7295	0.110573	-0.513052	1.21844	-0.421074	0.673701	0.999905
NG-10053_14_NODE_338_length_3434_cov_6.18171	0.110918	-0.513052	1.21844	-0.421074	0.673701	0.999905
NG-9510_939_K_9_2_NODE_3336_length_1435_cov_11.2986	0.0996532	-0.513052	1.21844	-0.421074	0.673701	0.999905
NG-9510_939_K_9_2_NODE_2275_length_1821_cov_14.2729	0.107487	-0.513052	1.21844	-0.421074	0.673701	0.999905
NG-10053_7_NODE_17_length_17542_cov_32.4661	0.107487	-0.513052	1.21844	-0.421074	0.673701	0.999905
NG-10601_9_NODE_146_length_4065_cov_10.5339	0.0884708	-0.513052	1.21844	-0.421074	0.673701	0.999905
NG-9510_518_J_24_9_NODE_1305_length_1466_cov_4.58398	0.114401	-0.513052	1.21844	-0.421074	0.673701	0.999905
NG-9510_939_K_12_2_NODE_2599_length_1840_cov_10.1412	0.37445	-0.512623	1.18885	-0.431191	0.666329	0.999905
NG-9510_939S_12_2_NODE_37_length_20149_cov_16.1955	14.7006	-0.511662	1.22611	-0.417305	0.676455	0.999905
NG-9510_507_K_3_9_NODE_6093_length_1620_cov_13.8863	0.56969	-0.511416	1.23926	-0.412678	0.679842	0.999905
NG-9510_518_S_3_9_NODE_704_length_4551_cov_9.16793	5.04533	-0.511198	1.22574	-0.417054	0.676639	0.999905
NG-9510_939_J_26_1_NODE_181_length_3335_cov_3.27927	0.421022	-0.511173	1.24025	-0.412153	0.680227	0.999905
NG-10601_2_NODE_27_length_6878_cov_6.86648	0.131357	-0.51086	1.20876	-0.422632	0.672564	0.999905
NG-9510_939_J_26_1_NODE_58_length_7740_cov_11.1675	0.658103	-0.509877	1.23661	-0.412319	0.680106	0.999905
NG-10053_2_NODE_5707_length_1210_cov_2.91861	1.30932	-0.509342	1.23373	-0.412848	0.679718	0.999905
NG-10053_7_NODE_244_length_3109_cov_6.52881	0.257358	-0.509033	1.21945	-0.417429	0.676364	0.999905
NG-9510_935_K_11_2_NODE_207_length_3192_cov_5.08766	0.308575	-0.509021	1.23974	-0.410587	0.681375	0.999905
NG-9510_935_J_9_2_NODE_155_length_4556_cov_7.63142	0.0476047	-0.508793	1.21843	-0.41758	0.676254	0.999905
NG-9510_935_S11_2_NODE_930_length_3690_cov_6.08473	1.80324	-0.50848	1.0634	-0.478167	0.632531	0.999905
NG-9510_935_J_9_2_NODE_107_length_5612_cov_19.6712	1.2351	-0.506949	1.22452	-0.413998	0.678876	0.999905
NG-9510_935_K_11_2_NODE_600_length_1627_cov_2.24809	0.124113	-0.50694	1.23576	-0.410224	0.681642	0.999905
NG-9510_518_K11_9_NODE_2421_length_1519_cov_11.6769	2.15068	-0.506484	0.97677	-0.518529	0.604089	0.999905
NG-9510_939_K_12_2_NODE_1019_length_3441_cov_7.57413	0.975726	-0.505521	1.12789	-0.448201	0.654008	0.999905
NG-10601_1_NODE_638_length_5425_cov_12.0216	0.94403	-0.505359	0.984502	-0.513315	0.607731	0.999905
NG-9510_507_K_3_9_NODE_3144_length_2718_cov_24.7642	2.83223	-0.505285	1.06188	-0.475841	0.634187	0.999905
NG-9510_943_J_29_1_NODE_18_length_16015_cov_16.1021	30.332	-0.505132	1.09931	-0.459498	0.645877	0.999905
NG-9510_935_S11_2_NODE_7423_length_1239_cov_11.1748	5.82355	-0.504718	0.813591	-0.620358	0.535022	0.999905
NG-9510_507_K_3_9_NODE_2371_length_3386_cov_5.7196	0.645058	-0.503958	1.23829	-0.406977	0.684025	0.999905
NG-9510_939_K_12_2_NODE_2262_length_2025_cov_12.2629	0.280381	-0.503435	1.18562	-0.424618	0.671115	0.999905
NG-9510_943_J_26_1_NODE_35_length_7516_cov_25.3325	0.679026	-0.502977	1.23817	-0.406226	0.684576	0.999905
NG-10053_3_NODE_2_length_86190_cov_106.075	251.011	-0.50288	1.08547	-0.463285	0.64316	0.999905
NG-10601_1_NODE_2275_length_2116_cov_14.8656	0.707287	-0.502802	1.15169	-0.436579	0.662417	0.999905
NG-10601_1_NODE_1919_length_2415_cov_15.2835	2.05278	-0.502628	1.0329	-0.486618	0.626529	0.999905
NG-10601_1_NODE_1713_length_2621_cov_25.484	0.157444	-0.502565	1.2187	-0.412377	0.680063	0.999905
NG-10053_1_NODE_244_length_3159_cov_5.3663	0.165738	-0.502565	1.2187	-0.412377	0.680063	0.999905
NG-10053_2_NODE_218_length_5496_cov_4.90572	0.172261	-0.502367	1.23539	-0.406645	0.684268	0.999905
NG-9510_939_J_26_1_NODE_194_length_3116_cov_14.3182	0.383894	-0.502177	1.22577	-0.409685	0.682037	0.999905
NG-9510_939_K_12_2_NODE_6229_length_1011_cov_3.91841	0.102314	-0.501113	1.23678	-0.405176	0.685348	0.999905
NG-9510_935_S_4_2_NODE_245_length_3071_cov_21.0673	0.828287	-0.501058	1.22367	-0.409472	0.682193	0.999905
NG-10601_1_NODE_1398_length_3045_cov_4.86589	1.35031	-0.500795	1.10453	-0.4534	0.650261	0.999905
NG-9510_939_K_12_2_NODE_118_length_9909_cov_18.0374	0.915128	-0.50005	1.23147	-0.40606	0.684698	0.999905
NG-10053_22_NODE_108_length_6065_cov_9.35408	0.0685606	-0.499445	1.21842	-0.409912	0.68187	0.999905
NG-10053_14_NODE_112_length_6935_cov_11.4798	0.0876592	-0.499445	1.21842	-0.409912	0.68187	0.999905
NG-10053_22_NODE_250_length_2920_cov_5.72531	0.395472	-0.499093	1.22809	-0.406396	0.684452	0.999905
NG-10601_1_NODE_814_length_4601_cov_8.29652	0.652478	-0.498399	1.10009	-0.453051	0.650512	0.999905
NG-10601_1_NODE_184_length_12101_cov_27.3613	0.207401	-0.498147	1.21898	-0.40866	0.682789	0.999905
NG-10053_7_NODE_1310_length_1067_cov_10.4723	0.401275	-0.497359	1.24026	-0.401011	0.688412	0.999905
NG-10601_1_NODE_1558_length_2821_cov_17.1396	0.0732747	-0.497343	1.23534	-0.402597	0.687245	0.999905
NG-9510_943_J_29_1_NODE_24_length_13397_cov_20.5673	31.643	-0.49689	1.00843	-0.492734	0.6222	0.999905
NG-9510_935_J_6_2_NODE_827_length_1445_cov_10.5388	0.384081	-0.494564	1.15872	-0.426819	0.669511	0.999905
NG-9510_507_K_3_9_NODE_7696_length_1323_cov_34.9677	0.754484	-0.49453	1.22334	-0.404244	0.686033	0.999905
NG-9510_939S_12_2_NODE_4_length_49752_cov_33.3349	74.6373	-0.494403	1.2325	-0.401138	0.688319	0.999905
NG-9510_935_K_12_2_NODE_1220_length_4416_cov_5.71153	0.611749	-0.49391	1.12799	-0.437866	0.661483	0.999905
NG-9510_935_K_12_2_NODE_13468_length_1089_cov_16.5116	0.882299	-0.49278	0.970499	-0.507759	0.611622	0.999905
NG-9510_939_K_12_2_NODE_485_length_5269_cov_10.6132	0.538434	-0.492591	1.04243	-0.472543	0.636539	0.999905
NG-10053_19_NODE_7_length_21160_cov_145.729	5.26501	-0.492476	1.00782	-0.488654	0.625086	0.999905
NG-9510_507_J_24_9_NODE_1355_length_4489_cov_6.14637	0.773205	-0.4919	1.19891	-0.410289	0.681594	0.999905
NG-9510_935_K_12_2_NODE_4591_length_2076_cov_11.0455	1.51823	-0.491768	1.04448	-0.470827	0.637764	0.999905
NG-9510_935_K_12_2_NODE_2251_length_3131_cov_10.0478	0.720066	-0.491583	1.13553	-0.432911	0.665079	0.999905
NG-9510_939_J_26_1_NODE_46_length_10528_cov_43.9698	3.34533	-0.491318	1.22562	-0.400875	0.688512	0.999905
NG-9510_529_K_3_9_NODE_295_length_4341_cov_4.37098	2.99054	-0.49127	1.23051	-0.39924	0.689716	0.999905
NG-10601_1_NODE_1026_length_3859_cov_11.3856	0.252701	-0.49095	1.23991	-0.395956	0.692138	0.999905
NG-9510_507_K_3_9_NODE_6592_length_1513_cov_133.962	27.7816	-0.490794	0.715684	-0.685769	0.492859	0.999905
NG-9510_939S_12_2_NODE_511_length_1311_cov_4.01831	0.624425	-0.489966	1.22278	-0.400699	0.688642	0.999905
NG-10053_23_NODE_1693_length_1658_cov_15.9638	0.294295	-0.48974	1.14464	-0.427855	0.668757	0.999905
NG-9510_935_K_12_2_NODE_2382_length_3035_cov_7.21611	0.796395	-0.48961	1.03984	-0.470852	0.637747	0.999905
NG-10601_1_NODE_129_length_14361_cov_25.5384	0.569963	-0.489142	1.0935	-0.447319	0.654645	0.999905
NG-9510_507_K_3_9_NODE_855_length_7269_cov_13.9373	2.15402	-0.488977	1.22526	-0.399081	0.689833	0.999905
NG-9510_939_J_29_1_NODE_16_length_15805_cov_21.9027	4.68043	-0.488636	1.18779	-0.411385	0.680791	0.999905
NG-9510_935_J_9_2_NODE_224_length_3457_cov_2.25103	0.950356	-0.488608	1.11986	-0.43631	0.662612	0.999905
NG-10601_7_NODE_218_length_7385_cov_6.70709	0.452973	-0.488191	1.22698	-0.39788	0.690719	0.999905
NG-10601_1_NODE_443_length_7157_cov_16.8492	0.416199	-0.488042	0.948565	-0.514506	0.606898	0.999905
NG-9510_935_K_12_2_NODE_1616_length_3764_cov_4.76894	2.0103	-0.488019	1.06239	-0.459358	0.645977	0.999905
NG-10601_1_NODE_4405_length_1316_cov_10.8263	0.484843	-0.487141	1.08599	-0.448567	0.653744	0.999905
NG-9510_935_K_12_2_NODE_9880_length_1322_cov_12.5746	2.52483	-0.487001	1.12314	-0.433608	0.664573	0.999905
NG-10601_1_NODE_3760_length_1460_cov_11.6512	1.18236	-0.486864	1.08523	-0.448626	0.653701	0.999905
NG-8227_BPM2_T17_NODE_280_length_3793_cov_2.06126	1.12425	-0.485612	1.23401	-0.393523	0.693933	0.999905
NG-10053_12_NODE_87_length_6020_cov_14.0297	0.201687	-0.485493	1.23893	-0.391864	0.695158	0.999905
NG-10053_5_NODE_132_length_5649_cov_6.89203	0.0485365	-0.484915	1.2184	-0.397993	0.690635	0.999905
NG-9510_943_J_26_1_NODE_33_length_7535_cov_4.80922	0.795784	-0.48353	1.23787	-0.390613	0.696083	0.999905
NG-9510_935_J_9_2_NODE_257_length_3168_cov_64.4912	0.723335	-0.483088	1.16124	-0.416012	0.677401	0.999905
NG-9510_939_K_12_2_NODE_6110_length_1028_cov_13.3124	0.104931	-0.483071	1.23654	-0.390662	0.696047	0.999905
NG-10053_5_NODE_3_length_53973_cov_317.437	0.321728	-0.482887	1.13207	-0.426551	0.669706	0.999905
NG-10601_1_NODE_1015_length_3907_cov_19.8829	0.846207	-0.482407	1.12116	-0.430275	0.666996	0.999905
NG-10053_23_NODE_282_length_4496_cov_10.2009	0.0869972	-0.482403	1.23412	-0.390889	0.695879	0.999905
NG-10053_5_NODE_168_length_4842_cov_20.8884	0.160333	-0.481272	1.23723	-0.388992	0.697282	0.999905
NG-10053_7_NODE_201_length_3419_cov_8.74941	0.0827949	-0.481231	1.23442	-0.389842	0.696653	0.999905
NG-9510_939S_12_2_NODE_85_length_11177_cov_7.975	8.54247	-0.481203	1.13547	-0.423791	0.671718	0.999905
NG-10053_5_NODE_83_length_8470_cov_8.77445	0.121676	-0.481149	1.21839	-0.394905	0.692913	0.999905
NG-10601_1_NODE_1564_length_2813_cov_11.1175	0.62847	-0.481121	1.14403	-0.420548	0.674085	0.999905
NG-9510_507_J_8_9_NODE_292_length_3502_cov_4.81984	0.944475	-0.480391	1.20552	-0.398493	0.690267	0.999905
NG-9510_943_J_26_1_NODE_9_length_29770_cov_31.5896	130.275	-0.48029	1.06989	-0.448915	0.653493	0.999905
NG-9510_935_K_12_2_NODE_14875_length_1018_cov_10.1142	0.211763	-0.479996	1.23331	-0.389193	0.697134	0.999905
NG-10053_6_NODE_289_length_1711_cov_72.3835	0.402912	-0.479923	1.24024	-0.386961	0.698785	0.999905
NG-9510_935_S_4_2_NODE_411_length_2304_cov_30.4433	0.414745	-0.478952	1.22144	-0.39212	0.69497	0.999905
NG-9510_935_K_12_2_NODE_2388_length_3033_cov_5.88214	0.696905	-0.478822	0.953205	-0.502328	0.615437	0.999905
[truncated: 4,661 more rows]
