# Supplementary material for: Reproducible protocols for metagenomic analysis of human faecal phageomes
Source: Microbiome. 2018 Apr 10;6:68. doi: 10.1186/s40168-018-0446-z (PMC5892011; doi:10.1186/s40168-018-0446-z)
Supplement: Supplementary file 8 — Table S4. Details on Adonis (PERMANOVA) test output. (XLSX 11 kb) [file 40168_2018_446_MOESM8_ESM.xlsx]

## Sheet: Sheet1
Adonis PERMANOVA output
Storage 16S rRNA data	formula = spearman_distance_matrix ~ timepoint * temperature + subject
	Df	Sum of squares	Mean Squares	F.model	R2	P value
Timepoint	3	0.9238	0.30795	1.9984	0.14155	0.002
Temperature	1	0.1511	0.1511	0.9805	0.02315	0.439
Subject	3	3.6082	1.20274	7.805	0.55282	0.001
Timepoint:Temperature	2	0.3027	0.15136	0.9822	0.04638	0.49
Residuals	10	1.541	0.1541		0.2361
Total	19	6.5269			1
Storage virome data	formula = spearman_distance_matrix ~ timepoint * temperature + subject
	Df	Sum of squares	Mean Squares	F.model	R2	P value
Timepoint	3	0.7083	0.23609	4.2475	0.10867	0.001
Temperature	1	0.0067	0.00672	0.1209	0.00103	0.982
Subject	3	5.1793	1.72643	31.0599	0.79462	0.001
Timepoint:Temperature	2	0.0678	0.0339	0.6099	0.0104	0.78
Residuals	10	0.5558	0.05558		0.08528
Total	19	6.5179			1
Freeze Thaw 16S rRNA data	formula = spearman_distance_matrix ~ timepoint + subject
	Df	Sum of squares	Mean Squares	F.model	R2	P value
Timepoint	4	0.3219	0.08048	1.5832	0.08361	0.152
Subject	2	3.1217	1.56087	30.7056	0.81078	0.001
Residuals	8	0.4067	0.05083		0.10562
Total	14	3.8503			1
Freeze Thaw virome data	formula = spearman_distance_matrix ~ timepoint + subject
	Df	Sum of squares	Mean Squares	F.model	R2	P value
Timepoint	4	0.3809	0.09522	1.951	0.06296	0.092
Subject	2	5.2783	2.63913	54.087	0.87251	0.001
Residuals	8	0.3904	0.04879		0.06453
Total	14	6.0495			1
Operator 16S rRNA data	formula = spearman_distance_matrix ~ operator + subject
	Df	Sum of squares	Mean Squares	F.model	R2	P value
Operator	2	0.1231	0.06156	1.478	0.0097	0.129
Subject	5	11.4876	2.29752	55.147	0.90497	0.001
Residuals	26	1.0832	0.04166		0.08533
Total	33	12.6939			1
Operator virome data	formula = spearman_distance_matrix ~ operator + subject
	Df	Sum of squares	Mean Squares	F.model	R2	P value
Operator	2	0.2865	0.14325	2.666	0.02807	0.004
Subject	5	8.5224	1.70448	31.72	0.83504	0.001
Residuals	26	1.3971	0.05373		0.13689
Total	33	10.206			1
